# Supplementary material for: Comparative physiological and proteomic analysis indicates lower shock response to drought stress conditions in a self-pollinating perennial ryegrass
Source: PLoS One. 2020 Jun 18;15(6):e0234317. doi: 10.1371/journal.pone.0234317 (PMC7302502; doi:10.1371/journal.pone.0234317)
Supplement: S1 Data — (XLSX) [file pone.0234317.s003.xlsx]

## Sheet: proteinGroups
Protein IDs	Protein names	Gene names	Majority protein IDs	Peptide counts (all)	Peptide counts (razor+unique)	Peptide counts (unique)	Fasta headers	Number of proteins	Peptides	Razor + unique peptides	Unique peptides	Peptides Sample 1	Peptides Sample 10	Peptides Sample 2	Peptides Sample 3	Peptides Sample 4	Peptides Sample 5	Peptides Sample 6	Peptides Sample 7	Peptides Sample 8	Peptides Sample 9	Razor + unique peptides Sample 1	Razor + unique peptides Sample 10	Razor + unique peptides Sample 2	Razor + unique peptides Sample 3	Razor + unique peptides Sample 4	Razor + unique peptides Sample 5	Razor + unique peptides Sample 6	Razor + unique peptides Sample 7	Razor + unique peptides Sample 8	Razor + unique peptides Sample 9	Unique peptides Sample 1	Unique peptides Sample 10	Unique peptides Sample 2	Unique peptides Sample 3	Unique peptides Sample 4	Unique peptides Sample 5	Unique peptides Sample 6	Unique peptides Sample 7	Unique peptides Sample 8	Unique peptides Sample 9	Sequence coverage [%]	Unique + razor sequence coverage [%]	Unique sequence coverage [%]	Mol. weight [kDa]	Sequence length	Sequence lengths	Fraction average	Fraction 1
>sp|B3TN59|RBL_BRADI Ribulose bisphosphate carboxylase large chain OS=Brachypodium distachyon GN=rbcL PE=3 SV=1;>tr|I1HFD0|I1HFD0_BRADI Uncharacterized protein OS=Brachypodium distachyon PE=4 SV=1;>tr|I1I481|I1I481_BRADI Ribulose bisphosphate carboxylase large chain OS=Brachypodium distachyon GN=rbcL PE=3 SV=1;>tr|I1I474|I1I474_BRADI Uncharacterized protein OS=Brachypodium distachyon PE=4 SV=1	Uncharacterized protein	rbcL	>sp|B3TN59|RBL_BRADI Ribulose bisphosphate carboxylase large chain OS=Brachypodium distachyon GN=rbcL PE=3 SV=1;>tr|I1HFD0|I1HFD0_BRADI Uncharacterized protein OS=Brachypodium distachyon PE=4 SV=1;>tr|I1I481|I1I481_BRADI Ribulose bisphosphate carboxylase large chain OS=Brachypodium distachyon GN=rbcL PE=3 SV=1;>tr|I1I474|I1I474_BRADI Uncharacterized protein OS=Brachypodium distachyon PE=4 SV=1	21;15;15;14	21;15;15;14	4;3;3;3	>sp|B3TN59|RBL_BRADI Ribulose bisphosphate carboxylase large chain OS=Brachypodium distachyon GN=rbcL PE=3 SV=1;>tr|I1HFD0|I1HFD0_BRADI Uncharacterized protein OS=Brachypodium distachyon PE=4 SV=1;>tr|I1I481|I1I481_BRADI Ribulose bisphosphate carboxylase l	4	21	21	4	18	14	18	18	18	19	19	16	18	17	18	14	18	18	18	19	19	16	18	17	4	3	3	3	3	4	3	3	3	3	36.6	36.6	9.2	52.732	476	476;431;458;405	1	505
>tr|I1HI10|I1HI10_BRADI ATP synthase subunit beta OS=Brachypodium distachyon GN=atpB PE=3 SV=1	ATP synthase subunit beta	atpB	>tr|I1HI10|I1HI10_BRADI ATP synthase subunit beta OS=Brachypodium distachyon GN=atpB PE=3 SV=1	24	24	3	>tr|I1HI10|I1HI10_BRADI ATP synthase subunit beta OS=Brachypodium distachyon GN=atpB PE=3 SV=1	1	24	24	3	22	20	21	23	23	21	24	22	22	21	22	20	21	23	23	21	24	22	22	21	2	1	2	3	3	3	3	2	2	1	48.5	48.5	2.4	53.853	497	497	1	658
>tr|I1IJ15|I1IJ15_BRADI Uncharacterized protein OS=Brachypodium distachyon GN=LOC100836073 PE=4 SV=1;>tr|I1IJ14|I1IJ14_BRADI Uncharacterized protein OS=Brachypodium distachyon GN=LOC100836073 PE=4 SV=1;>tr|I1IJ13|I1IJ13_BRADI Uncharacterized protein OS=Brachypodium distachyon GN=LOC100836383 PE=4 SV=1	Uncharacterized protein	LOC100836383	>tr|I1IJ15|I1IJ15_BRADI Uncharacterized protein OS=Brachypodium distachyon GN=LOC100836073 PE=4 SV=1;>tr|I1IJ14|I1IJ14_BRADI Uncharacterized protein OS=Brachypodium distachyon GN=LOC100836073 PE=4 SV=1;>tr|I1IJ13|I1IJ13_BRADI Uncharacterized protein OS=Brachypodium distachyon GN=LOC100836383 PE=4 SV=1	22;21;12	22;21;12	22;21;12	>tr|I1IJ15|I1IJ15_BRADI Uncharacterized protein OS=Brachypodium distachyon GN=LOC100836073 PE=4 SV=1;>tr|I1IJ14|I1IJ14_BRADI Uncharacterized protein OS=Brachypodium distachyon GN=LOC100836073 PE=4 SV=1;>tr|I1IJ13|I1IJ13_BRADI Uncharacterized protein OS=Bra	3	22	22	22	21	20	21	21	22	22	22	21	21	20	21	20	21	21	22	22	22	21	21	20	21	20	21	21	22	22	22	21	21	20	51.8	51.8	51.8	51.237	465	465;428;440	1	651
>tr|I1GPG3|I1GPG3_BRADI Chlorophyll a-b binding protein, chloroplastic OS=Brachypodium distachyon GN=LOC100822184 PE=3 SV=1;>tr|I1HGC1|I1HGC1_BRADI Chlorophyll a-b binding protein, chloroplastic OS=Brachypodium distachyon GN=LOC100841831 PE=3 SV=1;>tr|I1HGB9|I1HGB9_BRADI Chlorophyll a-b binding protein, chloroplastic OS=Brachypodium distachyon PE=3 SV=1;>tr|I1HGC0|I1HGC0_BRADI Chlorophyll a-b bin…	Chlorophyll a-b binding protein, chloroplastic	LOC100841831	>tr|I1GPG3|I1GPG3_BRADI Chlorophyll a-b binding protein, chloroplastic OS=Brachypodium distachyon GN=LOC100822184 PE=3 SV=1;>tr|I1HGC1|I1HGC1_BRADI Chlorophyll a-b binding protein, chloroplastic OS=Brachypodium distachyon GN=LOC100841831 PE=3 SV=1	10;9;2;1	10;9;2;1	3;2;2;0	>tr|I1GPG3|I1GPG3_BRADI Chlorophyll a-b binding protein, chloroplastic OS=Brachypodium distachyon GN=LOC100822184 PE=3 SV=1;>tr|I1HGC1|I1HGC1_BRADI Chlorophyll a-b binding protein, chloroplastic OS=Brachypodium distachyon GN=LOC100841831 PE=3 SV=1	4	10	10	3	10	8	10	10	9	10	9	9	9	9	10	8	10	10	9	10	9	9	9	9	3	2	3	3	3	3	3	3	3	3	64.3	64.3	8.6	28.199	266	266;263;104;69	1	399
>tr|I1IXC6|I1IXC6_BRADI Uncharacterized protein OS=Brachypodium distachyon GN=atpA PE=4 SV=1	Uncharacterized protein	atpA	>tr|I1IXC6|I1IXC6_BRADI Uncharacterized protein OS=Brachypodium distachyon GN=atpA PE=4 SV=1	11	11	11	>tr|I1IXC6|I1IXC6_BRADI Uncharacterized protein OS=Brachypodium distachyon GN=atpA PE=4 SV=1	1	11	11	11	10	10	10	11	10	11	11	10	10	10	10	10	10	11	10	11	11	10	10	10	10	10	10	11	10	11	11	10	10	10	45.9	45.9	45.9	26.452	244	244	1	346
>sp|B3TN75|PSBB_BRADI Photosystem II CP47 reaction center protein OS=Brachypodium distachyon GN=psbB PE=3 SV=1;>tr|I1IXL7|I1IXL7_BRADI Uncharacterized protein OS=Brachypodium distachyon GN=LOC100830785 PE=4 SV=1;>tr|I1J2J5|I1J2J5_BRADI Uncharacterized protein OS=Brachypodium distachyon PE=4 SV=1	Uncharacterized protein	LOC100830785	>sp|B3TN75|PSBB_BRADI Photosystem II CP47 reaction center protein OS=Brachypodium distachyon GN=psbB PE=3 SV=1;>tr|I1IXL7|I1IXL7_BRADI Uncharacterized protein OS=Brachypodium distachyon GN=LOC100830785 PE=4 SV=1	13;11;6	13;11;6	13;11;6	>sp|B3TN75|PSBB_BRADI Photosystem II CP47 reaction center protein OS=Brachypodium distachyon GN=psbB PE=3 SV=1;>tr|I1IXL7|I1IXL7_BRADI Uncharacterized protein OS=Brachypodium distachyon GN=LOC100830785 PE=4 SV=1	3	13	13	13	12	12	12	12	13	12	12	12	12	12	12	12	12	12	13	12	12	12	12	12	12	12	12	12	13	12	12	12	12	12	32.5	32.5	32.5	56.063	508	508;377;296	1	345
>tr|I1I1C2|I1I1C2_BRADI Uncharacterized protein OS=Brachypodium distachyon GN=LOC100846006 PE=4 SV=1	Uncharacterized protein	LOC100846006	>tr|I1I1C2|I1I1C2_BRADI Uncharacterized protein OS=Brachypodium distachyon GN=LOC100846006 PE=4 SV=1	1	1	1	>tr|I1I1C2|I1I1C2_BRADI Uncharacterized protein OS=Brachypodium distachyon GN=LOC100846006 PE=4 SV=1	1	1	1	1	1	1	1	1	1	1	1	1	1	1	1	1	1	1	1	1	1	1	1	1	1	1	1	1	1	1	1	1	1	1	1.9	1.9	1.9	58.925	517	517	1	38
>tr|I1H3F3|I1H3F3_BRADI Uncharacterized protein OS=Brachypodium distachyon GN=LOC100827507 PE=4 SV=1	Uncharacterized protein	LOC100827507	>tr|I1H3F3|I1H3F3_BRADI Uncharacterized protein OS=Brachypodium distachyon GN=LOC100827507 PE=4 SV=1	19	19	19	>tr|I1H3F3|I1H3F3_BRADI Uncharacterized protein OS=Brachypodium distachyon GN=LOC100827507 PE=4 SV=1	1	19	19	19	18	15	18	18	18	17	19	16	17	17	18	15	18	18	18	17	19	16	17	17	18	15	18	18	18	17	19	16	17	17	37.3	37.3	37.3	34.58	330	330	1	311
>sp|B3TNB9|PSBC_BRADI Photosystem II CP43 reaction center protein OS=Brachypodium distachyon GN=psbC PE=3 SV=1;>tr|I1HAR2|I1HAR2_BRADI Photosystem II CP43 reaction center protein OS=Brachypodium distachyon GN=psbC PE=3 SV=1	Photosystem II CP43 reaction center protein	psbC	>sp|B3TNB9|PSBC_BRADI Photosystem II CP43 reaction center protein OS=Brachypodium distachyon GN=psbC PE=3 SV=1;>tr|I1HAR2|I1HAR2_BRADI Photosystem II CP43 reaction center protein OS=Brachypodium distachyon GN=psbC PE=3 SV=1	12;11	12;11	8;8	>sp|B3TNB9|PSBC_BRADI Photosystem II CP43 reaction center protein OS=Brachypodium distachyon GN=psbC PE=3 SV=1;>tr|I1HAR2|I1HAR2_BRADI Photosystem II CP43 reaction center protein OS=Brachypodium distachyon GN=psbC PE=3 SV=1	2	12	12	8	10	10	10	11	12	11	11	10	11	10	10	10	10	11	12	11	11	10	11	10	7	7	7	8	8	8	8	7	8	7	30	30	21.8	52.104	473	473;407	1	259
>sp|B3TNB8|PSBD_BRADI Photosystem II D2 protein OS=Brachypodium distachyon GN=psbD PE=3 SV=1	Photosystem II D2 protein	psbD	>sp|B3TNB8|PSBD_BRADI Photosystem II D2 protein OS=Brachypodium distachyon GN=psbD PE=3 SV=1	7	7	1	>sp|B3TNB8|PSBD_BRADI Photosystem II D2 protein OS=Brachypodium distachyon GN=psbD PE=3 SV=1	1	7	7	1	7	7	7	7	7	7	7	7	7	7	7	7	7	7	7	7	7	7	7	7	1	1	1	1	1	1	1	1	1	1	24.4	24.4	6.2	39.567	353	353	1	167
>tr|I1HI26|I1HI26_BRADI Phosphoglycerate kinase OS=Brachypodium distachyon GN=LOC100831948 PE=3 SV=1;>tr|I1HI25|I1HI25_BRADI Phosphoglycerate kinase OS=Brachypodium distachyon GN=LOC100831948 PE=3 SV=1	Phosphoglycerate kinase	LOC100831948	>tr|I1HI26|I1HI26_BRADI Phosphoglycerate kinase OS=Brachypodium distachyon GN=LOC100831948 PE=3 SV=1;>tr|I1HI25|I1HI25_BRADI Phosphoglycerate kinase OS=Brachypodium distachyon GN=LOC100831948 PE=3 SV=1	19;19	19;19	18;18	>tr|I1HI26|I1HI26_BRADI Phosphoglycerate kinase OS=Brachypodium distachyon GN=LOC100831948 PE=3 SV=1;>tr|I1HI25|I1HI25_BRADI Phosphoglycerate kinase OS=Brachypodium distachyon GN=LOC100831948 PE=3 SV=1	2	19	19	18	17	16	16	19	17	17	17	17	17	16	17	16	16	19	17	17	17	17	17	16	16	15	15	18	16	16	16	16	16	15	42.1	42.1	42.1	49.765	482	482;485	1	339
>tr|I1GYR0|I1GYR0_BRADI Chlorophyll a-b binding protein, chloroplastic OS=Brachypodium distachyon GN=LOC100838367 PE=3 SV=1	Chlorophyll a-b binding protein, chloroplastic	LOC100838367	>tr|I1GYR0|I1GYR0_BRADI Chlorophyll a-b binding protein, chloroplastic OS=Brachypodium distachyon GN=LOC100838367 PE=3 SV=1	6	6	6	>tr|I1GYR0|I1GYR0_BRADI Chlorophyll a-b binding protein, chloroplastic OS=Brachypodium distachyon GN=LOC100838367 PE=3 SV=1	1	6	6	6	5	4	6	4	5	5	4	5	5	5	5	4	6	4	5	5	4	5	5	5	5	4	6	4	5	5	4	5	5	5	24.7	24.7	24.7	26.627	247	247	1	92
>tr|I1GQI0|I1GQI0_BRADI Chlorophyll a-b binding protein, chloroplastic OS=Brachypodium distachyon GN=LOC100842929 PE=3 SV=1	Chlorophyll a-b binding protein, chloroplastic	LOC100842929	>tr|I1GQI0|I1GQI0_BRADI Chlorophyll a-b binding protein, chloroplastic OS=Brachypodium distachyon GN=LOC100842929 PE=3 SV=1	8	6	6	>tr|I1GQI0|I1GQI0_BRADI Chlorophyll a-b binding protein, chloroplastic OS=Brachypodium distachyon GN=LOC100842929 PE=3 SV=1	1	8	6	6	7	8	8	7	8	8	8	8	8	8	5	6	6	5	6	6	6	6	6	6	5	6	6	5	6	6	6	6	6	6	44.1	34.2	34.2	28.36	263	263	1	110
>tr|I1HTT0|I1HTT0_BRADI Uncharacterized protein OS=Brachypodium distachyon GN=LOC100827756 PE=4 SV=1	Uncharacterized protein	LOC100827756	>tr|I1HTT0|I1HTT0_BRADI Uncharacterized protein OS=Brachypodium distachyon GN=LOC100827756 PE=4 SV=1	8	8	8	>tr|I1HTT0|I1HTT0_BRADI Uncharacterized protein OS=Brachypodium distachyon GN=LOC100827756 PE=4 SV=1	1	8	8	8	8	8	8	8	8	8	8	8	8	8	8	8	8	8	8	8	8	8	8	8	8	8	8	8	8	8	8	8	8	8	36.1	36.1	36.1	27.998	269	269	1	210
>tr|I1IN47|I1IN47_BRADI Fructose-bisphosphate aldolase OS=Brachypodium distachyon GN=LOC100836194 PE=3 SV=1	Fructose-bisphosphate aldolase	LOC100836194	>tr|I1IN47|I1IN47_BRADI Fructose-bisphosphate aldolase OS=Brachypodium distachyon GN=LOC100836194 PE=3 SV=1	16	16	16	>tr|I1IN47|I1IN47_BRADI Fructose-bisphosphate aldolase OS=Brachypodium distachyon GN=LOC100836194 PE=3 SV=1	1	16	16	16	14	12	16	16	16	15	16	16	16	16	14	12	16	16	16	15	16	16	16	16	14	12	16	16	16	15	16	16	16	16	37.4	37.4	37.4	41.986	388	388	1	256
>tr|I1J2I9|I1J2I9_BRADI Uncharacterized protein OS=Brachypodium distachyon PE=4 SV=1	Uncharacterized protein	>tr|I1J2I9|I1J2I9_BRADI Uncharacterized protein OS=Brachypodium distachyon	>tr|I1J2I9|I1J2I9_BRADI Uncharacterized protein OS=Brachypodium distachyon PE=4 SV=1	9	9	8	>tr|I1J2I9|I1J2I9_BRADI Uncharacterized protein OS=Brachypodium distachyon PE=4 SV=1	1	9	9	8	9	9	9	8	9	6	9	9	9	9	9	9	9	8	9	6	9	9	9	9	8	8	8	7	8	5	8	8	8	8	37.1	37.1	33.8	33.626	302	302	1	152
>tr|I1IY24|I1IY24_BRADI Uncharacterized protein OS=Brachypodium distachyon PE=4 SV=1;>tr|I1ILW6|I1ILW6_BRADI Photosystem II protein D1 OS=Brachypodium distachyon GN=LOC100837393 PE=3 SV=1;>tr|I1I237|I1I237_BRADI Uncharacterized protein OS=Brachypodium distachyon PE=4 SV=1;>tr|I1GMB7|I1GMB7_BRADI Uncharacterized protein OS=Brachypodium distachyon GN=LOC100842596 PE=4 SV=1	Uncharacterized protein	LOC100842596	>tr|I1IY24|I1IY24_BRADI Uncharacterized protein OS=Brachypodium distachyon PE=4 SV=1;>tr|I1ILW6|I1ILW6_BRADI Photosystem II protein D1 OS=Brachypodium distachyon GN=LOC100837393 PE=3 SV=1;>tr|I1I237|I1I237_BRADI Uncharacterized protein OS=Brachypodium distachyon PE=4 SV=1	8;8;6;2	8;8;6;2	8;8;6;2	>tr|I1IY24|I1IY24_BRADI Uncharacterized protein OS=Brachypodium distachyon PE=4 SV=1;>tr|I1ILW6|I1ILW6_BRADI Photosystem II protein D1 OS=Brachypodium distachyon GN=LOC100837393 PE=3 SV=1;>tr|I1I237|I1I237_BRADI Uncharacterized protein OS=Brachypodium dist	4	8	8	8	7	6	7	7	7	8	7	6	7	6	7	6	7	7	7	8	7	6	7	6	7	6	7	7	7	8	7	6	7	6	30.3	30.3	30.3	29.315	267	267;353;171;210	1	207
>tr|I1GMA9|I1GMA9_BRADI Uncharacterized protein OS=Brachypodium distachyon GN=petB PE=3 SV=1;>tr|I1HNN3|I1HNN3_BRADI Uncharacterized protein OS=Brachypodium distachyon GN=BRADI_2g41285 PE=3 SV=1	_2g41285 PE=3 SV=1	BRADI_2g41285	>tr|I1GMA9|I1GMA9_BRADI Uncharacterized protein OS=Brachypodium distachyon GN=petB PE=3 SV=1;>tr|I1HNN3|I1HNN3_BRADI Uncharacterized protein OS=Brachypodium distachyon GN=BRADI_2g41285 PE=3 SV=1	7;5	7;5	7;5	>tr|I1GMA9|I1GMA9_BRADI Uncharacterized protein OS=Brachypodium distachyon GN=petB PE=3 SV=1;>tr|I1HNN3|I1HNN3_BRADI Uncharacterized protein OS=Brachypodium distachyon GN=BRADI_2g41285 PE=3 SV=1	2	7	7	7	7	6	7	6	7	6	7	7	7	7	7	6	7	6	7	6	7	7	7	7	7	6	7	6	7	6	7	7	7	7	33.6	33.6	33.6	26.265	232	232;232	1	128
>tr|B3TN63|B3TN63_BRADI Cytochrome f OS=Brachypodium distachyon GN=petA PE=3 SV=1;>tr|I1HFC8|I1HFC8_BRADI Uncharacterized protein OS=Brachypodium distachyon GN=LOC100827563 PE=3 SV=1;>tr|I1I1N5|I1I1N5_BRADI Uncharacterized protein OS=Brachypodium distachyon GN=LOC100822653 PE=3 SV=1;>tr|I1I2V6|I1I2V6_BRADI Uncharacterized protein OS=Brachypodium distachyon PE=4 SV=1	Uncharacterized protein	LOC100822653	>tr|B3TN63|B3TN63_BRADI Cytochrome f OS=Brachypodium distachyon GN=petA PE=3 SV=1;>tr|I1HFC8|I1HFC8_BRADI Uncharacterized protein OS=Brachypodium distachyon GN=LOC100827563 PE=3 SV=1;>tr|I1I1N5|I1I1N5_BRADI Uncharacterized protein OS=Brachypodium distachyon GN=LOC100822653 PE=3 SV=1	20;18;16;3	20;18;16;3	20;18;16;3	>tr|B3TN63|B3TN63_BRADI Cytochrome f OS=Brachypodium distachyon GN=petA PE=3 SV=1;>tr|I1HFC8|I1HFC8_BRADI Uncharacterized protein OS=Brachypodium distachyon GN=LOC100827563 PE=3 SV=1;>tr|I1I1N5|I1I1N5_BRADI Uncharacterized protein OS=Brachypodium distachyo	4	20	20	20	20	18	19	20	18	20	19	18	19	20	20	18	19	20	18	20	19	18	19	20	20	18	19	20	18	20	19	18	19	20	57.2	57.2	57.2	35.382	320	320;320;320;114	1	337
>tr|I1IDL7|I1IDL7_BRADI Histone H2B OS=Brachypodium distachyon GN=LOC100844075 PE=3 SV=1;>tr|I1HK56|I1HK56_BRADI Histone H2B OS=Brachypodium distachyon GN=LOC100829292 PE=3 SV=1;>tr|I1H3A5|I1H3A5_BRADI Histone H2B OS=Brachypodium distachyon GN=LOC100846031 PE=3 SV=1	Histone H2B	LOC100846031	>tr|I1IDL7|I1IDL7_BRADI Histone H2B OS=Brachypodium distachyon GN=LOC100844075 PE=3 SV=1;>tr|I1HK56|I1HK56_BRADI Histone H2B OS=Brachypodium distachyon GN=LOC100829292 PE=3 SV=1;>tr|I1H3A5|I1H3A5_BRADI Histone H2B OS=Brachypodium distachyon GN=LOC100846031 PE=3 SV=1	8;8;8	8;8;8	2;2;2	>tr|I1IDL7|I1IDL7_BRADI Histone H2B OS=Brachypodium distachyon GN=LOC100844075 PE=3 SV=1;>tr|I1HK56|I1HK56_BRADI Histone H2B OS=Brachypodium distachyon GN=LOC100829292 PE=3 SV=1;>tr|I1H3A5|I1H3A5_BRADI Histone H2B OS=Brachypodium distachyon GN=LOC100846031	3	8	8	2	8	5	8	8	7	8	8	7	8	7	8	5	8	8	7	8	8	7	8	7	2	1	2	2	2	2	2	2	2	2	46.4	46.4	9.2	16.532	153	153;153;154	1	221
>tr|I1GMD6|I1GMD6_BRADI Histone H4 OS=Brachypodium distachyon GN=LOC100838029 PE=3 SV=1	Histone H4	LOC100838029	>tr|I1GMD6|I1GMD6_BRADI Histone H4 OS=Brachypodium distachyon GN=LOC100838029 PE=3 SV=1	11	11	11	>tr|I1GMD6|I1GMD6_BRADI Histone H4 OS=Brachypodium distachyon GN=LOC100838029 PE=3 SV=1	1	11	11	11	10	11	11	11	11	11	11	11	11	11	10	11	11	11	11	11	11	11	11	11	10	11	11	11	11	11	11	11	11	11	60.2	60.2	60.2	11.409	103	103	1	323
>tr|I1IWH6|I1IWH6_BRADI Ribulose bisphosphate carboxylase small chain OS=Brachypodium distachyon GN=LOC100825888 PE=3 SV=1	Ribulose bisphosphate carboxylase small chain	LOC100825888	>tr|I1IWH6|I1IWH6_BRADI Ribulose bisphosphate carboxylase small chain OS=Brachypodium distachyon GN=LOC100825888 PE=3 SV=1	4	4	3	>tr|I1IWH6|I1IWH6_BRADI Ribulose bisphosphate carboxylase small chain OS=Brachypodium distachyon GN=LOC100825888 PE=3 SV=1	1	4	4	3	4	3	4	4	4	3	4	4	4	4	4	3	4	4	4	3	4	4	4	4	3	3	3	3	3	3	3	3	3	3	22.7	22.7	14.8	19.694	176	176	1	81
>tr|I1HQG7|I1HQG7_BRADI ATP synthase subunit beta OS=Brachypodium distachyon GN=LOC100843462 PE=3 SV=1;>tr|I1HGP9|I1HGP9_BRADI ATP synthase subunit beta OS=Brachypodium distachyon GN=LOC100835839 PE=3 SV=1;>tr|I1HQG9|I1HQG9_BRADI ATP synthase subunit beta OS=Brachypodium distachyon GN=LOC100843462 PE=4 SV=1;>tr|I1HQG8|I1HQG8_BRADI ATP synthase subunit beta OS=Brachypodium distachyon GN=LOC1008434…	ATP synthase subunit beta	LOC100843462	>tr|I1HQG7|I1HQG7_BRADI ATP synthase subunit beta OS=Brachypodium distachyon GN=LOC100843462 PE=3 SV=1;>tr|I1HGP9|I1HGP9_BRADI ATP synthase subunit beta OS=Brachypodium distachyon GN=LOC100835839 PE=3 SV=1;>tr|I1HQG9|I1HQG9_BRADI ATP synthase subunit beta OS=Brachypodium distachyon GN=LOC100843462 PE=4 SV=1;>tr|I1HQG8|I1HQG8_BRADI ATP synthase subunit beta OS=Brachypodium distachyon GN=LOC1008434…	17;17;15;15	16;16;14;14	16;16;14;14	>tr|I1HQG7|I1HQG7_BRADI ATP synthase subunit beta OS=Brachypodium distachyon GN=LOC100843462 PE=3 SV=1;>tr|I1HGP9|I1HGP9_BRADI ATP synthase subunit beta OS=Brachypodium distachyon GN=LOC100835839 PE=3 SV=1;>tr|I1HQG9|I1HQG9_BRADI ATP synthase subunit beta	4	17	16	16	16	16	15	17	16	17	16	16	17	16	15	15	14	16	15	16	15	15	16	15	15	15	14	16	15	16	15	15	16	15	49.9	47.9	47.9	58.923	551	551;553;414;416	1	324
>tr|I1HTG2|I1HTG2_BRADI Uncharacterized protein OS=Brachypodium distachyon GN=LOC100828873 PE=3 SV=1	Uncharacterized protein	LOC100828873	>tr|I1HTG2|I1HTG2_BRADI Uncharacterized protein OS=Brachypodium distachyon GN=LOC100828873 PE=3 SV=1	9	9	9	>tr|I1HTG2|I1HTG2_BRADI Uncharacterized protein OS=Brachypodium distachyon GN=LOC100828873 PE=3 SV=1	1	9	9	9	7	6	7	8	7	8	9	7	7	6	7	6	7	8	7	8	9	7	7	6	7	6	7	8	7	8	9	7	7	6	27.9	27.9	27.9	41.941	391	391	1	180
>tr|I1IIE9|I1IIE9_BRADI Chlorophyll a-b binding protein, chloroplastic OS=Brachypodium distachyon GN=LOC100841670 PE=3 SV=1	Chlorophyll a-b binding protein, chloroplastic	LOC100841670	>tr|I1IIE9|I1IIE9_BRADI Chlorophyll a-b binding protein, chloroplastic OS=Brachypodium distachyon GN=LOC100841670 PE=3 SV=1	5	2	2	>tr|I1IIE9|I1IIE9_BRADI Chlorophyll a-b binding protein, chloroplastic OS=Brachypodium distachyon GN=LOC100841670 PE=3 SV=1	1	5	2	2	4	4	4	4	5	4	5	3	5	3	1	1	1	1	2	1	2	0	2	0	1	1	1	1	2	1	2	0	2	0	24.9	11.5	11.5	34.086	321	321	1	14
>tr|I1IYG7|I1IYG7_BRADI Glyceraldehyde-3-phosphate dehydrogenase OS=Brachypodium distachyon GN=LOC100846055 PE=3 SV=1	Glyceraldehyde-3-phosphate dehydrogenase	LOC100846055	>tr|I1IYG7|I1IYG7_BRADI Glyceraldehyde-3-phosphate dehydrogenase OS=Brachypodium distachyon GN=LOC100846055 PE=3 SV=1	14	14	10	>tr|I1IYG7|I1IYG7_BRADI Glyceraldehyde-3-phosphate dehydrogenase OS=Brachypodium distachyon GN=LOC100846055 PE=3 SV=1	1	14	14	10	12	13	13	14	14	14	14	13	14	13	12	13	13	14	14	14	14	13	14	13	9	9	9	10	10	10	10	9	10	9	36.7	36.7	25.8	42.852	403	403	1	196
>tr|I1GLW6|I1GLW6_BRADI Uncharacterized protein OS=Brachypodium distachyon GN=LOC100826210 PE=4 SV=1	Uncharacterized protein	LOC100826210	>tr|I1GLW6|I1GLW6_BRADI Uncharacterized protein OS=Brachypodium distachyon GN=LOC100826210 PE=4 SV=1	8	8	8	>tr|I1GLW6|I1GLW6_BRADI Uncharacterized protein OS=Brachypodium distachyon GN=LOC100826210 PE=4 SV=1	1	8	8	8	8	8	8	8	8	8	8	8	8	8	8	8	8	8	8	8	8	8	8	8	8	8	8	8	8	8	8	8	8	8	34.8	34.8	34.8	21.865	204	204	1	169
>tr|I1IYE6|I1IYE6_BRADI Chlorophyll a-b binding protein, chloroplastic OS=Brachypodium distachyon GN=LOC100842091 PE=3 SV=1	Chlorophyll a-b binding protein, chloroplastic	LOC100842091	>tr|I1IYE6|I1IYE6_BRADI Chlorophyll a-b binding protein, chloroplastic OS=Brachypodium distachyon GN=LOC100842091 PE=3 SV=1	6	6	6	>tr|I1IYE6|I1IYE6_BRADI Chlorophyll a-b binding protein, chloroplastic OS=Brachypodium distachyon GN=LOC100842091 PE=3 SV=1	1	6	6	6	6	6	6	6	6	6	6	6	6	6	6	6	6	6	6	6	6	6	6	6	6	6	6	6	6	6	6	6	6	6	20.7	20.7	20.7	27.262	256	256	1	148
>tr|I1GTI3|I1GTI3_BRADI Chlorophyll a-b binding protein, chloroplastic OS=Brachypodium distachyon GN=LOC100834994 PE=3 SV=1	Chlorophyll a-b binding protein, chloroplastic	LOC100834994	>tr|I1GTI3|I1GTI3_BRADI Chlorophyll a-b binding protein, chloroplastic OS=Brachypodium distachyon GN=LOC100834994 PE=3 SV=1	8	8	8	>tr|I1GTI3|I1GTI3_BRADI Chlorophyll a-b binding protein, chloroplastic OS=Brachypodium distachyon GN=LOC100834994 PE=3 SV=1	1	8	8	8	8	7	8	8	8	7	8	8	8	7	8	7	8	8	8	7	8	8	8	7	8	7	8	8	8	7	8	8	8	7	29.2	29.2	29.2	31.309	288	288	1	196
>tr|I1H1Z5|I1H1Z5_BRADI Ferredoxin--NADP reductase OS=Brachypodium distachyon GN=LOC100844703 PE=3 SV=1	Ferredoxin--NADP reductase	LOC100844703	>tr|I1H1Z5|I1H1Z5_BRADI Ferredoxin--NADP reductase OS=Brachypodium distachyon GN=LOC100844703 PE=3 SV=1	12	12	11	>tr|I1H1Z5|I1H1Z5_BRADI Ferredoxin--NADP reductase OS=Brachypodium distachyon GN=LOC100844703 PE=3 SV=1	1	12	12	11	12	11	12	12	12	12	12	12	12	12	12	11	12	12	12	12	12	12	12	12	11	10	11	11	11	11	11	11	11	11	27.6	27.6	22.4	40.433	366	366	1	249
>tr|I1J2J2|I1J2J2_BRADI Uncharacterized protein OS=Brachypodium distachyon PE=4 SV=1	Uncharacterized protein	>tr|I1J2J2|I1J2J2_BRADI Uncharacterized protein OS=Brachypodium distachyon	>tr|I1J2J2|I1J2J2_BRADI Uncharacterized protein OS=Brachypodium distachyon PE=4 SV=1	11	11	11	>tr|I1J2J2|I1J2J2_BRADI Uncharacterized protein OS=Brachypodium distachyon PE=4 SV=1	1	11	11	11	11	9	8	10	10	8	7	11	11	9	11	9	8	10	10	8	7	11	11	9	11	9	8	10	10	8	7	11	11	9	22.6	22.6	22.6	53.977	483	483	1	105
>tr|I1GTH0|I1GTH0_BRADI Chlorophyll a-b binding protein, chloroplastic OS=Brachypodium distachyon GN=LOC100836842 PE=3 SV=1	Chlorophyll a-b binding protein, chloroplastic	LOC100836842	>tr|I1GTH0|I1GTH0_BRADI Chlorophyll a-b binding protein, chloroplastic OS=Brachypodium distachyon GN=LOC100836842 PE=3 SV=1	6	5	5	>tr|I1GTH0|I1GTH0_BRADI Chlorophyll a-b binding protein, chloroplastic OS=Brachypodium distachyon GN=LOC100836842 PE=3 SV=1	1	6	5	5	6	6	6	6	6	5	6	6	6	6	5	5	5	5	5	4	5	5	5	5	5	5	5	5	5	4	5	5	5	5	43.4	36.7	36.7	28.577	267	267	1	76
>tr|I1GU08|I1GU08_BRADI Uncharacterized protein OS=Brachypodium distachyon GN=LOC100824663 PE=3 SV=1	Uncharacterized protein	LOC100824663	>tr|I1GU08|I1GU08_BRADI Uncharacterized protein OS=Brachypodium distachyon GN=LOC100824663 PE=3 SV=1	11	11	11	>tr|I1GU08|I1GU08_BRADI Uncharacterized protein OS=Brachypodium distachyon GN=LOC100824663 PE=3 SV=1	1	11	11	11	10	9	11	10	11	9	9	10	9	9	10	9	11	10	11	9	9	10	9	9	10	9	11	10	11	9	9	10	9	9	33.9	33.9	33.9	39.892	360	360	1	204
>tr|I1HA60|I1HA60_BRADI Uncharacterized protein OS=Brachypodium distachyon GN=LOC100829538 PE=3 SV=1	Uncharacterized protein	LOC100829538	>tr|I1HA60|I1HA60_BRADI Uncharacterized protein OS=Brachypodium distachyon GN=LOC100829538 PE=3 SV=1	12	8	8	>tr|I1HA60|I1HA60_BRADI Uncharacterized protein OS=Brachypodium distachyon GN=LOC100829538 PE=3 SV=1	1	12	8	8	11	12	12	12	12	12	12	12	12	12	8	8	8	8	8	8	8	8	8	8	8	8	8	8	8	8	8	8	8	8	30.9	21.1	21.1	47.309	446	446	1	150
>tr|I1H3Y8|I1H3Y8_BRADI Uncharacterized protein OS=Brachypodium distachyon GN=LOC100827919 PE=4 SV=1;>tr|I1H3Y9|I1H3Y9_BRADI Uncharacterized protein OS=Brachypodium distachyon GN=LOC100827919 PE=4 SV=1	Uncharacterized protein	LOC100827919	>tr|I1H3Y8|I1H3Y8_BRADI Uncharacterized protein OS=Brachypodium distachyon GN=LOC100827919 PE=4 SV=1;>tr|I1H3Y9|I1H3Y9_BRADI Uncharacterized protein OS=Brachypodium distachyon GN=LOC100827919 PE=4 SV=1	8;6	8;6	8;6	>tr|I1H3Y8|I1H3Y8_BRADI Uncharacterized protein OS=Brachypodium distachyon GN=LOC100827919 PE=4 SV=1;>tr|I1H3Y9|I1H3Y9_BRADI Uncharacterized protein OS=Brachypodium distachyon GN=LOC100827919 PE=4 SV=1	2	8	8	8	7	7	7	7	7	7	8	7	7	7	7	7	7	7	7	7	8	7	7	7	7	7	7	7	7	7	8	7	7	7	29.2	29.2	29.2	26.601	253	253;234	1	147
>tr|I1I3X5|I1I3X5_BRADI Ribulose bisphosphate carboxylase small chain OS=Brachypodium distachyon GN=LOC100846121 PE=3 SV=1;>tr|I1IIX6|I1IIX6_BRADI Ribulose bisphosphate carboxylase small chain OS=Brachypodium distachyon GN=LOC100829841 PE=3 SV=1;>tr|I1IIT7|I1IIT7_BRADI Ribulose bisphosphate carboxylase small chain OS=Brachypodium distachyon GN=LOC100840557 PE=3 SV=1;>tr|I1I3X4|I1I3X4_BRADI Ribulo…	Ribulose bisphosphate carboxylase small chain	LOC100846121	>tr|I1I3X5|I1I3X5_BRADI Ribulose bisphosphate carboxylase small chain OS=Brachypodium distachyon GN=LOC100846121 PE=3 SV=1;>tr|I1IIX6|I1IIX6_BRADI Ribulose bisphosphate carboxylase small chain OS=Brachypodium distachyon GN=LOC100829841 PE=3 SV=1;>tr|I1IIT7|I1IIT7_BRADI Ribulose bisphosphate carboxylase small chain OS=Brachypodium distachyon GN=LOC100840557 PE=3 SV=1;>tr|I1I3X4|I1I3X4_BRADI Ribulo…	3;3;3;3	2;2;2;2	2;2;2;2	>tr|I1I3X5|I1I3X5_BRADI Ribulose bisphosphate carboxylase small chain OS=Brachypodium distachyon GN=LOC100846121 PE=3 SV=1;>tr|I1IIX6|I1IIX6_BRADI Ribulose bisphosphate carboxylase small chain OS=Brachypodium distachyon GN=LOC100829841 PE=3 SV=1;>tr|I1IIT7	4	3	2	2	3	2	3	3	2	2	3	3	3	3	2	2	2	2	1	2	2	2	2	2	2	2	2	2	1	2	2	2	2	2	15.5	6.1	6.1	16.344	148	148;174;175;175	1	30
>tr|I1IXL1|I1IXL1_BRADI Uncharacterized protein OS=Brachypodium distachyon GN=LOC100842398 PE=4 SV=1;REV__>tr|I1HWV8|I1HWV8_BRADI Uncharacterized protein OS=Brachypodium distachyon PE=4 SV=1	Uncharacterized protein	LOC100842398	>tr|I1IXL1|I1IXL1_BRADI Uncharacterized protein OS=Brachypodium distachyon GN=LOC100842398 PE=4 SV=1	11;1	11;1	8;1	>tr|I1IXL1|I1IXL1_BRADI Uncharacterized protein OS=Brachypodium distachyon GN=LOC100842398 PE=4 SV=1	2	11	11	8	11	11	11	11	11	10	11	11	10	11	11	11	11	11	11	10	11	11	10	11	8	8	8	8	8	7	8	8	7	8	43.1	43.1	33.1	28.211	260	260;2963	1	165
>tr|I1HYD4|I1HYD4_BRADI Chlorophyll a-b binding protein, chloroplastic OS=Brachypodium distachyon GN=LOC100835853 PE=3 SV=1	Chlorophyll a-b binding protein, chloroplastic	LOC100835853	>tr|I1HYD4|I1HYD4_BRADI Chlorophyll a-b binding protein, chloroplastic OS=Brachypodium distachyon GN=LOC100835853 PE=3 SV=1	4	4	4	>tr|I1HYD4|I1HYD4_BRADI Chlorophyll a-b binding protein, chloroplastic OS=Brachypodium distachyon GN=LOC100835853 PE=3 SV=1	1	4	4	4	4	3	4	4	4	4	4	3	3	3	4	3	4	4	4	4	4	3	3	3	4	3	4	4	4	4	4	3	3	3	14.1	14.1	14.1	29.242	269	269	1	193
>tr|I1ICV8|I1ICV8_BRADI Phosphoribulokinase OS=Brachypodium distachyon GN=LOC100837995 PE=3 SV=1	Phosphoribulokinase	LOC100837995	>tr|I1ICV8|I1ICV8_BRADI Phosphoribulokinase OS=Brachypodium distachyon GN=LOC100837995 PE=3 SV=1	6	6	6	>tr|I1ICV8|I1ICV8_BRADI Phosphoribulokinase OS=Brachypodium distachyon GN=LOC100837995 PE=3 SV=1	1	6	6	6	6	6	6	6	5	6	6	6	5	5	6	6	6	6	5	6	6	6	5	5	6	6	6	6	5	6	6	6	5	5	16.6	16.6	16.6	44.939	404	404	1	122
>tr|I1H1V5|I1H1V5_BRADI Uncharacterized protein OS=Brachypodium distachyon GN=LOC100837200 PE=4 SV=1	Uncharacterized protein	LOC100837200	>tr|I1H1V5|I1H1V5_BRADI Uncharacterized protein OS=Brachypodium distachyon GN=LOC100837200 PE=4 SV=1	12	12	12	>tr|I1H1V5|I1H1V5_BRADI Uncharacterized protein OS=Brachypodium distachyon GN=LOC100837200 PE=4 SV=1	1	12	12	12	12	8	12	12	12	12	12	11	12	12	12	8	12	12	12	12	12	11	12	12	12	8	12	12	12	12	12	11	12	12	19.8	19.8	19.8	79.574	741	741	1	151
>tr|I1J2T4|I1J2T4_BRADI Glutamine synthetase OS=Brachypodium distachyon GN=LOC100842712 PE=3 SV=1	Glutamine synthetase	LOC100842712	>tr|I1J2T4|I1J2T4_BRADI Glutamine synthetase OS=Brachypodium distachyon GN=LOC100842712 PE=3 SV=1	11	11	9	>tr|I1J2T4|I1J2T4_BRADI Glutamine synthetase OS=Brachypodium distachyon GN=LOC100842712 PE=3 SV=1	1	11	11	9	11	9	9	9	9	9	9	10	9	9	11	9	9	9	9	9	9	10	9	9	9	7	7	7	7	7	7	8	7	7	24.7	24.7	17.4	46.673	430	430	1	122
>tr|I1GMI4|I1GMI4_BRADI Uncharacterized protein OS=Brachypodium distachyon GN=LOC100842068 PE=3 SV=1	Uncharacterized protein	LOC100842068	>tr|I1GMI4|I1GMI4_BRADI Uncharacterized protein OS=Brachypodium distachyon GN=LOC100842068 PE=3 SV=1	16	16	9	>tr|I1GMI4|I1GMI4_BRADI Uncharacterized protein OS=Brachypodium distachyon GN=LOC100842068 PE=3 SV=1	1	16	16	9	12	12	13	13	13	13	14	15	13	13	12	12	13	13	13	13	14	15	13	13	6	6	7	6	6	7	7	8	6	6	43.6	43.6	33.3	40.432	369	369	1	228
>tr|I1H1D0|I1H1D0_BRADI Uncharacterized protein OS=Brachypodium distachyon GN=LOC100837414 PE=3 SV=1;>tr|I1H1C9|I1H1C9_BRADI Uncharacterized protein OS=Brachypodium distachyon GN=LOC100837414 PE=3 SV=1	Uncharacterized protein	LOC100837414	>tr|I1H1D0|I1H1D0_BRADI Uncharacterized protein OS=Brachypodium distachyon GN=LOC100837414 PE=3 SV=1;>tr|I1H1C9|I1H1C9_BRADI Uncharacterized protein OS=Brachypodium distachyon GN=LOC100837414 PE=3 SV=1	22;22	22;22	17;17	>tr|I1H1D0|I1H1D0_BRADI Uncharacterized protein OS=Brachypodium distachyon GN=LOC100837414 PE=3 SV=1;>tr|I1H1C9|I1H1C9_BRADI Uncharacterized protein OS=Brachypodium distachyon GN=LOC100837414 PE=3 SV=1	2	22	22	17	21	19	18	22	22	21	18	19	22	22	21	19	18	22	22	21	18	19	22	22	16	14	14	17	17	17	14	14	17	17	46.9	46.9	37.4	63.906	599	599;665	1	242
>tr|I1GTP7|I1GTP7_BRADI Uncharacterized protein OS=Brachypodium distachyon GN=LOC100822801 PE=4 SV=1	Uncharacterized protein	LOC100822801	>tr|I1GTP7|I1GTP7_BRADI Uncharacterized protein OS=Brachypodium distachyon GN=LOC100822801 PE=4 SV=1	4	4	4	>tr|I1GTP7|I1GTP7_BRADI Uncharacterized protein OS=Brachypodium distachyon GN=LOC100822801 PE=4 SV=1	1	4	4	4	3	2	4	4	4	4	4	3	3	3	3	2	4	4	4	4	4	3	3	3	3	2	4	4	4	4	4	3	3	3	13.5	13.5	13.5	22.742	215	215	1	93
>tr|I1I7C6|I1I7C6_BRADI Chlorophyll a-b binding protein, chloroplastic OS=Brachypodium distachyon GN=LOC100830344 PE=3 SV=1	Chlorophyll a-b binding protein, chloroplastic	LOC100830344	>tr|I1I7C6|I1I7C6_BRADI Chlorophyll a-b binding protein, chloroplastic OS=Brachypodium distachyon GN=LOC100830344 PE=3 SV=1	3	3	3	>tr|I1I7C6|I1I7C6_BRADI Chlorophyll a-b binding protein, chloroplastic OS=Brachypodium distachyon GN=LOC100830344 PE=3 SV=1	1	3	3	3	3	3	3	3	3	3	3	3	3	3	3	3	3	3	3	3	3	3	3	3	3	3	3	3	3	3	3	3	3	3	21.3	21.3	21.3	26.719	244	244	1	51
>tr|I1GV85|I1GV85_BRADI Uncharacterized protein OS=Brachypodium distachyon GN=LOC100842727 PE=3 SV=1	Uncharacterized protein	LOC100842727	>tr|I1GV85|I1GV85_BRADI Uncharacterized protein OS=Brachypodium distachyon GN=LOC100842727 PE=3 SV=1	21	21	21	>tr|I1GV85|I1GV85_BRADI Uncharacterized protein OS=Brachypodium distachyon GN=LOC100842727 PE=3 SV=1	1	21	21	21	21	18	21	21	20	21	20	21	21	20	21	18	21	21	20	21	20	21	21	20	21	18	21	21	20	21	20	21	21	20	26.6	26.6	26.6	72.215	681	681	1	305
>tr|I1GMQ0|I1GMQ0_BRADI Uncharacterized protein OS=Brachypodium distachyon GN=LOC100831679 PE=4 SV=1	Uncharacterized protein	LOC100831679	>tr|I1GMQ0|I1GMQ0_BRADI Uncharacterized protein OS=Brachypodium distachyon GN=LOC100831679 PE=4 SV=1	5	5	5	>tr|I1GMQ0|I1GMQ0_BRADI Uncharacterized protein OS=Brachypodium distachyon GN=LOC100831679 PE=4 SV=1	1	5	5	5	5	3	3	5	5	5	5	4	3	3	5	3	3	5	5	5	5	4	3	3	5	3	3	5	5	5	5	4	3	3	23.4	23.4	23.4	24.912	235	235	1	56
>tr|I1HVY7|I1HVY7_BRADI Uncharacterized protein OS=Brachypodium distachyon GN=LOC100838606 PE=3 SV=1	Uncharacterized protein	LOC100838606	>tr|I1HVY7|I1HVY7_BRADI Uncharacterized protein OS=Brachypodium distachyon GN=LOC100838606 PE=3 SV=1	17	17	17	>tr|I1HVY7|I1HVY7_BRADI Uncharacterized protein OS=Brachypodium distachyon GN=LOC100838606 PE=3 SV=1	1	17	17	17	17	14	16	17	17	15	17	16	16	17	17	14	16	17	17	15	17	16	16	17	17	14	16	17	17	15	17	16	16	17	55.4	55.4	55.4	42.026	386	386	1	270
>tr|I1HQW3|I1HQW3_BRADI Glycine cleavage system P protein OS=Brachypodium distachyon GN=LOC100845191 PE=3 SV=1	Glycine cleavage system P protein	LOC100845191	>tr|I1HQW3|I1HQW3_BRADI Glycine cleavage system P protein OS=Brachypodium distachyon GN=LOC100845191 PE=3 SV=1	19	19	19	>tr|I1HQW3|I1HQW3_BRADI Glycine cleavage system P protein OS=Brachypodium distachyon GN=LOC100845191 PE=3 SV=1	1	19	19	19	16	13	15	17	17	18	17	15	17	16	16	13	15	17	17	18	17	15	17	16	16	13	15	17	17	18	17	15	17	16	25.6	25.6	25.6	111.39	1033	1033	1	261
>tr|I1HKJ4|I1HKJ4_BRADI Uncharacterized protein OS=Brachypodium distachyon GN=LOC100825296 PE=3 SV=1;>tr|I1ITD0|I1ITD0_BRADI Uncharacterized protein OS=Brachypodium distachyon GN=LOC100842588 PE=3 SV=1	Uncharacterized protein	LOC100842588	>tr|I1HKJ4|I1HKJ4_BRADI Uncharacterized protein OS=Brachypodium distachyon GN=LOC100825296 PE=3 SV=1	23;8	23;8	23;8	>tr|I1HKJ4|I1HKJ4_BRADI Uncharacterized protein OS=Brachypodium distachyon GN=LOC100825296 PE=3 SV=1	2	23	23	23	22	21	23	22	23	22	22	22	22	22	22	21	23	22	23	22	22	22	22	22	22	21	23	22	23	22	22	22	22	22	35.1	35.1	35.1	73.076	684	684;688	1	292
>tr|I1ID96|I1ID96_BRADI Uncharacterized protein OS=Brachypodium distachyon GN=LOC100841537 PE=3 SV=1	Uncharacterized protein	LOC100841537	>tr|I1ID96|I1ID96_BRADI Uncharacterized protein OS=Brachypodium distachyon GN=LOC100841537 PE=3 SV=1	13	13	13	>tr|I1ID96|I1ID96_BRADI Uncharacterized protein OS=Brachypodium distachyon GN=LOC100841537 PE=3 SV=1	1	13	13	13	11	11	11	13	12	12	12	11	12	11	11	11	11	13	12	12	12	11	12	11	11	11	11	13	12	12	12	11	12	11	27.9	27.9	27.9	41.706	384	384	1	218
>tr|I1IIN0|I1IIN0_BRADI Uncharacterized protein OS=Brachypodium distachyon GN=LOC100837816 PE=4 SV=1	Uncharacterized protein	LOC100837816	>tr|I1IIN0|I1IIN0_BRADI Uncharacterized protein OS=Brachypodium distachyon GN=LOC100837816 PE=4 SV=1	2	2	2	>tr|I1IIN0|I1IIN0_BRADI Uncharacterized protein OS=Brachypodium distachyon GN=LOC100837816 PE=4 SV=1	1	2	2	2	2	1	2	2	2	2	2	2	2	2	2	1	2	2	2	2	2	2	2	2	2	1	2	2	2	2	2	2	2	2	14.8	14.8	14.8	22.191	209	209	1	37
>tr|I1GMA8|I1GMA8_BRADI Uncharacterized protein OS=Brachypodium distachyon GN=psaC PE=3 SV=1	Uncharacterized protein	psaC	>tr|I1GMA8|I1GMA8_BRADI Uncharacterized protein OS=Brachypodium distachyon GN=psaC PE=3 SV=1	1	1	1	>tr|I1GMA8|I1GMA8_BRADI Uncharacterized protein OS=Brachypodium distachyon GN=psaC PE=3 SV=1	1	1	1	1	1	1	1	1	1	1	1	1	1	1	1	1	1	1	1	1	1	1	1	1	1	1	1	1	1	1	1	1	1	1	11.1	11.1	11.1	8.8892	81	81	1	11
>tr|I1J2J1|I1J2J1_BRADI Uncharacterized protein OS=Brachypodium distachyon PE=4 SV=1	Uncharacterized protein	>tr|I1J2J1|I1J2J1_BRADI Uncharacterized protein OS=Brachypodium distachyon	>tr|I1J2J1|I1J2J1_BRADI Uncharacterized protein OS=Brachypodium distachyon PE=4 SV=1	2	2	2	>tr|I1J2J1|I1J2J1_BRADI Uncharacterized protein OS=Brachypodium distachyon PE=4 SV=1	1	2	2	2	2	2	1	2	2	2	2	2	2	2	2	2	1	2	2	2	2	2	2	2	2	2	1	2	2	2	2	2	2	2	27.7	27.7	27.7	15.31	141	141	1	29
>tr|I1HG64|I1HG64_BRADI Malate dehydrogenase OS=Brachypodium distachyon GN=LOC100832550 PE=3 SV=1	Malate dehydrogenase	LOC100832550	>tr|I1HG64|I1HG64_BRADI Malate dehydrogenase OS=Brachypodium distachyon GN=LOC100832550 PE=3 SV=1	8	8	3	>tr|I1HG64|I1HG64_BRADI Malate dehydrogenase OS=Brachypodium distachyon GN=LOC100832550 PE=3 SV=1	1	8	8	3	8	8	8	8	8	8	8	8	8	8	8	8	8	8	8	8	8	8	8	8	3	3	3	3	3	3	3	3	3	3	27.9	27.9	18.2	35.393	341	341	1	166
>tr|I1IB68|I1IB68_BRADI Elongation factor Tu OS=Brachypodium distachyon GN=LOC100830133 PE=3 SV=1	Elongation factor Tu	LOC100830133	>tr|I1IB68|I1IB68_BRADI Elongation factor Tu OS=Brachypodium distachyon GN=LOC100830133 PE=3 SV=1	16	16	16	>tr|I1IB68|I1IB68_BRADI Elongation factor Tu OS=Brachypodium distachyon GN=LOC100830133 PE=3 SV=1	1	16	16	16	16	14	14	16	15	15	16	15	16	16	16	14	14	16	15	15	16	15	16	16	16	14	14	16	15	15	16	15	16	16	43.3	43.3	43.3	50.498	471	471	1	278
>tr|I1HFD2|I1HFD2_BRADI Uncharacterized protein OS=Brachypodium distachyon PE=4 SV=1	Uncharacterized protein	>tr|I1HFD2|I1HFD2_BRADI Uncharacterized protein OS=Brachypodium distachyon	>tr|I1HFD2|I1HFD2_BRADI Uncharacterized protein OS=Brachypodium distachyon PE=4 SV=1	12	4	1	>tr|I1HFD2|I1HFD2_BRADI Uncharacterized protein OS=Brachypodium distachyon PE=4 SV=1	1	12	4	1	12	11	12	12	12	12	12	12	12	12	4	3	4	4	4	4	4	4	4	4	1	0	1	1	1	1	1	1	1	1	62.6	22.3	6.1	30.129	278	278	1	61
>tr|I1GW12|I1GW12_BRADI Uncharacterized protein OS=Brachypodium distachyon GN=LOC100832622 PE=3 SV=1;>tr|I1GW13|I1GW13_BRADI Uncharacterized protein OS=Brachypodium distachyon GN=LOC100832622 PE=3 SV=1	Uncharacterized protein	LOC100832622	>tr|I1GW12|I1GW12_BRADI Uncharacterized protein OS=Brachypodium distachyon GN=LOC100832622 PE=3 SV=1;>tr|I1GW13|I1GW13_BRADI Uncharacterized protein OS=Brachypodium distachyon GN=LOC100832622 PE=3 SV=1	17;14	17;14	16;13	>tr|I1GW12|I1GW12_BRADI Uncharacterized protein OS=Brachypodium distachyon GN=LOC100832622 PE=3 SV=1;>tr|I1GW13|I1GW13_BRADI Uncharacterized protein OS=Brachypodium distachyon GN=LOC100832622 PE=3 SV=1	2	17	17	16	13	11	14	17	16	14	14	15	15	14	13	11	14	17	16	14	14	15	15	14	12	10	13	16	15	13	13	14	14	13	28.7	28.7	27	72.028	673	673;634	1	209
>tr|I1H030|I1H030_BRADI Uncharacterized protein OS=Brachypodium distachyon GN=LOC100838766 PE=4 SV=1	Uncharacterized protein	LOC100838766	>tr|I1H030|I1H030_BRADI Uncharacterized protein OS=Brachypodium distachyon GN=LOC100838766 PE=4 SV=1	10	10	10	>tr|I1H030|I1H030_BRADI Uncharacterized protein OS=Brachypodium distachyon GN=LOC100838766 PE=4 SV=1	1	10	10	10	9	8	10	10	9	7	9	9	9	9	9	8	10	10	9	7	9	9	9	9	9	8	10	10	9	7	9	9	9	9	37.6	37.6	37.6	23.493	218	218	1	129
>tr|I1HPT3|I1HPT3_BRADI Carbonic anhydrase OS=Brachypodium distachyon GN=LOC100834303 PE=3 SV=1	Carbonic anhydrase	LOC100834303	>tr|I1HPT3|I1HPT3_BRADI Carbonic anhydrase OS=Brachypodium distachyon GN=LOC100834303 PE=3 SV=1	5	5	5	>tr|I1HPT3|I1HPT3_BRADI Carbonic anhydrase OS=Brachypodium distachyon GN=LOC100834303 PE=3 SV=1	1	5	5	5	5	4	4	4	5	5	5	5	5	5	5	4	4	4	5	5	5	5	5	5	5	4	4	4	5	5	5	5	5	5	22.8	22.8	22.8	22.147	202	202	1	92
>tr|I1HY81|I1HY81_BRADI Uncharacterized protein OS=Brachypodium distachyon GN=LOC100844889 PE=4 SV=1	Uncharacterized protein	LOC100844889	>tr|I1HY81|I1HY81_BRADI Uncharacterized protein OS=Brachypodium distachyon GN=LOC100844889 PE=4 SV=1	5	5	5	>tr|I1HY81|I1HY81_BRADI Uncharacterized protein OS=Brachypodium distachyon GN=LOC100844889 PE=4 SV=1	1	5	5	5	5	4	5	5	5	5	4	5	5	5	5	4	5	5	5	5	4	5	5	5	5	4	5	5	5	5	4	5	5	5	18.4	18.4	18.4	23.226	228	228	1	81
>tr|I1H6Y3|I1H6Y3_BRADI Uncharacterized protein OS=Brachypodium distachyon GN=LOC100827922 PE=3 SV=1;>tr|I1J0A9|I1J0A9_BRADI Uncharacterized protein OS=Brachypodium distachyon GN=BRADI_5g17520 PE=3 SV=1	_5g17520 PE=3 SV=1	BRADI_5g17520	>tr|I1H6Y3|I1H6Y3_BRADI Uncharacterized protein OS=Brachypodium distachyon GN=LOC100827922 PE=3 SV=1	25;2	25;2	9;0	>tr|I1H6Y3|I1H6Y3_BRADI Uncharacterized protein OS=Brachypodium distachyon GN=LOC100827922 PE=3 SV=1	2	25	25	9	22	19	23	23	25	25	25	22	23	21	22	19	23	23	25	25	25	22	23	21	6	5	7	7	9	9	9	6	8	7	45.6	45.6	20.4	71.294	651	651;141	1	327
>tr|B3TN67|B3TN67_BRADI Cytochrome b559 subunit alpha OS=Brachypodium distachyon GN=psbE PE=3 SV=1;>tr|I1HX91|I1HX91_BRADI Cytochrome b559 subunit alpha OS=Brachypodium distachyon GN=BRADI_3g03945 PE=3 SV=1;>tr|I1GMB1|I1GMB1_BRADI Cytochrome b559 subunit alpha OS=Brachypodium distachyon PE=3 SV=1;>tr|I1I485|I1I485_BRADI Cytochrome b559 subunit alpha OS=Brachypodium distachyon PE=3 SV=1	Cytochrome b559 subunit alpha	BRADI_3g03945	>tr|B3TN67|B3TN67_BRADI Cytochrome b559 subunit alpha OS=Brachypodium distachyon GN=psbE PE=3 SV=1;>tr|I1HX91|I1HX91_BRADI Cytochrome b559 subunit alpha OS=Brachypodium distachyon GN=BRADI_3g03945 PE=3 SV=1	3;2;1;1	3;2;1;1	3;2;1;1	>tr|B3TN67|B3TN67_BRADI Cytochrome b559 subunit alpha OS=Brachypodium distachyon GN=psbE PE=3 SV=1;>tr|I1HX91|I1HX91_BRADI Cytochrome b559 subunit alpha OS=Brachypodium distachyon GN=BRADI_3g03945 PE=3 SV=1	4	3	3	3	3	2	3	3	3	3	3	3	3	3	3	2	3	3	3	3	3	3	3	3	3	2	3	3	3	3	3	3	3	3	37.3	37.3	37.3	9.4445	83	83;83;64;83	1	33
>tr|I1HWN3|I1HWN3_BRADI Uncharacterized protein OS=Brachypodium distachyon GN=LOC100840746 PE=4 SV=1	Uncharacterized protein	LOC100840746	>tr|I1HWN3|I1HWN3_BRADI Uncharacterized protein OS=Brachypodium distachyon GN=LOC100840746 PE=4 SV=1	4	4	4	>tr|I1HWN3|I1HWN3_BRADI Uncharacterized protein OS=Brachypodium distachyon GN=LOC100840746 PE=4 SV=1	1	4	4	4	4	1	4	4	4	2	3	3	4	3	4	1	4	4	4	2	3	3	4	3	4	1	4	4	4	2	3	3	4	3	14.7	14.7	14.7	34.751	313	313	1	34
>tr|I1IIN2|I1IIN2_BRADI Uncharacterized protein OS=Brachypodium distachyon GN=LOC100821428 PE=4 SV=1	Uncharacterized protein	LOC100821428	>tr|I1IIN2|I1IIN2_BRADI Uncharacterized protein OS=Brachypodium distachyon GN=LOC100821428 PE=4 SV=1	11	11	11	>tr|I1IIN2|I1IIN2_BRADI Uncharacterized protein OS=Brachypodium distachyon GN=LOC100821428 PE=4 SV=1	1	11	11	11	9	10	10	11	10	11	10	10	10	9	9	10	10	11	10	11	10	10	10	9	9	10	10	11	10	11	10	10	10	9	26.7	26.7	26.7	41.736	378	378	1	148
>tr|I1HW30|I1HW30_BRADI Uncharacterized protein OS=Brachypodium distachyon GN=LOC100824314 PE=4 SV=1	Uncharacterized protein	LOC100824314	>tr|I1HW30|I1HW30_BRADI Uncharacterized protein OS=Brachypodium distachyon GN=LOC100824314 PE=4 SV=1	9	8	8	>tr|I1HW30|I1HW30_BRADI Uncharacterized protein OS=Brachypodium distachyon GN=LOC100824314 PE=4 SV=1	1	9	8	8	9	9	9	9	9	9	9	9	9	9	8	8	8	8	8	8	8	8	8	8	8	8	8	8	8	8	8	8	8	8	27.4	22.1	22.1	39.607	358	358	1	178
>tr|I1GT24|I1GT24_BRADI Chlorophyll a-b binding protein, chloroplastic OS=Brachypodium distachyon GN=LOC100843944 PE=3 SV=1;>tr|I1GT23|I1GT23_BRADI Chlorophyll a-b binding protein, chloroplastic OS=Brachypodium distachyon GN=LOC100843944 PE=3 SV=1	Chlorophyll a-b binding protein, chloroplastic	LOC100843944	>tr|I1GT24|I1GT24_BRADI Chlorophyll a-b binding protein, chloroplastic OS=Brachypodium distachyon GN=LOC100843944 PE=3 SV=1;>tr|I1GT23|I1GT23_BRADI Chlorophyll a-b binding protein, chloroplastic OS=Brachypodium distachyon GN=LOC100843944 PE=3 SV=1	2;2	2;2	2;2	>tr|I1GT24|I1GT24_BRADI Chlorophyll a-b binding protein, chloroplastic OS=Brachypodium distachyon GN=LOC100843944 PE=3 SV=1;>tr|I1GT23|I1GT23_BRADI Chlorophyll a-b binding protein, chloroplastic OS=Brachypodium distachyon GN=LOC100843944 PE=3 SV=1	2	2	2	2	2	1	1	2	2	1	1	2	2	1	2	1	1	2	2	1	1	2	2	1	2	1	1	2	2	1	1	2	2	1	10.9	10.9	10.9	27.476	258	258;259	1	50
>tr|I1HVS5|I1HVS5_BRADI Histone H2A OS=Brachypodium distachyon GN=LOC100843558 PE=3 SV=1	Histone H2A	LOC100843558	>tr|I1HVS5|I1HVS5_BRADI Histone H2A OS=Brachypodium distachyon GN=LOC100843558 PE=3 SV=1	2	2	1	>tr|I1HVS5|I1HVS5_BRADI Histone H2A OS=Brachypodium distachyon GN=LOC100843558 PE=3 SV=1	1	2	2	1	2	2	2	2	2	2	2	2	2	2	2	2	2	2	2	2	2	2	2	2	1	1	1	1	1	1	1	1	1	1	18.2	18.2	13.9	17.328	165	165	1	36
>tr|I1GNI8|I1GNI8_BRADI Serine hydroxymethyltransferase OS=Brachypodium distachyon GN=LOC100843106 PE=3 SV=1	Serine hydroxymethyltransferase	LOC100843106	>tr|I1GNI8|I1GNI8_BRADI Serine hydroxymethyltransferase OS=Brachypodium distachyon GN=LOC100843106 PE=3 SV=1	14	14	14	>tr|I1GNI8|I1GNI8_BRADI Serine hydroxymethyltransferase OS=Brachypodium distachyon GN=LOC100843106 PE=3 SV=1	1	14	14	14	14	11	13	14	14	14	14	13	13	12	14	11	13	14	14	14	14	13	13	12	14	11	13	14	14	14	14	13	13	12	36.8	36.8	36.8	56.437	514	514	1	195
>tr|I1I0L5|I1I0L5_BRADI Glyceraldehyde-3-phosphate dehydrogenase OS=Brachypodium distachyon GN=LOC100843785 PE=3 SV=1	Glyceraldehyde-3-phosphate dehydrogenase	LOC100843785	>tr|I1I0L5|I1I0L5_BRADI Glyceraldehyde-3-phosphate dehydrogenase OS=Brachypodium distachyon GN=LOC100843785 PE=3 SV=1	7	7	1	>tr|I1I0L5|I1I0L5_BRADI Glyceraldehyde-3-phosphate dehydrogenase OS=Brachypodium distachyon GN=LOC100843785 PE=3 SV=1	1	7	7	1	5	5	5	7	7	5	4	3	5	3	5	5	5	7	7	5	4	3	5	3	1	1	1	1	1	1	1	1	1	1	23.1	23.1	3.3	36.442	337	337	1	61
>tr|I1H434|I1H434_BRADI Uncharacterized protein OS=Brachypodium distachyon GN=LOC100835569 PE=3 SV=1	Uncharacterized protein	LOC100835569	>tr|I1H434|I1H434_BRADI Uncharacterized protein OS=Brachypodium distachyon GN=LOC100835569 PE=3 SV=1	13	7	3	>tr|I1H434|I1H434_BRADI Uncharacterized protein OS=Brachypodium distachyon GN=LOC100835569 PE=3 SV=1	1	13	7	3	12	12	11	12	13	12	12	12	12	11	6	6	6	6	7	6	6	6	6	5	2	2	2	2	3	2	2	2	2	1	31.8	22.1	10.8	40.14	371	371	1	105
>tr|I1GTJ6|I1GTJ6_BRADI Cytochrome b6-f complex iron-sulfur subunit OS=Brachypodium distachyon GN=LOC100821378 PE=3 SV=1	Cytochrome b6-f complex iron-sulfur subunit	LOC100821378	>tr|I1GTJ6|I1GTJ6_BRADI Cytochrome b6-f complex iron-sulfur subunit OS=Brachypodium distachyon GN=LOC100821378 PE=3 SV=1	3	3	3	>tr|I1GTJ6|I1GTJ6_BRADI Cytochrome b6-f complex iron-sulfur subunit OS=Brachypodium distachyon GN=LOC100821378 PE=3 SV=1	1	3	3	3	3	3	3	3	3	3	3	3	3	3	3	3	3	3	3	3	3	3	3	3	3	3	3	3	3	3	3	3	3	3	14.9	14.9	14.9	23.705	221	221	1	42
>tr|I1IW31|I1IW31_BRADI Uncharacterized protein OS=Brachypodium distachyon GN=LOC100846575 PE=3 SV=1	Uncharacterized protein	LOC100846575	>tr|I1IW31|I1IW31_BRADI Uncharacterized protein OS=Brachypodium distachyon GN=LOC100846575 PE=3 SV=1	12	12	8	>tr|I1IW31|I1IW31_BRADI Uncharacterized protein OS=Brachypodium distachyon GN=LOC100846575 PE=3 SV=1	1	12	12	8	11	11	10	11	11	11	10	12	12	12	11	11	10	11	11	11	10	12	12	12	7	7	7	7	7	7	7	8	8	8	25.3	25.3	18.5	61.074	578	578	1	150
>tr|I1HUD0|I1HUD0_BRADI Fructose-bisphosphate aldolase OS=Brachypodium distachyon GN=LOC100825584 PE=3 SV=1	Fructose-bisphosphate aldolase	LOC100825584	>tr|I1HUD0|I1HUD0_BRADI Fructose-bisphosphate aldolase OS=Brachypodium distachyon GN=LOC100825584 PE=3 SV=1	8	8	4	>tr|I1HUD0|I1HUD0_BRADI Fructose-bisphosphate aldolase OS=Brachypodium distachyon GN=LOC100825584 PE=3 SV=1	1	8	8	4	8	8	8	8	8	8	8	8	8	8	8	8	8	8	8	8	8	8	8	8	4	4	4	4	4	4	4	4	4	4	18.7	18.7	10.3	39.122	358	358	1	114
>tr|I1HK57|I1HK57_BRADI Histone H3 OS=Brachypodium distachyon GN=LOC100834710 PE=3 SV=1;>tr|I1IXN1|I1IXN1_BRADI Uncharacterized protein OS=Brachypodium distachyon PE=3 SV=1;>tr|I1IYB5|I1IYB5_BRADI Histone H3 OS=Brachypodium distachyon GN=LOC100837337 PE=3 SV=1;>tr|I1IYB4|I1IYB4_BRADI Histone H3 OS=Brachypodium distachyon GN=LOC100837337 PE=3 SV=1;>tr|I1I0G8|I1I0G8_BRADI Uncharacterized protein OS…	Uncharacterized protein	LOC100837284	>tr|I1HK57|I1HK57_BRADI Histone H3 OS=Brachypodium distachyon GN=LOC100834710 PE=3 SV=1;>tr|I1IXN1|I1IXN1_BRADI Uncharacterized protein OS=Brachypodium distachyon PE=3 SV=1;>tr|I1IYB5|I1IYB5_BRADI Histone H3 OS=Brachypodium distachyon GN=LOC100837337 PE=3 SV=1	3;3;2;1;1	3;3;2;1;1	3;3;2;1;1	>tr|I1HK57|I1HK57_BRADI Histone H3 OS=Brachypodium distachyon GN=LOC100834710 PE=3 SV=1;>tr|I1IXN1|I1IXN1_BRADI Uncharacterized protein OS=Brachypodium distachyon PE=3 SV=1;>tr|I1IYB5|I1IYB5_BRADI Histone H3 OS=Brachypodium distachyon GN=LOC100837337 PE=3	5	3	3	3	2	1	3	2	3	2	2	2	2	2	2	1	3	2	3	2	2	2	2	2	2	1	3	2	3	2	2	2	2	2	36.8	36.8	36.8	15.284	136	136;144;136;112;136	1	21
>tr|I1H9A1|I1H9A1_BRADI Ribulose-phosphate 3-epimerase OS=Brachypodium distachyon GN=LOC100826802 PE=3 SV=1	Ribulose-phosphate 3-epimerase	LOC100826802	>tr|I1H9A1|I1H9A1_BRADI Ribulose-phosphate 3-epimerase OS=Brachypodium distachyon GN=LOC100826802 PE=3 SV=1	4	4	4	>tr|I1H9A1|I1H9A1_BRADI Ribulose-phosphate 3-epimerase OS=Brachypodium distachyon GN=LOC100826802 PE=3 SV=1	1	4	4	4	4	4	4	4	4	3	4	4	4	4	4	4	4	4	4	3	4	4	4	4	4	4	4	4	4	3	4	4	4	4	31	31	31	29.227	274	274	1	80
>tr|I1I6Q4|I1I6Q4_BRADI Uncharacterized protein OS=Brachypodium distachyon GN=LOC100824311 PE=4 SV=1	Uncharacterized protein	LOC100824311	>tr|I1I6Q4|I1I6Q4_BRADI Uncharacterized protein OS=Brachypodium distachyon GN=LOC100824311 PE=4 SV=1	9	9	9	>tr|I1I6Q4|I1I6Q4_BRADI Uncharacterized protein OS=Brachypodium distachyon GN=LOC100824311 PE=4 SV=1	1	9	9	9	8	7	8	9	9	9	9	8	9	8	8	7	8	9	9	9	9	8	9	8	8	7	8	9	9	9	9	8	9	8	31.2	31.2	31.2	46.168	423	423	1	122
>tr|I1HC84|I1HC84_BRADI Cysteine synthase OS=Brachypodium distachyon GN=LOC100839817 PE=3 SV=1	Cysteine synthase	LOC100839817	>tr|I1HC84|I1HC84_BRADI Cysteine synthase OS=Brachypodium distachyon GN=LOC100839817 PE=3 SV=1	12	12	12	>tr|I1HC84|I1HC84_BRADI Cysteine synthase OS=Brachypodium distachyon GN=LOC100839817 PE=3 SV=1	1	12	12	12	12	10	12	12	12	11	12	11	11	11	12	10	12	12	12	11	12	11	11	11	12	10	12	12	12	11	12	11	11	11	38.6	38.6	38.6	41.436	391	391	1	203
>tr|I1I289|I1I289_BRADI Uncharacterized protein OS=Brachypodium distachyon GN=LOC100823896 PE=4 SV=1;>tr|I1I288|I1I288_BRADI Uncharacterized protein OS=Brachypodium distachyon GN=LOC100823896 PE=4 SV=1;>tr|I1I290|I1I290_BRADI Uncharacterized protein OS=Brachypodium distachyon GN=LOC100823896 PE=4 SV=1;>tr|I1I287|I1I287_BRADI Uncharacterized protein OS=Brachypodium distachyon GN=LOC100823896 PE=4 …	Uncharacterized protein	LOC100823896	>tr|I1I289|I1I289_BRADI Uncharacterized protein OS=Brachypodium distachyon GN=LOC100823896 PE=4 SV=1;>tr|I1I288|I1I288_BRADI Uncharacterized protein OS=Brachypodium distachyon GN=LOC100823896 PE=4 SV=1;>tr|I1I290|I1I290_BRADI Uncharacterized protein OS=Brachypodium distachyon GN=LOC100823896 PE=4 SV=1;>tr|I1I287|I1I287_BRADI Uncharacterized protein OS=Brachypodium distachyon GN=LOC100823896 PE=4 …	7;7;7;7	7;7;7;7	7;7;7;7	>tr|I1I289|I1I289_BRADI Uncharacterized protein OS=Brachypodium distachyon GN=LOC100823896 PE=4 SV=1;>tr|I1I288|I1I288_BRADI Uncharacterized protein OS=Brachypodium distachyon GN=LOC100823896 PE=4 SV=1;>tr|I1I290|I1I290_BRADI Uncharacterized protein OS=Bra	4	7	7	7	7	7	7	7	7	7	7	7	7	7	7	7	7	7	7	7	7	7	7	7	7	7	7	7	7	7	7	7	7	7	31.8	31.8	31.8	27.984	261	261;280;281;281	1	121
>tr|I1HJL3|I1HJL3_BRADI Uncharacterized protein OS=Brachypodium distachyon GN=LOC100844172 PE=4 SV=1	Uncharacterized protein	LOC100844172	>tr|I1HJL3|I1HJL3_BRADI Uncharacterized protein OS=Brachypodium distachyon GN=LOC100844172 PE=4 SV=1	4	4	4	>tr|I1HJL3|I1HJL3_BRADI Uncharacterized protein OS=Brachypodium distachyon GN=LOC100844172 PE=4 SV=1	1	4	4	4	4	4	4	4	4	4	4	4	4	4	4	4	4	4	4	4	4	4	4	4	4	4	4	4	4	4	4	4	4	4	15.1	15.1	15.1	30.94	292	292	1	61
>tr|I1GMP6|I1GMP6_BRADI Uncharacterized protein OS=Brachypodium distachyon GN=LOC100822789 PE=4 SV=1;>tr|I1GMP4|I1GMP4_BRADI Elongation factor 1-alpha OS=Brachypodium distachyon GN=LOC100822789 PE=3 SV=1;>tr|I1GMP8|I1GMP8_BRADI Elongation factor 1-alpha OS=Brachypodium distachyon GN=LOC100822789 PE=3 SV=1;>tr|I1GMP2|I1GMP2_BRADI Elongation factor 1-alpha OS=Brachypodium distachyon GN=LOC100822789…	Uncharacterized protein	LOC100822789	>tr|I1GMP6|I1GMP6_BRADI Uncharacterized protein OS=Brachypodium distachyon GN=LOC100822789 PE=4 SV=1;>tr|I1GMP4|I1GMP4_BRADI Elongation factor 1-alpha OS=Brachypodium distachyon GN=LOC100822789 PE=3 SV=1;>tr|I1GMP8|I1GMP8_BRADI Elongation factor 1-alpha OS=Brachypodium distachyon GN=LOC100822789 PE=3 SV=1;>tr|I1GMP2|I1GMP2_BRADI Elongation factor 1-alpha OS=Brachypodium distachyon GN=LOC100822789…	6;6;6;6;6;1;1	6;6;6;6;6;1;1	6;6;6;6;6;1;1	>tr|I1GMP6|I1GMP6_BRADI Uncharacterized protein OS=Brachypodium distachyon GN=LOC100822789 PE=4 SV=1;>tr|I1GMP4|I1GMP4_BRADI Elongation factor 1-alpha OS=Brachypodium distachyon GN=LOC100822789 PE=3 SV=1;>tr|I1GMP8|I1GMP8_BRADI Elongation factor 1-alpha OS	7	6	6	6	6	6	6	6	6	6	6	6	6	6	6	6	6	6	6	6	6	6	6	6	6	6	6	6	6	6	6	6	6	6	18.2	18.2	18.2	36	325	325;375;411;447;448;115;340	1	74
>tr|I1I8D8|I1I8D8_BRADI Uncharacterized protein OS=Brachypodium distachyon GN=LOC100842260 PE=3 SV=1	Uncharacterized protein	LOC100842260	>tr|I1I8D8|I1I8D8_BRADI Uncharacterized protein OS=Brachypodium distachyon GN=LOC100842260 PE=3 SV=1	4	4	4	>tr|I1I8D8|I1I8D8_BRADI Uncharacterized protein OS=Brachypodium distachyon GN=LOC100842260 PE=3 SV=1	1	4	4	4	4	3	4	4	4	4	3	3	3	3	4	3	4	4	4	4	3	3	3	3	4	3	4	4	4	4	3	3	3	3	13.5	13.5	13.5	43.863	401	401	1	58
>tr|I1H739|I1H739_BRADI Uncharacterized protein OS=Brachypodium distachyon GN=LOC100840857 PE=3 SV=1	Uncharacterized protein	LOC100840857	>tr|I1H739|I1H739_BRADI Uncharacterized protein OS=Brachypodium distachyon GN=LOC100840857 PE=3 SV=1	8	8	8	>tr|I1H739|I1H739_BRADI Uncharacterized protein OS=Brachypodium distachyon GN=LOC100840857 PE=3 SV=1	1	8	8	8	8	7	8	8	8	7	7	7	8	7	8	7	8	8	8	7	7	7	8	7	8	7	8	8	8	7	7	7	8	7	18.8	18.8	18.8	44.238	414	414	1	96
>tr|I1HA45|I1HA45_BRADI Catalase OS=Brachypodium distachyon GN=LOC100826491 PE=3 SV=1;>tr|I1HA44|I1HA44_BRADI Catalase OS=Brachypodium distachyon GN=LOC100826491 PE=3 SV=1	Catalase	LOC100826491	>tr|I1HA45|I1HA45_BRADI Catalase OS=Brachypodium distachyon GN=LOC100826491 PE=3 SV=1;>tr|I1HA44|I1HA44_BRADI Catalase OS=Brachypodium distachyon GN=LOC100826491 PE=3 SV=1	8;8	8;8	7;7	>tr|I1HA45|I1HA45_BRADI Catalase OS=Brachypodium distachyon GN=LOC100826491 PE=3 SV=1;>tr|I1HA44|I1HA44_BRADI Catalase OS=Brachypodium distachyon GN=LOC100826491 PE=3 SV=1	2	8	8	7	7	6	8	7	8	8	8	8	7	6	7	6	8	7	8	8	8	8	7	6	6	5	7	6	7	7	7	7	6	5	20.9	20.9	18.6	54.847	474	474;492	1	127
>tr|I1GUX0|I1GUX0_BRADI Uncharacterized protein OS=Brachypodium distachyon GN=LOC100824270 PE=4 SV=1	Uncharacterized protein	LOC100824270	>tr|I1GUX0|I1GUX0_BRADI Uncharacterized protein OS=Brachypodium distachyon GN=LOC100824270 PE=4 SV=1	5	5	5	>tr|I1GUX0|I1GUX0_BRADI Uncharacterized protein OS=Brachypodium distachyon GN=LOC100824270 PE=4 SV=1	1	5	5	5	4	3	5	4	4	3	4	4	4	4	4	3	5	4	4	3	4	4	4	4	4	3	5	4	4	3	4	4	4	4	31	31	31	15.187	145	145	1	56
>tr|I1H7F9|I1H7F9_BRADI Uncharacterized protein OS=Brachypodium distachyon GN=LOC100840157 PE=3 SV=1;>tr|I1H7F8|I1H7F8_BRADI Uncharacterized protein OS=Brachypodium distachyon GN=LOC100840157 PE=3 SV=1;>tr|I1H7G0|I1H7G0_BRADI Uncharacterized protein OS=Brachypodium distachyon GN=LOC100840157 PE=3 SV=1	Uncharacterized protein	LOC100840157	>tr|I1H7F9|I1H7F9_BRADI Uncharacterized protein OS=Brachypodium distachyon GN=LOC100840157 PE=3 SV=1;>tr|I1H7F8|I1H7F8_BRADI Uncharacterized protein OS=Brachypodium distachyon GN=LOC100840157 PE=3 SV=1;>tr|I1H7G0|I1H7G0_BRADI Uncharacterized protein OS=Brachypodium distachyon GN=LOC100840157 PE=3 SV=1	12;12;11	12;12;11	1;1;1	>tr|I1H7F9|I1H7F9_BRADI Uncharacterized protein OS=Brachypodium distachyon GN=LOC100840157 PE=3 SV=1;>tr|I1H7F8|I1H7F8_BRADI Uncharacterized protein OS=Brachypodium distachyon GN=LOC100840157 PE=3 SV=1;>tr|I1H7G0|I1H7G0_BRADI Uncharacterized protein OS=Bra	3	12	12	1	11	9	12	12	12	10	10	12	12	11	11	9	12	12	12	10	10	12	12	11	1	1	1	1	1	1	1	1	1	1	32.5	32.5	3.6	48.059	446	446;449;444	1	233
>tr|I1I6Q9|I1I6Q9_BRADI Uncharacterized protein OS=Brachypodium distachyon GN=LOC100825430 PE=4 SV=1	Uncharacterized protein	LOC100825430	>tr|I1I6Q9|I1I6Q9_BRADI Uncharacterized protein OS=Brachypodium distachyon GN=LOC100825430 PE=4 SV=1	9	9	9	>tr|I1I6Q9|I1I6Q9_BRADI Uncharacterized protein OS=Brachypodium distachyon GN=LOC100825430 PE=4 SV=1	1	9	9	9	8	7	8	9	8	9	9	8	9	7	8	7	8	9	8	9	9	8	9	7	8	7	8	9	8	9	9	8	9	7	29.4	29.4	29.4	39.75	384	384	1	126
>tr|I1IR48|I1IR48_BRADI Uncharacterized protein OS=Brachypodium distachyon PE=4 SV=1	Uncharacterized protein	>tr|I1IR48|I1IR48_BRADI Uncharacterized protein OS=Brachypodium distachyon	>tr|I1IR48|I1IR48_BRADI Uncharacterized protein OS=Brachypodium distachyon PE=4 SV=1	1	1	1	>tr|I1IR48|I1IR48_BRADI Uncharacterized protein OS=Brachypodium distachyon PE=4 SV=1	1	1	1	1	1	1	1	1	1	1	1	1	1	1	1	1	1	1	1	1	1	1	1	1	1	1	1	1	1	1	1	1	1	1	5.1	5.1	5.1	16.041	156	156	1	10
>tr|I1IHY6|I1IHY6_BRADI Histone H2A OS=Brachypodium distachyon GN=BRADI_4g06010 PE=3 SV=1;>tr|I1GNW5|I1GNW5_BRADI Histone H2A OS=Brachypodium distachyon GN=LOC100846160 PE=3 SV=1;>tr|I1GTP2|I1GTP2_BRADI Histone H2A OS=Brachypodium distachyon GN=LOC100830394 PE=3 SV=1;>tr|I1H6V8|I1H6V8_BRADI Histone H2A OS=Brachypodium distachyon GN=LOC100823199 PE=3 SV=1;>tr|I1H6V9|I1H6V9_BRADI Histone H2A OS=Bra…	Histone H2A	LOC100823199	>tr|I1IHY6|I1IHY6_BRADI Histone H2A OS=Brachypodium distachyon GN=BRADI_4g06010 PE=3 SV=1;>tr|I1GNW5|I1GNW5_BRADI Histone H2A OS=Brachypodium distachyon GN=LOC100846160 PE=3 SV=1;>tr|I1GTP2|I1GTP2_BRADI Histone H2A OS=Brachypodium distachyon GN=LOC100830394 PE=3 SV=1	4;3;2;1;1;1;1	4;3;2;1;1;1;1	2;1;0;0;0;0;0	>tr|I1IHY6|I1IHY6_BRADI Histone H2A OS=Brachypodium distachyon GN=BRADI_4g06010 PE=3 SV=1;>tr|I1GNW5|I1GNW5_BRADI Histone H2A OS=Brachypodium distachyon GN=LOC100846160 PE=3 SV=1;>tr|I1GTP2|I1GTP2_BRADI Histone H2A OS=Brachypodium distachyon GN=LOC10083039	7	4	4	2	3	2	3	3	3	3	3	4	3	3	3	2	3	3	3	3	3	4	3	3	1	1	1	1	1	1	1	2	1	1	45.9	45.9	35.1	15.366	148	148;136;135;150;151;163;163	1	36
>tr|I1I9D2|I1I9D2_BRADI Chlorophyll a-b binding protein, chloroplastic OS=Brachypodium distachyon GN=LOC100846020 PE=3 SV=1	Chlorophyll a-b binding protein, chloroplastic	LOC100846020	>tr|I1I9D2|I1I9D2_BRADI Chlorophyll a-b binding protein, chloroplastic OS=Brachypodium distachyon GN=LOC100846020 PE=3 SV=1	6	2	2	>tr|I1I9D2|I1I9D2_BRADI Chlorophyll a-b binding protein, chloroplastic OS=Brachypodium distachyon GN=LOC100846020 PE=3 SV=1	1	6	2	2	6	6	6	5	6	6	6	6	6	6	2	2	2	1	2	2	2	2	2	2	2	2	2	1	2	2	2	2	2	2	56.2	28.5	28.5	27.554	260	260	1	21
>tr|I1IAH0|I1IAH0_BRADI Uncharacterized protein OS=Brachypodium distachyon GN=LOC100836984 PE=3 SV=1	Uncharacterized protein	LOC100836984	>tr|I1IAH0|I1IAH0_BRADI Uncharacterized protein OS=Brachypodium distachyon GN=LOC100836984 PE=3 SV=1	6	6	5	>tr|I1IAH0|I1IAH0_BRADI Uncharacterized protein OS=Brachypodium distachyon GN=LOC100836984 PE=3 SV=1	1	6	6	5	5	5	5	6	5	6	6	5	5	5	5	5	5	6	5	6	6	5	5	5	4	4	4	5	4	5	5	4	4	4	21.4	21.4	17	47.461	440	440	1	100
>tr|I1I4Q0|I1I4Q0_BRADI Malate dehydrogenase OS=Brachypodium distachyon GN=LOC100841049 PE=3 SV=1	Malate dehydrogenase	LOC100841049	>tr|I1I4Q0|I1I4Q0_BRADI Malate dehydrogenase OS=Brachypodium distachyon GN=LOC100841049 PE=3 SV=1	7	7	7	>tr|I1I4Q0|I1I4Q0_BRADI Malate dehydrogenase OS=Brachypodium distachyon GN=LOC100841049 PE=3 SV=1	1	7	7	7	7	7	7	7	7	7	7	6	7	7	7	7	7	7	7	7	7	6	7	7	7	7	7	7	7	7	7	6	7	7	27.1	27.1	27.1	35.585	332	332	1	133
>tr|I1H252|I1H252_BRADI Plastocyanin OS=Brachypodium distachyon GN=LOC100827604 PE=3 SV=1	Plastocyanin	LOC100827604	>tr|I1H252|I1H252_BRADI Plastocyanin OS=Brachypodium distachyon GN=LOC100827604 PE=3 SV=1	1	1	1	>tr|I1H252|I1H252_BRADI Plastocyanin OS=Brachypodium distachyon GN=LOC100827604 PE=3 SV=1	1	1	1	1	1	1	1	1	1	1	1	1	1	1	1	1	1	1	1	1	1	1	1	1	1	1	1	1	1	1	1	1	1	1	5.1	5.1	5.1	15.679	156	156	1	10
>tr|I1GPV3|I1GPV3_BRADI Uncharacterized protein OS=Brachypodium distachyon GN=LOC100824461 PE=3 SV=1	Uncharacterized protein	LOC100824461	>tr|I1GPV3|I1GPV3_BRADI Uncharacterized protein OS=Brachypodium distachyon GN=LOC100824461 PE=3 SV=1	13	13	5	>tr|I1GPV3|I1GPV3_BRADI Uncharacterized protein OS=Brachypodium distachyon GN=LOC100824461 PE=3 SV=1	1	13	13	5	13	12	13	12	12	12	12	12	12	10	13	12	13	12	12	12	12	12	12	10	5	5	5	5	5	4	4	5	5	3	23.8	23.8	10.3	84.503	766	766	1	159
>tr|I1J202|I1J202_BRADI Aminomethyltransferase OS=Brachypodium distachyon GN=LOC100824957 PE=3 SV=1	Aminomethyltransferase	LOC100824957	>tr|I1J202|I1J202_BRADI Aminomethyltransferase OS=Brachypodium distachyon GN=LOC100824957 PE=3 SV=1	7	7	7	>tr|I1J202|I1J202_BRADI Aminomethyltransferase OS=Brachypodium distachyon GN=LOC100824957 PE=3 SV=1	1	7	7	7	7	5	6	7	7	7	6	6	7	6	7	5	6	7	7	7	6	6	7	6	7	5	6	7	7	7	6	6	7	6	17.3	17.3	17.3	43.839	411	411	1	121
>tr|I1I5C8|I1I5C8_BRADI Uncharacterized protein OS=Brachypodium distachyon GN=LOC100828515 PE=3 SV=1;>tr|I1I5C7|I1I5C7_BRADI Uncharacterized protein OS=Brachypodium distachyon GN=LOC100828515 PE=3 SV=1;>tr|I1IU49|I1IU49_BRADI Uncharacterized protein OS=Brachypodium distachyon GN=LOC100834364 PE=3 SV=1;>tr|I1GL61|I1GL61_BRADI Uncharacterized protein OS=Brachypodium distachyon GN=LOC100846890 PE=3 …	Uncharacterized protein	LOC100846890	>tr|I1I5C8|I1I5C8_BRADI Uncharacterized protein OS=Brachypodium distachyon GN=LOC100828515 PE=3 SV=1;>tr|I1I5C7|I1I5C7_BRADI Uncharacterized protein OS=Brachypodium distachyon GN=LOC100828515 PE=3 SV=1;>tr|I1IU49|I1IU49_BRADI Uncharacterized protein OS=Brachypodium distachyon GN=LOC100834364 PE=3 SV=1;>tr|I1GL61|I1GL61_BRADI Uncharacterized protein OS=Brachypodium distachyon GN=LOC100846890 PE=3 …	13;13;12;12	13;13;12;12	1;1;1;0	>tr|I1I5C8|I1I5C8_BRADI Uncharacterized protein OS=Brachypodium distachyon GN=LOC100828515 PE=3 SV=1;>tr|I1I5C7|I1I5C7_BRADI Uncharacterized protein OS=Brachypodium distachyon GN=LOC100828515 PE=3 SV=1;>tr|I1IU49|I1IU49_BRADI Uncharacterized protein OS=Bra	4	13	13	1	12	9	12	11	12	11	10	11	11	13	12	9	12	11	12	11	10	11	11	13	1	1	1	1	1	1	0	1	1	1	48.3	48.3	5.6	41.677	377	377;406;377;377	1	156
>tr|I1GP65|I1GP65_BRADI GF14a protein OS=Brachypodium distachyon GN=LOC100839161 PE=2 SV=1	GF14a protein	LOC100839161	>tr|I1GP65|I1GP65_BRADI GF14a protein OS=Brachypodium distachyon GN=LOC100839161 PE=2 SV=1	14	14	10	>tr|I1GP65|I1GP65_BRADI GF14a protein OS=Brachypodium distachyon GN=LOC100839161 PE=2 SV=1	1	14	14	10	13	10	12	13	13	13	10	12	13	12	13	10	12	13	13	13	10	12	13	12	9	7	8	9	9	9	7	8	9	8	64.6	64.6	53.5	29.179	260	260	1	198
>sp|B3TN45|ATPI_BRADI ATP synthase subunit a, chloroplastic OS=Brachypodium distachyon GN=atpI PE=3 SV=1;>tr|I1J2I8|I1J2I8_BRADI Uncharacterized protein OS=Brachypodium distachyon PE=4 SV=1	Uncharacterized protein	atpI	>sp|B3TN45|ATPI_BRADI ATP synthase subunit a, chloroplastic OS=Brachypodium distachyon GN=atpI PE=3 SV=1;>tr|I1J2I8|I1J2I8_BRADI Uncharacterized protein OS=Brachypodium distachyon PE=4 SV=1	4;2	4;2	4;2	>sp|B3TN45|ATPI_BRADI ATP synthase subunit a, chloroplastic OS=Brachypodium distachyon GN=atpI PE=3 SV=1;>tr|I1J2I8|I1J2I8_BRADI Uncharacterized protein OS=Brachypodium distachyon PE=4 SV=1	2	4	4	4	4	2	3	3	3	2	3	3	3	3	4	2	3	3	3	2	3	3	3	3	4	2	3	3	3	2	3	3	3	3	25.9	25.9	25.9	27.32	247	247;202	1	52
>tr|I1HQ35|I1HQ35_BRADI Uncharacterized protein OS=Brachypodium distachyon GN=LOC100846704 PE=3 SV=1	Uncharacterized protein	LOC100846704	>tr|I1HQ35|I1HQ35_BRADI Uncharacterized protein OS=Brachypodium distachyon GN=LOC100846704 PE=3 SV=1	5	5	5	>tr|I1HQ35|I1HQ35_BRADI Uncharacterized protein OS=Brachypodium distachyon GN=LOC100846704 PE=3 SV=1	1	5	5	5	5	4	5	5	4	5	5	5	5	4	5	4	5	5	4	5	5	5	5	4	5	4	5	5	4	5	5	5	5	4	29.5	29.5	29.5	18.223	176	176	1	76
>sp|B3TN47|ATPF_BRADI ATP synthase subunit b, chloroplastic OS=Brachypodium distachyon GN=atpF PE=3 SV=1;>tr|I1IXC5|I1IXC5_BRADI Uncharacterized protein OS=Brachypodium distachyon GN=LOC100832266 PE=3 SV=1;>tr|I1I3U7|I1I3U7_BRADI Uncharacterized protein OS=Brachypodium distachyon PE=3 SV=1	Uncharacterized protein	LOC100832266	>sp|B3TN47|ATPF_BRADI ATP synthase subunit b, chloroplastic OS=Brachypodium distachyon GN=atpF PE=3 SV=1	6;2;2	5;2;2	5;2;2	>sp|B3TN47|ATPF_BRADI ATP synthase subunit b, chloroplastic OS=Brachypodium distachyon GN=atpF PE=3 SV=1	3	6	5	5	5	4	4	6	4	6	6	4	4	4	4	3	3	5	3	5	5	3	3	3	4	3	3	5	3	5	5	3	3	3	25.1	19.7	19.7	21.087	183	183;87;130	1	47
>tr|I1I9E3|I1I9E3_BRADI Uncharacterized protein OS=Brachypodium distachyon GN=LOC100821951 PE=4 SV=1	Uncharacterized protein	LOC100821951	>tr|I1I9E3|I1I9E3_BRADI Uncharacterized protein OS=Brachypodium distachyon GN=LOC100821951 PE=4 SV=1	3	3	3	>tr|I1I9E3|I1I9E3_BRADI Uncharacterized protein OS=Brachypodium distachyon GN=LOC100821951 PE=4 SV=1	1	3	3	3	3	3	3	3	3	3	3	3	3	3	3	3	3	3	3	3	3	3	3	3	3	3	3	3	3	3	3	3	3	3	13.6	13.6	13.6	31.197	286	286	1	70
>tr|I1I9J4|I1I9J4_BRADI Superoxide dismutase [Cu-Zn] OS=Brachypodium distachyon GN=LOC100831056 PE=3 SV=1;>tr|I1I9J5|I1I9J5_BRADI Uncharacterized protein OS=Brachypodium distachyon GN=LOC100831056 PE=4 SV=1	Uncharacterized protein	LOC100831056	>tr|I1I9J4|I1I9J4_BRADI Superoxide dismutase [Cu-Zn] OS=Brachypodium distachyon GN=LOC100831056 PE=3 SV=1;>tr|I1I9J5|I1I9J5_BRADI Uncharacterized protein OS=Brachypodium distachyon GN=LOC100831056 PE=4 SV=1	3;3	3;3	3;3	>tr|I1I9J4|I1I9J4_BRADI Superoxide dismutase [Cu-Zn] OS=Brachypodium distachyon GN=LOC100831056 PE=3 SV=1;>tr|I1I9J5|I1I9J5_BRADI Uncharacterized protein OS=Brachypodium distachyon GN=LOC100831056 PE=4 SV=1	2	3	3	3	3	3	3	3	3	3	3	3	3	3	3	3	3	3	3	3	3	3	3	3	3	3	3	3	3	3	3	3	3	3	13.7	13.7	13.7	20.634	204	204;206	1	67
>tr|I1GMT8|I1GMT8_BRADI Malate dehydrogenase OS=Brachypodium distachyon GN=LOC100841882 PE=3 SV=1;>tr|I1GMT7|I1GMT7_BRADI Malate dehydrogenase OS=Brachypodium distachyon GN=LOC100841882 PE=3 SV=1;>tr|I1IG62|I1IG62_BRADI Malate dehydrogenase OS=Brachypodium distachyon GN=LOC100832576 PE=3 SV=1	Malate dehydrogenase	LOC100832576	>tr|I1GMT8|I1GMT8_BRADI Malate dehydrogenase OS=Brachypodium distachyon GN=LOC100841882 PE=3 SV=1;>tr|I1GMT7|I1GMT7_BRADI Malate dehydrogenase OS=Brachypodium distachyon GN=LOC100841882 PE=3 SV=1	7;7;1	7;7;1	7;7;1	>tr|I1GMT8|I1GMT8_BRADI Malate dehydrogenase OS=Brachypodium distachyon GN=LOC100841882 PE=3 SV=1;>tr|I1GMT7|I1GMT7_BRADI Malate dehydrogenase OS=Brachypodium distachyon GN=LOC100841882 PE=3 SV=1	3	7	7	7	7	6	7	7	7	7	6	7	7	7	7	6	7	7	7	7	6	7	7	7	7	6	7	7	7	7	6	7	7	7	28.4	28.4	28.4	35.603	341	341;359;359	1	119
>tr|I1HYT9|I1HYT9_BRADI Uncharacterized protein OS=Brachypodium distachyon GN=LOC100845199 PE=3 SV=1;>tr|I1HQW0|I1HQW0_BRADI Uncharacterized protein OS=Brachypodium distachyon GN=LOC100844274 PE=3 SV=1;>tr|I1GXV6|I1GXV6_BRADI Uncharacterized protein OS=Brachypodium distachyon GN=LOC100835507 PE=3 SV=1;>tr|I1HQV8|I1HQV8_BRADI Uncharacterized protein OS=Brachypodium distachyon GN=LOC100844274 PE=3 …	Uncharacterized protein	LOC100844274	>tr|I1HYT9|I1HYT9_BRADI Uncharacterized protein OS=Brachypodium distachyon GN=LOC100845199 PE=3 SV=1;>tr|I1HQW0|I1HQW0_BRADI Uncharacterized protein OS=Brachypodium distachyon GN=LOC100844274 PE=3 SV=1;>tr|I1GXV6|I1GXV6_BRADI Uncharacterized protein OS=Brachypodium distachyon GN=LOC100835507 PE=3 SV=1;>tr|I1HQV8|I1HQV8_BRADI Uncharacterized protein OS=Brachypodium distachyon GN=LOC100844274 PE=3 …	18;18;18;16	18;18;18;16	18;18;18;16	>tr|I1HYT9|I1HYT9_BRADI Uncharacterized protein OS=Brachypodium distachyon GN=LOC100845199 PE=3 SV=1;>tr|I1HQW0|I1HQW0_BRADI Uncharacterized protein OS=Brachypodium distachyon GN=LOC100844274 PE=3 SV=1;>tr|I1GXV6|I1GXV6_BRADI Uncharacterized protein OS=Bra	4	18	18	18	16	13	15	15	14	14	18	13	16	15	16	13	15	15	14	14	18	13	16	15	16	13	15	15	14	14	18	13	16	15	47.2	47.2	47.2	54.09	487	487;488;488;468	1	229
>tr|I1GVU2|I1GVU2_BRADI Uncharacterized protein OS=Brachypodium distachyon GN=LOC100842214 PE=3 SV=1;>tr|I1GVU3|I1GVU3_BRADI Uncharacterized protein OS=Brachypodium distachyon GN=LOC100842214 PE=4 SV=1;>tr|I1HXT6|I1HXT6_BRADI Uncharacterized protein OS=Brachypodium distachyon GN=LOC100837180 PE=3 SV=1	Uncharacterized protein	LOC100837180	>tr|I1GVU2|I1GVU2_BRADI Uncharacterized protein OS=Brachypodium distachyon GN=LOC100842214 PE=3 SV=1;>tr|I1GVU3|I1GVU3_BRADI Uncharacterized protein OS=Brachypodium distachyon GN=LOC100842214 PE=4 SV=1;>tr|I1HXT6|I1HXT6_BRADI Uncharacterized protein OS=Brachypodium distachyon GN=LOC100837180 PE=3 SV=1	18;11;11	18;11;11	18;11;11	>tr|I1GVU2|I1GVU2_BRADI Uncharacterized protein OS=Brachypodium distachyon GN=LOC100842214 PE=3 SV=1;>tr|I1GVU3|I1GVU3_BRADI Uncharacterized protein OS=Brachypodium distachyon GN=LOC100842214 PE=4 SV=1;>tr|I1HXT6|I1HXT6_BRADI Uncharacterized protein OS=Bra	3	18	18	18	14	17	16	16	16	16	12	16	16	17	14	17	16	16	16	16	12	16	16	17	14	17	16	16	16	16	12	16	16	17	37.7	37.7	37.7	68.544	621	621;463;621	1	219
>tr|I1HB67|I1HB67_BRADI Uncharacterized protein OS=Brachypodium distachyon GN=LOC100830502 PE=4 SV=1;>tr|I1HB66|I1HB66_BRADI Uncharacterized protein OS=Brachypodium distachyon GN=LOC100830502 PE=4 SV=1	Uncharacterized protein	LOC100830502	>tr|I1HB67|I1HB67_BRADI Uncharacterized protein OS=Brachypodium distachyon GN=LOC100830502 PE=4 SV=1;>tr|I1HB66|I1HB66_BRADI Uncharacterized protein OS=Brachypodium distachyon GN=LOC100830502 PE=4 SV=1	1;1	1;1	1;1	>tr|I1HB67|I1HB67_BRADI Uncharacterized protein OS=Brachypodium distachyon GN=LOC100830502 PE=4 SV=1;>tr|I1HB66|I1HB66_BRADI Uncharacterized protein OS=Brachypodium distachyon GN=LOC100830502 PE=4 SV=1	2	1	1	1	1	1	1	1	1	1	1	1	1	1	1	1	1	1	1	1	1	1	1	1	1	1	1	1	1	1	1	1	1	1	1.9	1.9	1.9	68.533	632	632;638	1	30
>tr|I1ISL8|I1ISL8_BRADI Uncharacterized protein OS=Brachypodium distachyon GN=LOC100830469 PE=4 SV=1;>tr|I1HWE6|I1HWE6_BRADI Uncharacterized protein OS=Brachypodium distachyon GN=LOC100829721 PE=4 SV=1;>tr|I1HWE5|I1HWE5_BRADI Uncharacterized protein OS=Brachypodium distachyon GN=LOC100829721 PE=4 SV=1	Uncharacterized protein	LOC100829721	>tr|I1ISL8|I1ISL8_BRADI Uncharacterized protein OS=Brachypodium distachyon GN=LOC100830469 PE=4 SV=1	10;4;4	10;4;4	10;4;4	>tr|I1ISL8|I1ISL8_BRADI Uncharacterized protein OS=Brachypodium distachyon GN=LOC100830469 PE=4 SV=1	3	10	10	10	9	8	9	10	10	9	9	9	9	9	9	8	9	10	10	9	9	9	9	9	9	8	9	10	10	9	9	9	9	9	28	28	28	51.976	475	475;467;469	1	110
>tr|I1H6W0|I1H6W0_BRADI Histone H2A OS=Brachypodium distachyon GN=LOC100823508 PE=3 SV=1	Histone H2A	LOC100823508	>tr|I1H6W0|I1H6W0_BRADI Histone H2A OS=Brachypodium distachyon GN=LOC100823508 PE=3 SV=1	2	1	1	>tr|I1H6W0|I1H6W0_BRADI Histone H2A OS=Brachypodium distachyon GN=LOC100823508 PE=3 SV=1	1	2	1	1	2	2	2	2	2	2	2	2	2	2	1	1	1	1	1	1	1	1	1	1	1	1	1	1	1	1	1	1	1	1	14.9	9.3	9.3	16.919	161	161	1	23
>tr|I1I6H9|I1I6H9_BRADI Uncharacterized protein OS=Brachypodium distachyon GN=BRADI_3g34400 PE=4 SV=1	_3g34400 PE=4 SV=1	BRADI_3g34400	>tr|I1I6H9|I1I6H9_BRADI Uncharacterized protein OS=Brachypodium distachyon GN=BRADI_3g34400 PE=4 SV=1	5	5	5	>tr|I1I6H9|I1I6H9_BRADI Uncharacterized protein OS=Brachypodium distachyon GN=BRADI_3g34400 PE=4 SV=1	1	5	5	5	5	5	5	5	5	5	5	5	5	5	5	5	5	5	5	5	5	5	5	5	5	5	5	5	5	5	5	5	5	5	11.4	11.4	11.4	36.99	351	351	1	60
>tr|I1HPZ8|I1HPZ8_BRADI Isocitrate dehydrogenase [NADP] OS=Brachypodium distachyon GN=LOC100837485 PE=3 SV=1;>tr|I1HDV6|I1HDV6_BRADI Uncharacterized protein OS=Brachypodium distachyon GN=LOC100837775 PE=4 SV=1;>tr|I1HDV7|I1HDV7_BRADI Isocitrate dehydrogenase [NADP] OS=Brachypodium distachyon GN=LOC100837775 PE=3 SV=1;>tr|I1HDV5|I1HDV5_BRADI Isocitrate dehydrogenase [NADP] OS=Brachypodium distachy…	Isocitrate dehydrogenase [NADP]	LOC100837775	>tr|I1HPZ8|I1HPZ8_BRADI Isocitrate dehydrogenase [NADP] OS=Brachypodium distachyon GN=LOC100837485 PE=3 SV=1	8;3;3;3	8;3;3;3	7;2;2;2	>tr|I1HPZ8|I1HPZ8_BRADI Isocitrate dehydrogenase [NADP] OS=Brachypodium distachyon GN=LOC100837485 PE=3 SV=1	4	8	8	7	8	7	7	8	7	8	7	7	7	7	8	7	7	8	7	8	7	7	7	7	7	6	6	7	6	7	6	6	6	6	19.4	19.4	17.5	46.038	412	412;346;384;414	1	84
>tr|I1ISY2|I1ISY2_BRADI Uncharacterized protein OS=Brachypodium distachyon GN=LOC100823320 PE=4 SV=1;>tr|I1ISY1|I1ISY1_BRADI Uncharacterized protein OS=Brachypodium distachyon GN=LOC100823320 PE=4 SV=1	Uncharacterized protein	LOC100823320	>tr|I1ISY2|I1ISY2_BRADI Uncharacterized protein OS=Brachypodium distachyon GN=LOC100823320 PE=4 SV=1;>tr|I1ISY1|I1ISY1_BRADI Uncharacterized protein OS=Brachypodium distachyon GN=LOC100823320 PE=4 SV=1	2;2	2;2	2;2	>tr|I1ISY2|I1ISY2_BRADI Uncharacterized protein OS=Brachypodium distachyon GN=LOC100823320 PE=4 SV=1;>tr|I1ISY1|I1ISY1_BRADI Uncharacterized protein OS=Brachypodium distachyon GN=LOC100823320 PE=4 SV=1	2	2	2	2	2	2	2	2	2	2	2	2	2	1	2	2	2	2	2	2	2	2	2	1	2	2	2	2	2	2	2	2	2	1	9.8	9.8	9.8	32.508	296	296;315	1	44
>tr|I1GV34|I1GV34_BRADI Uncharacterized protein OS=Brachypodium distachyon GN=LOC100843413 PE=4 SV=1	Uncharacterized protein	LOC100843413	>tr|I1GV34|I1GV34_BRADI Uncharacterized protein OS=Brachypodium distachyon GN=LOC100843413 PE=4 SV=1	13	13	13	>tr|I1GV34|I1GV34_BRADI Uncharacterized protein OS=Brachypodium distachyon GN=LOC100843413 PE=4 SV=1	1	13	13	13	12	10	11	13	12	11	11	11	13	11	12	10	11	13	12	11	11	11	13	11	12	10	11	13	12	11	11	11	13	11	43.7	43.7	43.7	37.027	339	339	1	117
>tr|I1HXP1|I1HXP1_BRADI Phosphoglycerate kinase OS=Brachypodium distachyon GN=LOC100822858 PE=3 SV=1	Phosphoglycerate kinase	LOC100822858	>tr|I1HXP1|I1HXP1_BRADI Phosphoglycerate kinase OS=Brachypodium distachyon GN=LOC100822858 PE=3 SV=1	15	14	14	>tr|I1HXP1|I1HXP1_BRADI Phosphoglycerate kinase OS=Brachypodium distachyon GN=LOC100822858 PE=3 SV=1	1	15	14	14	14	14	15	15	13	15	13	13	14	14	13	13	14	14	12	14	12	12	13	13	13	13	14	14	12	14	12	12	13	13	48.9	44.6	44.6	42.118	401	401	1	145
>tr|I1IET3|I1IET3_BRADI Uncharacterized protein OS=Brachypodium distachyon GN=LOC100829807 PE=4 SV=1	Uncharacterized protein	LOC100829807	>tr|I1IET3|I1IET3_BRADI Uncharacterized protein OS=Brachypodium distachyon GN=LOC100829807 PE=4 SV=1	7	7	7	>tr|I1IET3|I1IET3_BRADI Uncharacterized protein OS=Brachypodium distachyon GN=LOC100829807 PE=4 SV=1	1	7	7	7	7	6	7	7	7	7	7	7	7	6	7	6	7	7	7	7	7	7	7	6	7	6	7	7	7	7	7	7	7	6	26	26	26	31.969	289	289	1	106
>tr|I1GRK9|I1GRK9_BRADI Uncharacterized protein OS=Brachypodium distachyon GN=LOC100827937 PE=4 SV=1	Uncharacterized protein	LOC100827937	>tr|I1GRK9|I1GRK9_BRADI Uncharacterized protein OS=Brachypodium distachyon GN=LOC100827937 PE=4 SV=1	31	31	31	>tr|I1GRK9|I1GRK9_BRADI Uncharacterized protein OS=Brachypodium distachyon GN=LOC100827937 PE=4 SV=1	1	31	31	31	25	25	25	25	26	30	29	23	26	23	25	25	25	25	26	30	29	23	26	23	25	25	25	25	26	30	29	23	26	23	27.1	27.1	27.1	174.23	1608	1608	1	348
>tr|I1I014|I1I014_BRADI Uncharacterized protein OS=Brachypodium distachyon GN=LOC100837587 PE=4 SV=1	Uncharacterized protein	LOC100837587	>tr|I1I014|I1I014_BRADI Uncharacterized protein OS=Brachypodium distachyon GN=LOC100837587 PE=4 SV=1	8	8	8	>tr|I1I014|I1I014_BRADI Uncharacterized protein OS=Brachypodium distachyon GN=LOC100837587 PE=4 SV=1	1	8	8	8	8	7	7	8	8	8	8	8	8	8	8	7	7	8	8	8	8	8	8	8	8	7	7	8	8	8	8	8	8	8	27.3	27.3	27.3	47.501	440	440	1	132
>tr|I1GKJ9|I1GKJ9_BRADI Uncharacterized protein OS=Brachypodium distachyon GN=LOC100822991 PE=3 SV=1	Uncharacterized protein	LOC100822991	>tr|I1GKJ9|I1GKJ9_BRADI Uncharacterized protein OS=Brachypodium distachyon GN=LOC100822991 PE=3 SV=1	9	5	5	>tr|I1GKJ9|I1GKJ9_BRADI Uncharacterized protein OS=Brachypodium distachyon GN=LOC100822991 PE=3 SV=1	1	9	5	5	9	9	8	9	9	9	8	9	9	8	5	5	5	5	5	5	5	5	5	4	5	5	5	5	5	5	5	5	5	4	17.2	10.6	10.6	61.725	587	587	1	75
>tr|I1GVA9|I1GVA9_BRADI Uncharacterized protein OS=Brachypodium distachyon GN=LOC100823353 PE=3 SV=1	Uncharacterized protein	LOC100823353	>tr|I1GVA9|I1GVA9_BRADI Uncharacterized protein OS=Brachypodium distachyon GN=LOC100823353 PE=3 SV=1	16	16	16	>tr|I1GVA9|I1GVA9_BRADI Uncharacterized protein OS=Brachypodium distachyon GN=LOC100823353 PE=3 SV=1	1	16	16	16	16	10	16	16	13	14	16	12	14	11	16	10	16	16	13	14	16	12	14	11	16	10	16	16	13	14	16	12	14	11	22.7	22.7	22.7	92.885	807	807	1	154
>tr|I1IS83|I1IS83_BRADI Uncharacterized protein OS=Brachypodium distachyon GN=LOC100829343 PE=3 SV=1;>tr|I1HT98|I1HT98_BRADI Uncharacterized protein OS=Brachypodium distachyon GN=LOC100843035 PE=3 SV=1	Uncharacterized protein	LOC100843035	>tr|I1IS83|I1IS83_BRADI Uncharacterized protein OS=Brachypodium distachyon GN=LOC100829343 PE=3 SV=1	7;1	7;1	6;0	>tr|I1IS83|I1IS83_BRADI Uncharacterized protein OS=Brachypodium distachyon GN=LOC100829343 PE=3 SV=1	2	7	7	6	6	6	6	6	6	7	7	6	6	6	6	6	6	6	6	7	7	6	6	6	5	5	5	5	5	6	6	5	5	5	16.2	16.2	13.6	32.411	302	302;264	1	89
>tr|I1GUK1|I1GUK1_BRADI Uncharacterized protein OS=Brachypodium distachyon GN=LOC100830706 PE=4 SV=1;>tr|I1GUK0|I1GUK0_BRADI Uncharacterized protein OS=Brachypodium distachyon GN=LOC100830706 PE=4 SV=1	Uncharacterized protein	LOC100830706	>tr|I1GUK1|I1GUK1_BRADI Uncharacterized protein OS=Brachypodium distachyon GN=LOC100830706 PE=4 SV=1;>tr|I1GUK0|I1GUK0_BRADI Uncharacterized protein OS=Brachypodium distachyon GN=LOC100830706 PE=4 SV=1	5;4	5;4	5;4	>tr|I1GUK1|I1GUK1_BRADI Uncharacterized protein OS=Brachypodium distachyon GN=LOC100830706 PE=4 SV=1;>tr|I1GUK0|I1GUK0_BRADI Uncharacterized protein OS=Brachypodium distachyon GN=LOC100830706 PE=4 SV=1	2	5	5	5	4	5	4	5	4	4	3	4	4	3	4	5	4	5	4	4	3	4	4	3	4	5	4	5	4	4	3	4	4	3	19.7	19.7	19.7	33.043	310	310;361	1	40
>tr|I1GWP1|I1GWP1_BRADI Uncharacterized protein OS=Brachypodium distachyon GN=LOC100844546 PE=3 SV=1;>tr|I1GWN9|I1GWN9_BRADI Uncharacterized protein OS=Brachypodium distachyon GN=LOC100844546 PE=3 SV=1;>tr|I1HX56|I1HX56_BRADI Uncharacterized protein OS=Brachypodium distachyon GN=LOC100843793 PE=3 SV=1;>tr|I1IFR0|I1IFR0_BRADI Uncharacterized protein OS=Brachypodium distachyon GN=LOC100830518 PE=3 …	Uncharacterized protein	LOC100830518	>tr|I1GWP1|I1GWP1_BRADI Uncharacterized protein OS=Brachypodium distachyon GN=LOC100844546 PE=3 SV=1;>tr|I1GWN9|I1GWN9_BRADI Uncharacterized protein OS=Brachypodium distachyon GN=LOC100844546 PE=3 SV=1;>tr|I1HX56|I1HX56_BRADI Uncharacterized protein OS=Brachypodium distachyon GN=LOC100843793 PE=3 SV=1	16;15;15;1;1	16;15;15;1;1	16;15;15;1;1	>tr|I1GWP1|I1GWP1_BRADI Uncharacterized protein OS=Brachypodium distachyon GN=LOC100844546 PE=3 SV=1;>tr|I1GWN9|I1GWN9_BRADI Uncharacterized protein OS=Brachypodium distachyon GN=LOC100844546 PE=3 SV=1;>tr|I1HX56|I1HX56_BRADI Uncharacterized protein OS=Bra	5	16	16	16	14	13	14	15	15	15	13	14	14	14	14	13	14	15	15	15	13	14	14	14	14	13	14	15	15	15	13	14	14	14	51.2	51.2	51.2	46.967	414	414;403;414;410;415	1	173
>tr|I1GM81|I1GM81_BRADI Uncharacterized protein OS=Brachypodium distachyon GN=LOC100845116 PE=4 SV=1	Uncharacterized protein	LOC100845116	>tr|I1GM81|I1GM81_BRADI Uncharacterized protein OS=Brachypodium distachyon GN=LOC100845116 PE=4 SV=1	11	11	7	>tr|I1GM81|I1GM81_BRADI Uncharacterized protein OS=Brachypodium distachyon GN=LOC100845116 PE=4 SV=1	1	11	11	7	11	8	11	10	10	11	11	9	9	9	11	8	11	10	10	11	11	9	9	9	7	5	7	6	6	7	7	7	6	6	32.2	32.2	19.8	44.417	404	404	1	134
>tr|I1IA29|I1IA29_BRADI Uncharacterized protein OS=Brachypodium distachyon GN=LOC100836272 PE=4 SV=1;>tr|I1I9Y4|I1I9Y4_BRADI Uncharacterized protein OS=Brachypodium distachyon GN=LOC100828009 PE=4 SV=1	Uncharacterized protein	LOC100828009	>tr|I1IA29|I1IA29_BRADI Uncharacterized protein OS=Brachypodium distachyon GN=LOC100836272 PE=4 SV=1;>tr|I1I9Y4|I1I9Y4_BRADI Uncharacterized protein OS=Brachypodium distachyon GN=LOC100828009 PE=4 SV=1	6;6	6;6	2;2	>tr|I1IA29|I1IA29_BRADI Uncharacterized protein OS=Brachypodium distachyon GN=LOC100836272 PE=4 SV=1;>tr|I1I9Y4|I1I9Y4_BRADI Uncharacterized protein OS=Brachypodium distachyon GN=LOC100828009 PE=4 SV=1	2	6	6	2	5	5	6	6	6	6	6	6	6	5	5	5	6	6	6	6	6	6	6	5	2	1	2	2	2	2	2	2	2	1	12.9	12.9	3	94.042	843	843;843	1	90
>tr|I1H5S8|I1H5S8_BRADI Uncharacterized protein OS=Brachypodium distachyon GN=LOC100827920 PE=3 SV=1	Uncharacterized protein	LOC100827920	>tr|I1H5S8|I1H5S8_BRADI Uncharacterized protein OS=Brachypodium distachyon GN=LOC100827920 PE=3 SV=1	4	4	4	>tr|I1H5S8|I1H5S8_BRADI Uncharacterized protein OS=Brachypodium distachyon GN=LOC100827920 PE=3 SV=1	1	4	4	4	3	3	4	3	4	4	4	4	4	4	3	3	4	3	4	4	4	4	4	4	3	3	4	3	4	4	4	4	4	4	26	26	26	18.42	173	173	1	46
>tr|I1I7N4|I1I7N4_BRADI Uncharacterized protein OS=Brachypodium distachyon GN=LOC100824312 PE=3 SV=1	Uncharacterized protein	LOC100824312	>tr|I1I7N4|I1I7N4_BRADI Uncharacterized protein OS=Brachypodium distachyon GN=LOC100824312 PE=3 SV=1	2	2	2	>tr|I1I7N4|I1I7N4_BRADI Uncharacterized protein OS=Brachypodium distachyon GN=LOC100824312 PE=3 SV=1	1	2	2	2	2	2	2	2	2	2	2	2	2	2	2	2	2	2	2	2	2	2	2	2	2	2	2	2	2	2	2	2	2	2	5.1	5.1	5.1	22.025	214	214	1	30
>tr|I1HF32|I1HF32_BRADI Dihydrolipoyl dehydrogenase OS=Brachypodium distachyon GN=LOC100823154 PE=3 SV=1	Dihydrolipoyl dehydrogenase	LOC100823154	>tr|I1HF32|I1HF32_BRADI Dihydrolipoyl dehydrogenase OS=Brachypodium distachyon GN=LOC100823154 PE=3 SV=1	13	13	9	>tr|I1HF32|I1HF32_BRADI Dihydrolipoyl dehydrogenase OS=Brachypodium distachyon GN=LOC100823154 PE=3 SV=1	1	13	13	9	12	10	11	13	10	13	12	11	10	9	12	10	11	13	10	13	12	11	10	9	9	7	8	9	6	9	8	7	6	6	28.4	28.4	25.4	52.744	503	503	1	126
>tr|I1HYA9|I1HYA9_BRADI Lipoxygenase OS=Brachypodium distachyon GN=LOC100832776 PE=3 SV=1;>tr|I1HYB0|I1HYB0_BRADI Lipoxygenase OS=Brachypodium distachyon GN=LOC100824090 PE=3 SV=1	Lipoxygenase	LOC100824090	>tr|I1HYA9|I1HYA9_BRADI Lipoxygenase OS=Brachypodium distachyon GN=LOC100832776 PE=3 SV=1;>tr|I1HYB0|I1HYB0_BRADI Lipoxygenase OS=Brachypodium distachyon GN=LOC100824090 PE=3 SV=1	10;7	10;7	10;7	>tr|I1HYA9|I1HYA9_BRADI Lipoxygenase OS=Brachypodium distachyon GN=LOC100832776 PE=3 SV=1;>tr|I1HYB0|I1HYB0_BRADI Lipoxygenase OS=Brachypodium distachyon GN=LOC100824090 PE=3 SV=1	2	10	10	10	10	5	9	8	9	6	9	9	8	9	10	5	9	8	9	6	9	9	8	9	10	5	9	8	9	6	9	9	8	9	13.6	13.6	13.6	100.89	897	897;895	1	106
>tr|I1HTQ8|I1HTQ8_BRADI Uncharacterized protein OS=Brachypodium distachyon GN=LOC100821589 PE=3 SV=1;>tr|I1HJ10|I1HJ10_BRADI Uncharacterized protein OS=Brachypodium distachyon GN=LOC100834106 PE=3 SV=1;>tr|I1HJ09|I1HJ09_BRADI Uncharacterized protein OS=Brachypodium distachyon GN=LOC100834106 PE=3 SV=1	Uncharacterized protein	LOC100834106	>tr|I1HTQ8|I1HTQ8_BRADI Uncharacterized protein OS=Brachypodium distachyon GN=LOC100821589 PE=3 SV=1;>tr|I1HJ10|I1HJ10_BRADI Uncharacterized protein OS=Brachypodium distachyon GN=LOC100834106 PE=3 SV=1;>tr|I1HJ09|I1HJ09_BRADI Uncharacterized protein OS=Brachypodium distachyon GN=LOC100834106 PE=3 SV=1	7;4;4	7;4;4	7;4;4	>tr|I1HTQ8|I1HTQ8_BRADI Uncharacterized protein OS=Brachypodium distachyon GN=LOC100821589 PE=3 SV=1;>tr|I1HJ10|I1HJ10_BRADI Uncharacterized protein OS=Brachypodium distachyon GN=LOC100834106 PE=3 SV=1;>tr|I1HJ09|I1HJ09_BRADI Uncharacterized protein OS=Bra	3	7	7	7	7	7	7	7	7	7	7	7	7	7	7	7	7	7	7	7	7	7	7	7	7	7	7	7	7	7	7	7	7	7	24.2	24.2	24.2	37.215	343	343;341;344	1	101
>tr|I1HWC6|I1HWC6_BRADI Uncharacterized protein OS=Brachypodium distachyon GN=LOC100841864 PE=3 SV=1;>tr|I1HWC7|I1HWC7_BRADI Uncharacterized protein OS=Brachypodium distachyon GN=LOC100841864 PE=3 SV=1;>tr|I1IPF5|I1IPF5_BRADI Uncharacterized protein OS=Brachypodium distachyon PE=3 SV=1	Uncharacterized protein	LOC100841864	>tr|I1HWC6|I1HWC6_BRADI Uncharacterized protein OS=Brachypodium distachyon GN=LOC100841864 PE=3 SV=1;>tr|I1HWC7|I1HWC7_BRADI Uncharacterized protein OS=Brachypodium distachyon GN=LOC100841864 PE=3 SV=1	20;20;4	18;18;4	17;17;3	>tr|I1HWC6|I1HWC6_BRADI Uncharacterized protein OS=Brachypodium distachyon GN=LOC100841864 PE=3 SV=1;>tr|I1HWC7|I1HWC7_BRADI Uncharacterized protein OS=Brachypodium distachyon GN=LOC100841864 PE=3 SV=1	3	20	18	17	19	16	20	20	17	17	18	16	19	17	17	14	18	18	15	15	16	14	17	15	16	13	17	17	15	14	15	13	16	14	33.8	31.1	28.9	70.01	637	637;665;543	1	216
>tr|I1I8C5|I1I8C5_BRADI Uncharacterized protein OS=Brachypodium distachyon GN=LOC100840543 PE=3 SV=1;>tr|I1I8C4|I1I8C4_BRADI Uncharacterized protein OS=Brachypodium distachyon GN=LOC100840035 PE=3 SV=1	Uncharacterized protein	LOC100840035	>tr|I1I8C5|I1I8C5_BRADI Uncharacterized protein OS=Brachypodium distachyon GN=LOC100840543 PE=3 SV=1;>tr|I1I8C4|I1I8C4_BRADI Uncharacterized protein OS=Brachypodium distachyon GN=LOC100840035 PE=3 SV=1	12;12	12;12	2;2	>tr|I1I8C5|I1I8C5_BRADI Uncharacterized protein OS=Brachypodium distachyon GN=LOC100840543 PE=3 SV=1;>tr|I1I8C4|I1I8C4_BRADI Uncharacterized protein OS=Brachypodium distachyon GN=LOC100840035 PE=3 SV=1	2	12	12	2	12	8	11	12	11	12	11	11	10	9	12	8	11	12	11	12	11	11	10	9	2	0	2	2	2	2	2	2	2	1	18.9	18.9	4.4	80.253	699	699;699	1	131
>tr|I1HZJ3|I1HZJ3_BRADI Uncharacterized protein OS=Brachypodium distachyon GN=LOC100839008 PE=4 SV=1;>tr|I1HZJ2|I1HZJ2_BRADI Uncharacterized protein OS=Brachypodium distachyon GN=LOC100839008 PE=4 SV=1;>tr|I1HZJ4|I1HZJ4_BRADI Uncharacterized protein OS=Brachypodium distachyon GN=LOC100839008 PE=4 SV=1	Uncharacterized protein	LOC100839008	>tr|I1HZJ3|I1HZJ3_BRADI Uncharacterized protein OS=Brachypodium distachyon GN=LOC100839008 PE=4 SV=1;>tr|I1HZJ2|I1HZJ2_BRADI Uncharacterized protein OS=Brachypodium distachyon GN=LOC100839008 PE=4 SV=1	7;5;1	7;5;1	6;4;0	>tr|I1HZJ3|I1HZJ3_BRADI Uncharacterized protein OS=Brachypodium distachyon GN=LOC100839008 PE=4 SV=1;>tr|I1HZJ2|I1HZJ2_BRADI Uncharacterized protein OS=Brachypodium distachyon GN=LOC100839008 PE=4 SV=1	3	7	7	6	6	6	6	6	6	6	6	6	6	6	6	6	6	6	6	6	6	6	6	6	5	5	5	5	5	5	5	5	5	5	19.8	19.8	17.8	37.912	348	348;351;269	1	62
>tr|I1GTI1|I1GTI1_BRADI Uncharacterized protein OS=Brachypodium distachyon GN=LOC100839581 PE=4 SV=1;>tr|I1GTI2|I1GTI2_BRADI Uncharacterized protein OS=Brachypodium distachyon GN=LOC100839581 PE=3 SV=1	Uncharacterized protein	LOC100839581	>tr|I1GTI1|I1GTI1_BRADI Uncharacterized protein OS=Brachypodium distachyon GN=LOC100839581 PE=4 SV=1;>tr|I1GTI2|I1GTI2_BRADI Uncharacterized protein OS=Brachypodium distachyon GN=LOC100839581 PE=3 SV=1	2;2	2;2	2;2	>tr|I1GTI1|I1GTI1_BRADI Uncharacterized protein OS=Brachypodium distachyon GN=LOC100839581 PE=4 SV=1;>tr|I1GTI2|I1GTI2_BRADI Uncharacterized protein OS=Brachypodium distachyon GN=LOC100839581 PE=3 SV=1	2	2	2	2	2	2	2	2	2	1	2	2	2	2	2	2	2	2	2	1	2	2	2	2	2	2	2	2	2	1	2	2	2	2	11.7	11.7	11.7	28.744	256	256;286	1	37
>tr|I1IFB5|I1IFB5_BRADI Uncharacterized protein OS=Brachypodium distachyon GN=LOC100835850 PE=4 SV=1;>tr|I1IFB4|I1IFB4_BRADI Uncharacterized protein OS=Brachypodium distachyon GN=LOC100835850 PE=4 SV=1	Uncharacterized protein	LOC100835850	>tr|I1IFB5|I1IFB5_BRADI Uncharacterized protein OS=Brachypodium distachyon GN=LOC100835850 PE=4 SV=1;>tr|I1IFB4|I1IFB4_BRADI Uncharacterized protein OS=Brachypodium distachyon GN=LOC100835850 PE=4 SV=1	2;2	2;2	2;2	>tr|I1IFB5|I1IFB5_BRADI Uncharacterized protein OS=Brachypodium distachyon GN=LOC100835850 PE=4 SV=1;>tr|I1IFB4|I1IFB4_BRADI Uncharacterized protein OS=Brachypodium distachyon GN=LOC100835850 PE=4 SV=1	2	2	2	2	2	1	1	2	2	2	2	2	2	2	2	1	1	2	2	2	2	2	2	2	2	1	1	2	2	2	2	2	2	2	8.5	8.5	8.5	43.707	400	400;403	1	35
>tr|I1HFQ1|I1HFQ1_BRADI Nucleoside diphosphate kinase OS=Brachypodium distachyon GN=LOC100837479 PE=3 SV=1	Nucleoside diphosphate kinase	LOC100837479	>tr|I1HFQ1|I1HFQ1_BRADI Nucleoside diphosphate kinase OS=Brachypodium distachyon GN=LOC100837479 PE=3 SV=1	7	7	7	>tr|I1HFQ1|I1HFQ1_BRADI Nucleoside diphosphate kinase OS=Brachypodium distachyon GN=LOC100837479 PE=3 SV=1	1	7	7	7	6	5	6	7	6	7	6	5	6	5	6	5	6	7	6	7	6	5	6	5	6	5	6	7	6	7	6	5	6	5	24.6	24.6	24.6	25.056	232	232	1	70
>tr|I1GUT2|I1GUT2_BRADI Uncharacterized protein OS=Brachypodium distachyon GN=LOC100844653 PE=3 SV=1;>tr|I1GUT1|I1GUT1_BRADI Uncharacterized protein OS=Brachypodium distachyon GN=LOC100844653 PE=3 SV=1;>tr|I1GUT4|I1GUT4_BRADI Uncharacterized protein OS=Brachypodium distachyon GN=LOC100845568 PE=3 SV=1	Uncharacterized protein	LOC100845568	>tr|I1GUT2|I1GUT2_BRADI Uncharacterized protein OS=Brachypodium distachyon GN=LOC100844653 PE=3 SV=1;>tr|I1GUT1|I1GUT1_BRADI Uncharacterized protein OS=Brachypodium distachyon GN=LOC100844653 PE=3 SV=1	4;4;1	4;4;1	2;2;0	>tr|I1GUT2|I1GUT2_BRADI Uncharacterized protein OS=Brachypodium distachyon GN=LOC100844653 PE=3 SV=1;>tr|I1GUT1|I1GUT1_BRADI Uncharacterized protein OS=Brachypodium distachyon GN=LOC100844653 PE=3 SV=1	3	4	4	2	3	3	3	3	4	3	3	3	3	3	3	3	3	3	4	3	3	3	3	3	2	2	2	2	2	2	2	2	2	2	37	37	14	27.846	265	265;290;289	1	54
>tr|I1HC04|I1HC04_BRADI Uncharacterized protein OS=Brachypodium distachyon GN=LOC100842850 PE=3 SV=1	Uncharacterized protein	LOC100842850	>tr|I1HC04|I1HC04_BRADI Uncharacterized protein OS=Brachypodium distachyon GN=LOC100842850 PE=3 SV=1	3	2	2	>tr|I1HC04|I1HC04_BRADI Uncharacterized protein OS=Brachypodium distachyon GN=LOC100842850 PE=3 SV=1	1	3	2	2	3	3	3	3	3	3	3	3	3	2	2	2	2	2	2	2	2	2	2	1	2	2	2	2	2	2	2	2	2	1	13	9.9	9.9	27.014	253	253	1	26
>tr|I1J1F3|I1J1F3_BRADI Uncharacterized protein OS=Brachypodium distachyon GN=LOC100831503 PE=3 SV=1;>tr|I1J1F4|I1J1F4_BRADI Uncharacterized protein OS=Brachypodium distachyon GN=LOC100831503 PE=3 SV=1;>tr|I1J1F2|I1J1F2_BRADI Uncharacterized protein OS=Brachypodium distachyon GN=LOC100831503 PE=3 SV=1	Uncharacterized protein	LOC100831503	>tr|I1J1F3|I1J1F3_BRADI Uncharacterized protein OS=Brachypodium distachyon GN=LOC100831503 PE=3 SV=1;>tr|I1J1F4|I1J1F4_BRADI Uncharacterized protein OS=Brachypodium distachyon GN=LOC100831503 PE=3 SV=1;>tr|I1J1F2|I1J1F2_BRADI Uncharacterized protein OS=Brachypodium distachyon GN=LOC100831503 PE=3 SV=1	4;4;4	4;4;4	4;4;4	>tr|I1J1F3|I1J1F3_BRADI Uncharacterized protein OS=Brachypodium distachyon GN=LOC100831503 PE=3 SV=1;>tr|I1J1F4|I1J1F4_BRADI Uncharacterized protein OS=Brachypodium distachyon GN=LOC100831503 PE=3 SV=1;>tr|I1J1F2|I1J1F2_BRADI Uncharacterized protein OS=Bra	3	4	4	4	4	4	4	4	4	4	4	4	4	4	4	4	4	4	4	4	4	4	4	4	4	4	4	4	4	4	4	4	4	4	11.4	11.4	11.4	36.165	333	333;364;366	1	44
>tr|I1ITT3|I1ITT3_BRADI Uncharacterized protein OS=Brachypodium distachyon GN=LOC100844323 PE=4 SV=1	Uncharacterized protein	LOC100844323	>tr|I1ITT3|I1ITT3_BRADI Uncharacterized protein OS=Brachypodium distachyon GN=LOC100844323 PE=4 SV=1	3	3	3	>tr|I1ITT3|I1ITT3_BRADI Uncharacterized protein OS=Brachypodium distachyon GN=LOC100844323 PE=4 SV=1	1	3	3	3	3	3	2	2	2	3	3	3	3	3	3	3	2	2	2	3	3	3	3	3	3	3	2	2	2	3	3	3	3	3	13.8	13.8	13.8	19.477	181	181	1	44
>tr|I1J045|I1J045_BRADI Elongation factor G, chloroplastic OS=Brachypodium distachyon GN=LOC100820968 PE=3 SV=1	Elongation factor G, chloroplastic	LOC100820968	>tr|I1J045|I1J045_BRADI Elongation factor G, chloroplastic OS=Brachypodium distachyon GN=LOC100820968 PE=3 SV=1	12	12	12	>tr|I1J045|I1J045_BRADI Elongation factor G, chloroplastic OS=Brachypodium distachyon GN=LOC100820968 PE=3 SV=1	1	12	12	12	8	8	6	11	11	12	11	10	9	8	8	8	6	11	11	12	11	10	9	8	8	8	6	11	11	12	11	10	9	8	25.3	25.3	25.3	84.103	768	768	1	134
>tr|I1I1B6|I1I1B6_BRADI Uncharacterized protein OS=Brachypodium distachyon GN=LOC100831452 PE=4 SV=1	Uncharacterized protein	LOC100831452	>tr|I1I1B6|I1I1B6_BRADI Uncharacterized protein OS=Brachypodium distachyon GN=LOC100831452 PE=4 SV=1	2	2	2	>tr|I1I1B6|I1I1B6_BRADI Uncharacterized protein OS=Brachypodium distachyon GN=LOC100831452 PE=4 SV=1	1	2	2	2	2	2	2	2	2	2	2	2	2	2	2	2	2	2	2	2	2	2	2	2	2	2	2	2	2	2	2	2	2	2	14.4	14.4	14.4	27.174	257	257	1	31
>tr|I1ITH3|I1ITH3_BRADI Uncharacterized protein OS=Brachypodium distachyon GN=LOC100825356 PE=3 SV=1;>tr|I1GNZ6|I1GNZ6_BRADI Uncharacterized protein OS=Brachypodium distachyon PE=4 SV=1;>tr|I1GKN2|I1GKN2_BRADI Uncharacterized protein OS=Brachypodium distachyon PE=4 SV=1;>tr|I1GKR8|I1GKR8_BRADI Uncharacterized protein OS=Brachypodium distachyon PE=4 SV=1;>tr|I1GKP9|I1GKP9_BRADI Uncharacterized pro…	Uncharacterized protein	LOC100845299	>tr|I1ITH3|I1ITH3_BRADI Uncharacterized protein OS=Brachypodium distachyon GN=LOC100825356 PE=3 SV=1	25;1;1;1;1;1;1	25;1;1;1;1;1;1	7;0;0;0;0;0;0	>tr|I1ITH3|I1ITH3_BRADI Uncharacterized protein OS=Brachypodium distachyon GN=LOC100825356 PE=3 SV=1	7	25	25	7	20	16	21	20	21	20	19	17	20	19	20	16	21	20	21	20	19	17	20	19	7	5	7	7	7	7	5	5	7	6	34	34	9	101.74	920	920;597;607;634;658;687;987	1	223
>tr|I1HWC4|I1HWC4_BRADI Catalase OS=Brachypodium distachyon GN=LOC100846426 PE=3 SV=1	Catalase	LOC100846426	>tr|I1HWC4|I1HWC4_BRADI Catalase OS=Brachypodium distachyon GN=LOC100846426 PE=3 SV=1	7	7	6	>tr|I1HWC4|I1HWC4_BRADI Catalase OS=Brachypodium distachyon GN=LOC100846426 PE=3 SV=1	1	7	7	6	7	5	7	6	7	5	7	6	6	7	7	5	7	6	7	5	7	6	6	7	6	4	6	5	6	4	6	5	5	6	18.5	18.5	15.7	57.124	496	496	1	81
>tr|I1IWQ0|I1IWQ0_BRADI Uncharacterized protein OS=Brachypodium distachyon PE=4 SV=1	Uncharacterized protein	>tr|I1IWQ0|I1IWQ0_BRADI Uncharacterized protein OS=Brachypodium distachyon	>tr|I1IWQ0|I1IWQ0_BRADI Uncharacterized protein OS=Brachypodium distachyon PE=4 SV=1	2	2	2	>tr|I1IWQ0|I1IWQ0_BRADI Uncharacterized protein OS=Brachypodium distachyon PE=4 SV=1	1	2	2	2	2	2	2	2	2	2	2	2	2	2	2	2	2	2	2	2	2	2	2	2	2	2	2	2	2	2	2	2	2	2	13.2	13.2	13.2	8.6763	76	76	1	29
>tr|I1IQ69|I1IQ69_BRADI Uncharacterized protein OS=Brachypodium distachyon GN=LOC100842080 PE=4 SV=1;>tr|I1GVK9|I1GVK9_BRADI Uncharacterized protein OS=Brachypodium distachyon GN=LOC100838366 PE=4 SV=1;>tr|I1IT17|I1IT17_BRADI Uncharacterized protein OS=Brachypodium distachyon GN=LOC100835265 PE=4 SV=1;>tr|I1H3C7|I1H3C7_BRADI Uncharacterized protein OS=Brachypodium distachyon GN=LOC100823094 PE=4 …	Uncharacterized protein	LOC100822760	>tr|I1IQ69|I1IQ69_BRADI Uncharacterized protein OS=Brachypodium distachyon GN=LOC100842080 PE=4 SV=1;>tr|I1GVK9|I1GVK9_BRADI Uncharacterized protein OS=Brachypodium distachyon GN=LOC100838366 PE=4 SV=1;>tr|I1IT17|I1IT17_BRADI Uncharacterized protein OS=Brachypodium distachyon GN=LOC100835265 PE=4 SV=1;>tr|I1H3C7|I1H3C7_BRADI Uncharacterized protein OS=Brachypodium distachyon GN=LOC100823094 PE=4 …	5;5;4;4;4;4;4;4;4;4;4;4;4;3;2;1;1	5;5;4;4;4;4;4;4;4;4;4;4;4;3;2;1;1	5;5;4;4;4;4;4;4;4;4;4;4;4;3;2;1;1	>tr|I1IQ69|I1IQ69_BRADI Uncharacterized protein OS=Brachypodium distachyon GN=LOC100842080 PE=4 SV=1;>tr|I1GVK9|I1GVK9_BRADI Uncharacterized protein OS=Brachypodium distachyon GN=LOC100838366 PE=4 SV=1;>tr|I1IT17|I1IT17_BRADI Uncharacterized protein OS=Bra	17	5	5	5	5	5	5	5	5	5	5	5	5	5	5	5	5	5	5	5	5	5	5	5	5	5	5	5	5	5	5	5	5	5	39.9	39.9	39.9	17.129	153	153;153;129;151;155;155;229;229;241;260;281;305;381;134;139;139;158	1	61
>tr|I1I1U3|I1I1U3_BRADI Uncharacterized protein OS=Brachypodium distachyon GN=LOC100827496 PE=4 SV=1;>tr|I1I1U2|I1I1U2_BRADI Uncharacterized protein OS=Brachypodium distachyon GN=LOC100827496 PE=4 SV=1	Uncharacterized protein	LOC100827496	>tr|I1I1U3|I1I1U3_BRADI Uncharacterized protein OS=Brachypodium distachyon GN=LOC100827496 PE=4 SV=1;>tr|I1I1U2|I1I1U2_BRADI Uncharacterized protein OS=Brachypodium distachyon GN=LOC100827496 PE=4 SV=1	1;1	1;1	1;1	>tr|I1I1U3|I1I1U3_BRADI Uncharacterized protein OS=Brachypodium distachyon GN=LOC100827496 PE=4 SV=1;>tr|I1I1U2|I1I1U2_BRADI Uncharacterized protein OS=Brachypodium distachyon GN=LOC100827496 PE=4 SV=1	2	1	1	1	1	1	1	1	1	1	1	1	1	1	1	1	1	1	1	1	1	1	1	1	1	1	1	1	1	1	1	1	1	1	6.3	6.3	6.3	12.884	127	127;146	1	10
>tr|I1IT00|I1IT00_BRADI Uncharacterized protein OS=Brachypodium distachyon GN=LOC100825974 PE=4 SV=1	Uncharacterized protein	LOC100825974	>tr|I1IT00|I1IT00_BRADI Uncharacterized protein OS=Brachypodium distachyon GN=LOC100825974 PE=4 SV=1	6	6	6	>tr|I1IT00|I1IT00_BRADI Uncharacterized protein OS=Brachypodium distachyon GN=LOC100825974 PE=4 SV=1	1	6	6	6	6	5	6	6	5	6	6	5	5	5	6	5	6	6	5	6	6	5	5	5	6	5	6	6	5	6	6	5	5	5	20.2	20.2	20.2	46.639	435	435	1	72
>tr|I1HZ46|I1HZ46_BRADI Peroxidase OS=Brachypodium distachyon GN=LOC100837890 PE=3 SV=1;>tr|I1GY49|I1GY49_BRADI Peroxidase OS=Brachypodium distachyon GN=LOC100841899 PE=3 SV=1;>tr|I1GY50|I1GY50_BRADI Peroxidase OS=Brachypodium distachyon GN=LOC100842191 PE=3 SV=1	Peroxidase	LOC100842191	>tr|I1HZ46|I1HZ46_BRADI Peroxidase OS=Brachypodium distachyon GN=LOC100837890 PE=3 SV=1	3;1;1	3;1;1	3;1;1	>tr|I1HZ46|I1HZ46_BRADI Peroxidase OS=Brachypodium distachyon GN=LOC100837890 PE=3 SV=1	3	3	3	3	3	2	3	3	3	3	3	3	3	3	3	2	3	3	3	3	3	3	3	3	3	2	3	3	3	3	3	3	3	3	11.2	11.2	11.2	33.532	322	322;319;322	1	40
>tr|I1H755|I1H755_BRADI Uncharacterized protein OS=Brachypodium distachyon GN=LOC100845528 PE=3 SV=1	Uncharacterized protein	LOC100845528	>tr|I1H755|I1H755_BRADI Uncharacterized protein OS=Brachypodium distachyon GN=LOC100845528 PE=3 SV=1	6	6	6	>tr|I1H755|I1H755_BRADI Uncharacterized protein OS=Brachypodium distachyon GN=LOC100845528 PE=3 SV=1	1	6	6	6	6	4	6	6	6	6	6	5	6	6	6	4	6	6	6	6	6	5	6	6	6	4	6	6	6	6	6	5	6	6	15	15	15	33.845	313	313	1	71
>tr|I1ILT6|I1ILT6_BRADI Uncharacterized protein OS=Brachypodium distachyon PE=4 SV=1	Uncharacterized protein	>tr|I1ILT6|I1ILT6_BRADI Uncharacterized protein OS=Brachypodium distachyon	>tr|I1ILT6|I1ILT6_BRADI Uncharacterized protein OS=Brachypodium distachyon PE=4 SV=1	7	7	7	>tr|I1ILT6|I1ILT6_BRADI Uncharacterized protein OS=Brachypodium distachyon PE=4 SV=1	1	7	7	7	7	5	7	7	7	7	7	7	7	7	7	5	7	7	7	7	7	7	7	7	7	5	7	7	7	7	7	7	7	7	11	11	11	50.133	455	455	1	87
>tr|I1GQU0|I1GQU0_BRADI Uncharacterized protein OS=Brachypodium distachyon GN=LOC100838967 PE=3 SV=1	Uncharacterized protein	LOC100838967	>tr|I1GQU0|I1GQU0_BRADI Uncharacterized protein OS=Brachypodium distachyon GN=LOC100838967 PE=3 SV=1	3	3	3	>tr|I1GQU0|I1GQU0_BRADI Uncharacterized protein OS=Brachypodium distachyon GN=LOC100838967 PE=3 SV=1	1	3	3	3	2	3	3	3	3	3	2	3	3	3	2	3	3	3	3	3	2	3	3	3	2	3	3	3	3	3	2	3	3	3	16.4	16.4	16.4	27.733	256	256	1	33
>tr|I1IEX5|I1IEX5_BRADI Uncharacterized protein OS=Brachypodium distachyon GN=LOC100836872 PE=4 SV=1	Uncharacterized protein	LOC100836872	>tr|I1IEX5|I1IEX5_BRADI Uncharacterized protein OS=Brachypodium distachyon GN=LOC100836872 PE=4 SV=1	13	13	13	>tr|I1IEX5|I1IEX5_BRADI Uncharacterized protein OS=Brachypodium distachyon GN=LOC100836872 PE=4 SV=1	1	13	13	13	13	11	9	13	12	13	10	12	13	12	13	11	9	13	12	13	10	12	13	12	13	11	9	13	12	13	10	12	13	12	14.3	14.3	14.3	121.15	1083	1083	1	154
>tr|I1HDL9|I1HDL9_BRADI Uncharacterized protein OS=Brachypodium distachyon GN=LOC100841422 PE=4 SV=1	Uncharacterized protein	LOC100841422	>tr|I1HDL9|I1HDL9_BRADI Uncharacterized protein OS=Brachypodium distachyon GN=LOC100841422 PE=4 SV=1	1	1	1	>tr|I1HDL9|I1HDL9_BRADI Uncharacterized protein OS=Brachypodium distachyon GN=LOC100841422 PE=4 SV=1	1	1	1	1	1	1	1	1	1	1	1	1	1	1	1	1	1	1	1	1	1	1	1	1	1	1	1	1	1	1	1	1	1	1	8.2	8.2	8.2	21.106	194	194	1	20
>tr|I1I560|I1I560_BRADI Uncharacterized protein OS=Brachypodium distachyon GN=LOC100841350 PE=4 SV=1	Uncharacterized protein	LOC100841350	>tr|I1I560|I1I560_BRADI Uncharacterized protein OS=Brachypodium distachyon GN=LOC100841350 PE=4 SV=1	5	5	5	>tr|I1I560|I1I560_BRADI Uncharacterized protein OS=Brachypodium distachyon GN=LOC100841350 PE=4 SV=1	1	5	5	5	5	5	5	5	4	4	5	5	5	5	5	5	5	5	4	4	5	5	5	5	5	5	5	5	4	4	5	5	5	5	21.8	21.8	21.8	24.229	229	229	1	57
>tr|I1HJY8|I1HJY8_BRADI Ribosomal protein OS=Brachypodium distachyon GN=LOC100842737 PE=3 SV=1	Ribosomal protein	LOC100842737	>tr|I1HJY8|I1HJY8_BRADI Ribosomal protein OS=Brachypodium distachyon GN=LOC100842737 PE=3 SV=1	9	9	9	>tr|I1HJY8|I1HJY8_BRADI Ribosomal protein OS=Brachypodium distachyon GN=LOC100842737 PE=3 SV=1	1	9	9	9	7	6	7	6	7	7	9	8	7	7	7	6	7	6	7	7	9	8	7	7	7	6	7	6	7	7	9	8	7	7	27.1	27.1	27.1	37.849	350	350	1	113
>tr|I1J2V1|I1J2V1_BRADI Plasma membrane ATPase OS=Brachypodium distachyon GN=LOC100846063 PE=3 SV=1;>tr|I1H0F2|I1H0F2_BRADI Plasma membrane ATPase OS=Brachypodium distachyon GN=LOC100829684 PE=3 SV=1;>tr|I1IDH6|I1IDH6_BRADI Plasma membrane ATPase OS=Brachypodium distachyon GN=LOC100831040 PE=3 SV=1;>tr|I1IG21|I1IG21_BRADI Plasma membrane ATPase OS=Brachypodium distachyon GN=LOC100828641 PE=3 SV=1…	Plasma membrane ATPase	LOC100830974	>tr|I1J2V1|I1J2V1_BRADI Plasma membrane ATPase OS=Brachypodium distachyon GN=LOC100846063 PE=3 SV=1	16;5;5;3;2;2;2;2;1	16;5;5;3;2;2;2;2;1	16;5;5;3;2;2;2;2;1	>tr|I1J2V1|I1J2V1_BRADI Plasma membrane ATPase OS=Brachypodium distachyon GN=LOC100846063 PE=3 SV=1	9	16	16	16	15	12	15	15	16	14	13	13	14	14	15	12	15	15	16	14	13	13	14	14	15	12	15	15	16	14	13	13	14	14	20.7	20.7	20.7	104.78	951	951;946;950;959;953;956;956;976;973	1	171
>tr|I1IAA5|I1IAA5_BRADI Uncharacterized protein OS=Brachypodium distachyon GN=LOC100823900 PE=4 SV=1	Uncharacterized protein	LOC100823900	>tr|I1IAA5|I1IAA5_BRADI Uncharacterized protein OS=Brachypodium distachyon GN=LOC100823900 PE=4 SV=1	9	6	6	>tr|I1IAA5|I1IAA5_BRADI Uncharacterized protein OS=Brachypodium distachyon GN=LOC100823900 PE=4 SV=1	1	9	6	6	9	9	9	9	9	8	9	9	9	8	6	6	6	6	6	5	6	6	6	5	6	6	6	6	6	5	6	6	6	5	37.7	27.7	27.7	28.302	260	260	1	75
>tr|I1I3S1|I1I3S1_BRADI Uncharacterized protein OS=Brachypodium distachyon GN=LOC100834028 PE=3 SV=1	Uncharacterized protein	LOC100834028	>tr|I1I3S1|I1I3S1_BRADI Uncharacterized protein OS=Brachypodium distachyon GN=LOC100834028 PE=3 SV=1	6	6	6	>tr|I1I3S1|I1I3S1_BRADI Uncharacterized protein OS=Brachypodium distachyon GN=LOC100834028 PE=3 SV=1	1	6	6	6	5	3	4	4	4	6	5	2	4	5	5	3	4	4	4	6	5	2	4	5	5	3	4	4	4	6	5	2	4	5	21.8	21.8	21.8	35.545	326	326	1	47
>tr|I1IG93|I1IG93_BRADI Uncharacterized protein OS=Brachypodium distachyon GN=LOC100837608 PE=3 SV=1;>tr|I1HYL4|I1HYL4_BRADI Uncharacterized protein OS=Brachypodium distachyon PE=4 SV=1	Uncharacterized protein	LOC100837608	>tr|I1IG93|I1IG93_BRADI Uncharacterized protein OS=Brachypodium distachyon GN=LOC100837608 PE=3 SV=1	12;4	4;0	4;0	>tr|I1IG93|I1IG93_BRADI Uncharacterized protein OS=Brachypodium distachyon GN=LOC100837608 PE=3 SV=1	2	12	4	4	12	10	11	10	10	12	11	11	11	10	4	3	3	3	3	4	3	4	4	3	4	3	3	3	3	4	3	4	4	3	20.1	6.7	6.7	84.694	765	765;388	1	35
>tr|I1GP82|I1GP82_BRADI Uncharacterized protein OS=Brachypodium distachyon GN=LOC100841901 PE=3 SV=1	Uncharacterized protein	LOC100841901	>tr|I1GP82|I1GP82_BRADI Uncharacterized protein OS=Brachypodium distachyon GN=LOC100841901 PE=3 SV=1	10	10	10	>tr|I1GP82|I1GP82_BRADI Uncharacterized protein OS=Brachypodium distachyon GN=LOC100841901 PE=3 SV=1	1	10	10	10	9	7	8	9	8	10	8	8	8	8	9	7	8	9	8	10	8	8	8	8	9	7	8	9	8	10	8	8	8	8	21.3	21.3	21.3	63.217	583	583	1	102
>tr|I1IUV0|I1IUV0_BRADI Uncharacterized protein OS=Brachypodium distachyon GN=LOC100821355 PE=3 SV=1	Uncharacterized protein	LOC100821355	>tr|I1IUV0|I1IUV0_BRADI Uncharacterized protein OS=Brachypodium distachyon GN=LOC100821355 PE=3 SV=1	5	5	1	>tr|I1IUV0|I1IUV0_BRADI Uncharacterized protein OS=Brachypodium distachyon GN=LOC100821355 PE=3 SV=1	1	5	5	1	5	5	4	5	5	5	5	5	5	5	5	5	4	5	5	5	5	5	5	5	1	1	1	1	1	1	1	1	1	1	35.4	35.4	5.5	20.481	181	181	1	67
>tr|I1HST7|I1HST7_BRADI Uncharacterized protein OS=Brachypodium distachyon GN=LOC100835392 PE=4 SV=1;>tr|I1HST6|I1HST6_BRADI Uncharacterized protein OS=Brachypodium distachyon GN=LOC100835392 PE=4 SV=1	Uncharacterized protein	LOC100835392	>tr|I1HST7|I1HST7_BRADI Uncharacterized protein OS=Brachypodium distachyon GN=LOC100835392 PE=4 SV=1;>tr|I1HST6|I1HST6_BRADI Uncharacterized protein OS=Brachypodium distachyon GN=LOC100835392 PE=4 SV=1	9;8	9;8	7;6	>tr|I1HST7|I1HST7_BRADI Uncharacterized protein OS=Brachypodium distachyon GN=LOC100835392 PE=4 SV=1;>tr|I1HST6|I1HST6_BRADI Uncharacterized protein OS=Brachypodium distachyon GN=LOC100835392 PE=4 SV=1	2	9	9	7	7	6	7	6	7	6	7	7	7	7	7	6	7	6	7	6	7	7	7	7	5	5	6	5	6	5	6	6	6	6	29.2	29.2	24	60.453	559	559;454	1	95
>tr|I1I0Y4|I1I0Y4_BRADI Aconitate hydratase OS=Brachypodium distachyon GN=LOC100838918 PE=3 SV=1	Aconitate hydratase	LOC100838918	>tr|I1I0Y4|I1I0Y4_BRADI Aconitate hydratase OS=Brachypodium distachyon GN=LOC100838918 PE=3 SV=1	14	14	11	>tr|I1I0Y4|I1I0Y4_BRADI Aconitate hydratase OS=Brachypodium distachyon GN=LOC100838918 PE=3 SV=1	1	14	14	11	12	8	11	13	13	12	13	10	10	10	12	8	11	13	13	12	13	10	10	10	9	6	8	10	10	9	10	7	7	8	20.9	20.9	16.9	102.24	936	936	1	125
>tr|I1H4C6|I1H4C6_BRADI Uncharacterized protein OS=Brachypodium distachyon GN=LOC100844005 PE=4 SV=1	Uncharacterized protein	LOC100844005	>tr|I1H4C6|I1H4C6_BRADI Uncharacterized protein OS=Brachypodium distachyon GN=LOC100844005 PE=4 SV=1	8	8	8	>tr|I1H4C6|I1H4C6_BRADI Uncharacterized protein OS=Brachypodium distachyon GN=LOC100844005 PE=4 SV=1	1	8	8	8	7	7	7	8	8	8	8	6	8	7	7	7	7	8	8	8	8	6	8	7	7	7	7	8	8	8	8	6	8	7	20	20	20	53.349	479	479	1	97
>tr|I1I9A3|I1I9A3_BRADI Uncharacterized protein OS=Brachypodium distachyon GN=LOC100839539 PE=3 SV=1	Uncharacterized protein	LOC100839539	>tr|I1I9A3|I1I9A3_BRADI Uncharacterized protein OS=Brachypodium distachyon GN=LOC100839539 PE=3 SV=1	7	7	5	>tr|I1I9A3|I1I9A3_BRADI Uncharacterized protein OS=Brachypodium distachyon GN=LOC100839539 PE=3 SV=1	1	7	7	5	6	7	6	7	7	6	4	6	7	6	6	7	6	7	7	6	4	6	7	6	4	5	4	5	5	4	2	4	5	4	20.1	20.1	14.9	31.543	289	289	1	63
>tr|I1ITT1|I1ITT1_BRADI Uncharacterized protein OS=Brachypodium distachyon GN=LOC100843409 PE=4 SV=1	Uncharacterized protein	LOC100843409	>tr|I1ITT1|I1ITT1_BRADI Uncharacterized protein OS=Brachypodium distachyon GN=LOC100843409 PE=4 SV=1	4	4	4	>tr|I1ITT1|I1ITT1_BRADI Uncharacterized protein OS=Brachypodium distachyon GN=LOC100843409 PE=4 SV=1	1	4	4	4	3	2	2	3	3	3	2	3	3	3	3	2	2	3	3	3	2	3	3	3	3	2	2	3	3	3	2	3	3	3	21.1	21.1	21.1	15.292	142	142	1	36
>tr|I1IHQ1|I1IHQ1_BRADI Nucleoside diphosphate kinase OS=Brachypodium distachyon PE=3 SV=1	Nucleoside diphosphate kinase	>tr|I1IHQ1|I1IHQ1_BRADI Nucleoside diphosphate kinase OS=Brachypodium distachyon	>tr|I1IHQ1|I1IHQ1_BRADI Nucleoside diphosphate kinase OS=Brachypodium distachyon PE=3 SV=1	7	7	7	>tr|I1IHQ1|I1IHQ1_BRADI Nucleoside diphosphate kinase OS=Brachypodium distachyon PE=3 SV=1	1	7	7	7	7	6	7	7	7	7	6	7	6	7	7	6	7	7	7	7	6	7	6	7	7	6	7	7	7	7	6	7	6	7	34.1	34.1	34.1	23.846	217	217	1	87
>tr|I1IUG0|I1IUG0_BRADI Pyruvate kinase OS=Brachypodium distachyon GN=LOC100824548 PE=3 SV=1	Pyruvate kinase	LOC100824548	>tr|I1IUG0|I1IUG0_BRADI Pyruvate kinase OS=Brachypodium distachyon GN=LOC100824548 PE=3 SV=1	9	9	9	>tr|I1IUG0|I1IUG0_BRADI Pyruvate kinase OS=Brachypodium distachyon GN=LOC100824548 PE=3 SV=1	1	9	9	9	9	6	7	8	9	8	8	6	8	8	9	6	7	8	9	8	8	6	8	8	9	6	7	8	9	8	8	6	8	8	26.6	26.6	26.6	57.476	527	527	1	92
>tr|I1IE66|I1IE66_BRADI Uncharacterized protein OS=Brachypodium distachyon GN=LOC100845597 PE=3 SV=1	Uncharacterized protein	LOC100845597	>tr|I1IE66|I1IE66_BRADI Uncharacterized protein OS=Brachypodium distachyon GN=LOC100845597 PE=3 SV=1	5	5	1	>tr|I1IE66|I1IE66_BRADI Uncharacterized protein OS=Brachypodium distachyon GN=LOC100845597 PE=3 SV=1	1	5	5	1	4	4	4	3	5	3	3	3	4	3	4	4	4	3	5	3	3	3	4	3	1	1	1	1	1	1	1	1	1	1	27.7	27.7	3.5	30.749	289	289	1	46
>tr|I1HZB5|I1HZB5_BRADI Uncharacterized protein OS=Brachypodium distachyon GN=LOC100831350 PE=4 SV=1	Uncharacterized protein	LOC100831350	>tr|I1HZB5|I1HZB5_BRADI Uncharacterized protein OS=Brachypodium distachyon GN=LOC100831350 PE=4 SV=1	2	2	2	>tr|I1HZB5|I1HZB5_BRADI Uncharacterized protein OS=Brachypodium distachyon GN=LOC100831350 PE=4 SV=1	1	2	2	2	2	2	2	2	2	2	2	2	2	2	2	2	2	2	2	2	2	2	2	2	2	2	2	2	2	2	2	2	2	2	2.5	2.5	2.5	48.967	471	471	1	30
>sp|B3TNA5|NDHH_BRADI NAD(P)H-quinone oxidoreductase subunit H, chloroplastic OS=Brachypodium distachyon GN=ndhH PE=3 SV=1	NAD(P)H-quinone oxidoreductase subunit H, chloroplastic	ndhH	>sp|B3TNA5|NDHH_BRADI NAD(P)H-quinone oxidoreductase subunit H, chloroplastic OS=Brachypodium distachyon GN=ndhH PE=3 SV=1	5	5	5	>sp|B3TNA5|NDHH_BRADI NAD(P)H-quinone oxidoreductase subunit H, chloroplastic OS=Brachypodium distachyon GN=ndhH PE=3 SV=1	1	5	5	5	5	4	5	5	4	4	3	5	5	5	5	4	5	5	4	4	3	5	5	5	5	4	5	5	4	4	3	5	5	5	17.3	17.3	17.3	45.824	393	393	1	62
>tr|I1H638|I1H638_BRADI Uncharacterized protein OS=Brachypodium distachyon GN=LOC100823611 PE=4 SV=1	Uncharacterized protein	LOC100823611	>tr|I1H638|I1H638_BRADI Uncharacterized protein OS=Brachypodium distachyon GN=LOC100823611 PE=4 SV=1	7	7	7	>tr|I1H638|I1H638_BRADI Uncharacterized protein OS=Brachypodium distachyon GN=LOC100823611 PE=4 SV=1	1	7	7	7	7	6	7	7	7	7	7	7	7	7	7	6	7	7	7	7	7	7	7	7	7	6	7	7	7	7	7	7	7	7	20.2	20.2	20.2	43.378	401	401	1	93
>tr|I1HSR5|I1HSR5_BRADI Cysteine synthase OS=Brachypodium distachyon GN=LOC100830914 PE=3 SV=1	Cysteine synthase	LOC100830914	>tr|I1HSR5|I1HSR5_BRADI Cysteine synthase OS=Brachypodium distachyon GN=LOC100830914 PE=3 SV=1	1	1	1	>tr|I1HSR5|I1HSR5_BRADI Cysteine synthase OS=Brachypodium distachyon GN=LOC100830914 PE=3 SV=1	1	1	1	1	1	1	1	1	1	1	1	1	1	1	1	1	1	1	1	1	1	1	1	1	1	1	1	1	1	1	1	1	1	1	3.1	3.1	3.1	40.373	382	382	1	10
>tr|I1HBX6|I1HBX6_BRADI Uncharacterized protein OS=Brachypodium distachyon GN=LOC100832450 PE=4 SV=1	Uncharacterized protein	LOC100832450	>tr|I1HBX6|I1HBX6_BRADI Uncharacterized protein OS=Brachypodium distachyon GN=LOC100832450 PE=4 SV=1	5	5	5	>tr|I1HBX6|I1HBX6_BRADI Uncharacterized protein OS=Brachypodium distachyon GN=LOC100832450 PE=4 SV=1	1	5	5	5	5	4	4	5	5	5	5	5	5	5	5	4	4	5	5	5	5	5	5	5	5	4	4	5	5	5	5	5	5	5	29	29	29	20.745	200	200	1	64
>tr|I1I7E8|I1I7E8_BRADI Uncharacterized protein OS=Brachypodium distachyon GN=LOC100834031 PE=3 SV=1	Uncharacterized protein	LOC100834031	>tr|I1I7E8|I1I7E8_BRADI Uncharacterized protein OS=Brachypodium distachyon GN=LOC100834031 PE=3 SV=1	7	7	7	>tr|I1I7E8|I1I7E8_BRADI Uncharacterized protein OS=Brachypodium distachyon GN=LOC100834031 PE=3 SV=1	1	7	7	7	7	6	6	7	7	7	7	5	5	5	7	6	6	7	7	7	7	5	5	5	7	6	6	7	7	7	7	5	5	5	20.2	20.2	20.2	53.06	496	496	1	62
>tr|I1I7Q1|I1I7Q1_BRADI Glutamate decarboxylase OS=Brachypodium distachyon GN=LOC100827187 PE=3 SV=1	Glutamate decarboxylase	LOC100827187	>tr|I1I7Q1|I1I7Q1_BRADI Glutamate decarboxylase OS=Brachypodium distachyon GN=LOC100827187 PE=3 SV=1	5	5	4	>tr|I1I7Q1|I1I7Q1_BRADI Glutamate decarboxylase OS=Brachypodium distachyon GN=LOC100827187 PE=3 SV=1	1	5	5	4	5	4	4	5	5	5	5	5	5	4	5	4	4	5	5	5	5	5	5	4	4	3	3	4	4	4	4	4	4	3	14.6	14.6	11.2	55.82	499	499	1	74
>tr|I1HKJ7|I1HKJ7_BRADI Superoxide dismutase OS=Brachypodium distachyon GN=LOC100825602 PE=3 SV=1;>tr|I1HKJ8|I1HKJ8_BRADI Superoxide dismutase OS=Brachypodium distachyon GN=LOC100825602 PE=3 SV=1	Superoxide dismutase	LOC100825602	>tr|I1HKJ7|I1HKJ7_BRADI Superoxide dismutase OS=Brachypodium distachyon GN=LOC100825602 PE=3 SV=1	4;1	4;1	4;1	>tr|I1HKJ7|I1HKJ7_BRADI Superoxide dismutase OS=Brachypodium distachyon GN=LOC100825602 PE=3 SV=1	2	4	4	4	4	2	4	4	4	4	4	4	3	3	4	2	4	4	4	4	4	4	3	3	4	2	4	4	4	4	4	4	3	3	17	17	17	25.281	230	230;183	1	40
>tr|I1I399|I1I399_BRADI Glucose-1-phosphate adenylyltransferase OS=Brachypodium distachyon GN=LOC100832788 PE=3 SV=1	Glucose-1-phosphate adenylyltransferase	LOC100832788	>tr|I1I399|I1I399_BRADI Glucose-1-phosphate adenylyltransferase OS=Brachypodium distachyon GN=LOC100832788 PE=3 SV=1	8	8	4	>tr|I1I399|I1I399_BRADI Glucose-1-phosphate adenylyltransferase OS=Brachypodium distachyon GN=LOC100832788 PE=3 SV=1	1	8	8	4	8	5	8	8	7	8	7	7	6	6	8	5	8	8	7	8	7	7	6	6	4	1	4	4	4	4	4	3	3	3	16.8	16.8	8.7	56.383	517	517	1	94
>tr|I1I8X4|I1I8X4_BRADI Uncharacterized protein OS=Brachypodium distachyon GN=LOC100845106 PE=3 SV=1	Uncharacterized protein	LOC100845106	>tr|I1I8X4|I1I8X4_BRADI Uncharacterized protein OS=Brachypodium distachyon GN=LOC100845106 PE=3 SV=1	6	6	6	>tr|I1I8X4|I1I8X4_BRADI Uncharacterized protein OS=Brachypodium distachyon GN=LOC100845106 PE=3 SV=1	1	6	6	6	6	6	6	6	6	6	6	6	5	6	6	6	6	6	6	6	6	6	5	6	6	6	6	6	6	6	6	6	5	6	20.6	20.6	20.6	49.577	472	472	1	73
>tr|I1I508|I1I508_BRADI Uncharacterized protein OS=Brachypodium distachyon GN=BRADI_3g29750 PE=4 SV=1	_3g29750 PE=4 SV=1	BRADI_3g29750	>tr|I1I508|I1I508_BRADI Uncharacterized protein OS=Brachypodium distachyon GN=BRADI_3g29750 PE=4 SV=1	3	3	3	>tr|I1I508|I1I508_BRADI Uncharacterized protein OS=Brachypodium distachyon GN=BRADI_3g29750 PE=4 SV=1	1	3	3	3	3	3	2	2	3	3	2	3	3	3	3	3	2	2	3	3	2	3	3	3	3	3	2	2	3	3	2	3	3	3	4	4	4	112.94	1032	1032	1	33
>tr|I1HG88|I1HG88_BRADI Uncharacterized protein OS=Brachypodium distachyon GN=LOC100824173 PE=4 SV=1;>tr|I1HG89|I1HG89_BRADI Uncharacterized protein OS=Brachypodium distachyon GN=LOC100824173 PE=4 SV=1	Uncharacterized protein	LOC100824173	>tr|I1HG88|I1HG88_BRADI Uncharacterized protein OS=Brachypodium distachyon GN=LOC100824173 PE=4 SV=1;>tr|I1HG89|I1HG89_BRADI Uncharacterized protein OS=Brachypodium distachyon GN=LOC100824173 PE=4 SV=1	6;5	6;5	6;5	>tr|I1HG88|I1HG88_BRADI Uncharacterized protein OS=Brachypodium distachyon GN=LOC100824173 PE=4 SV=1;>tr|I1HG89|I1HG89_BRADI Uncharacterized protein OS=Brachypodium distachyon GN=LOC100824173 PE=4 SV=1	2	6	6	6	5	4	5	5	6	5	5	4	4	4	5	4	5	5	6	5	5	4	4	4	5	4	5	5	6	5	5	4	4	4	16.3	16.3	16.3	44.834	436	436;418	1	48
>tr|I1H3Z7|I1H3Z7_BRADI Uncharacterized protein OS=Brachypodium distachyon GN=LOC100829128 PE=4 SV=1	Uncharacterized protein	LOC100829128	>tr|I1H3Z7|I1H3Z7_BRADI Uncharacterized protein OS=Brachypodium distachyon GN=LOC100829128 PE=4 SV=1	4	4	4	>tr|I1H3Z7|I1H3Z7_BRADI Uncharacterized protein OS=Brachypodium distachyon GN=LOC100829128 PE=4 SV=1	1	4	4	4	4	4	4	4	4	4	4	4	4	4	4	4	4	4	4	4	4	4	4	4	4	4	4	4	4	4	4	4	4	4	10.5	10.5	10.5	40.545	372	372	1	40
>tr|I1HDR4|I1HDR4_BRADI Uncharacterized protein OS=Brachypodium distachyon GN=LOC100832234 PE=4 SV=1;>tr|I1HKR4|I1HKR4_BRADI Uncharacterized protein OS=Brachypodium distachyon GN=LOC100836639 PE=4 SV=1;>tr|I1HKR3|I1HKR3_BRADI Uncharacterized protein OS=Brachypodium distachyon GN=LOC100836639 PE=4 SV=1	Uncharacterized protein	LOC100836639	>tr|I1HDR4|I1HDR4_BRADI Uncharacterized protein OS=Brachypodium distachyon GN=LOC100832234 PE=4 SV=1	4;1;1	4;1;1	4;1;1	>tr|I1HDR4|I1HDR4_BRADI Uncharacterized protein OS=Brachypodium distachyon GN=LOC100832234 PE=4 SV=1	3	4	4	4	3	4	4	3	4	3	4	4	4	3	3	4	4	3	4	3	4	4	4	3	3	4	4	3	4	3	4	4	4	3	9.2	9.2	9.2	43.937	411	411;402;437	1	36
>tr|I1HLR2|I1HLR2_BRADI 40S ribosomal protein S4 OS=Brachypodium distachyon GN=LOC100846406 PE=3 SV=1	40S ribosomal protein S4	LOC100846406	>tr|I1HLR2|I1HLR2_BRADI 40S ribosomal protein S4 OS=Brachypodium distachyon GN=LOC100846406 PE=3 SV=1	10	10	10	>tr|I1HLR2|I1HLR2_BRADI 40S ribosomal protein S4 OS=Brachypodium distachyon GN=LOC100846406 PE=3 SV=1	1	10	10	10	10	5	10	10	10	10	8	10	9	9	10	5	10	10	10	10	8	10	9	9	10	5	10	10	10	10	8	10	9	9	41.1	41.1	41.1	29.939	265	265	1	114
>tr|I1HN82|I1HN82_BRADI Peptidyl-prolyl cis-trans isomerase OS=Brachypodium distachyon GN=LOC100840120 PE=3 SV=1	Peptidyl-prolyl cis-trans isomerase	LOC100840120	>tr|I1HN82|I1HN82_BRADI Peptidyl-prolyl cis-trans isomerase OS=Brachypodium distachyon GN=LOC100840120 PE=3 SV=1	4	4	4	>tr|I1HN82|I1HN82_BRADI Peptidyl-prolyl cis-trans isomerase OS=Brachypodium distachyon GN=LOC100840120 PE=3 SV=1	1	4	4	4	4	4	4	3	4	4	4	4	4	4	4	4	4	3	4	4	4	4	4	4	4	4	4	3	4	4	4	4	4	4	16.5	16.5	16.5	25.467	242	242	1	57
>tr|I1J335|I1J335_BRADI Uncharacterized protein OS=Brachypodium distachyon GN=LOC100832297 PE=4 SV=1	Uncharacterized protein	LOC100832297	>tr|I1J335|I1J335_BRADI Uncharacterized protein OS=Brachypodium distachyon GN=LOC100832297 PE=4 SV=1	5	5	5	>tr|I1J335|I1J335_BRADI Uncharacterized protein OS=Brachypodium distachyon GN=LOC100832297 PE=4 SV=1	1	5	5	5	5	5	4	5	5	5	5	5	4	5	5	5	4	5	5	5	5	5	4	5	5	5	4	5	5	5	5	5	4	5	19.5	19.5	19.5	32.766	298	298	1	55
>tr|I1H5D5|I1H5D5_BRADI Uncharacterized protein OS=Brachypodium distachyon GN=LOC100831674 PE=3 SV=1	Uncharacterized protein	LOC100831674	>tr|I1H5D5|I1H5D5_BRADI Uncharacterized protein OS=Brachypodium distachyon GN=LOC100831674 PE=3 SV=1	7	7	7	>tr|I1H5D5|I1H5D5_BRADI Uncharacterized protein OS=Brachypodium distachyon GN=LOC100831674 PE=3 SV=1	1	7	7	7	7	5	7	7	7	6	7	7	7	6	7	5	7	7	7	6	7	7	7	6	7	5	7	7	7	6	7	7	7	6	35	35	35	25.171	226	226	1	80
>tr|I1GXE4|I1GXE4_BRADI Fructose-bisphosphate aldolase OS=Brachypodium distachyon GN=LOC100832935 PE=3 SV=1	Fructose-bisphosphate aldolase	LOC100832935	>tr|I1GXE4|I1GXE4_BRADI Fructose-bisphosphate aldolase OS=Brachypodium distachyon GN=LOC100832935 PE=3 SV=1	7	3	3	>tr|I1GXE4|I1GXE4_BRADI Fructose-bisphosphate aldolase OS=Brachypodium distachyon GN=LOC100832935 PE=3 SV=1	1	7	3	3	7	6	7	7	7	7	7	7	7	7	3	2	3	3	3	3	3	3	3	3	3	2	3	3	3	3	3	3	3	3	16.4	10.3	10.3	37.772	360	360	1	35
>tr|I1H6Q8|I1H6Q8_BRADI Uncharacterized protein OS=Brachypodium distachyon GN=BRADI_1g65955 PE=3 SV=1;>tr|B3TN78|B3TN78_BRADI Photosystem II reaction center protein H OS=Brachypodium distachyon GN=psbH PE=3 SV=1;>tr|I1GMA5|I1GMA5_BRADI Uncharacterized protein OS=Brachypodium distachyon PE=3 SV=1;>tr|I1HM48|I1HM48_BRADI Uncharacterized protein OS=Brachypodium distachyon GN=BRADI_2g36785 PE=3 SV=1	_2g36785 PE=3 SV=1	BRADI_2g36785	>tr|I1H6Q8|I1H6Q8_BRADI Uncharacterized protein OS=Brachypodium distachyon GN=BRADI_1g65955 PE=3 SV=1;>tr|B3TN78|B3TN78_BRADI Photosystem II reaction center protein H OS=Brachypodium distachyon GN=psbH PE=3 SV=1;>tr|I1GMA5|I1GMA5_BRADI Uncharacterized protein OS=Brachypodium distachyon PE=3 SV=1	3;3;2;1	3;3;2;1	3;3;2;1	>tr|I1H6Q8|I1H6Q8_BRADI Uncharacterized protein OS=Brachypodium distachyon GN=BRADI_1g65955 PE=3 SV=1;>tr|B3TN78|B3TN78_BRADI Photosystem II reaction center protein H OS=Brachypodium distachyon GN=psbH PE=3 SV=1;>tr|I1GMA5|I1GMA5_BRADI Uncharacterized prot	4	3	3	3	2	1	2	3	2	3	3	2	3	2	2	1	2	3	2	3	3	2	3	2	2	1	2	3	2	3	3	2	3	2	42.5	42.5	42.5	7.8541	73	73;73;73;73	1	35
>tr|I1IXJ8|I1IXJ8_BRADI Uncharacterized protein OS=Brachypodium distachyon GN=LOC100840579 PE=4 SV=1	Uncharacterized protein	LOC100840579	>tr|I1IXJ8|I1IXJ8_BRADI Uncharacterized protein OS=Brachypodium distachyon GN=LOC100840579 PE=4 SV=1	2	2	2	>tr|I1IXJ8|I1IXJ8_BRADI Uncharacterized protein OS=Brachypodium distachyon GN=LOC100840579 PE=4 SV=1	1	2	2	2	2	2	2	2	2	2	2	2	2	2	2	2	2	2	2	2	2	2	2	2	2	2	2	2	2	2	2	2	2	2	6.2	6.2	6.2	15.836	144	144	1	20
>tr|I1GN66|I1GN66_BRADI Uncharacterized protein OS=Brachypodium distachyon PE=4 SV=1	Uncharacterized protein	>tr|I1GN66|I1GN66_BRADI Uncharacterized protein OS=Brachypodium distachyon	>tr|I1GN66|I1GN66_BRADI Uncharacterized protein OS=Brachypodium distachyon PE=4 SV=1	1	1	1	>tr|I1GN66|I1GN66_BRADI Uncharacterized protein OS=Brachypodium distachyon PE=4 SV=1	1	1	1	1	1	1	1	1	1	1	1	1	1	1	1	1	1	1	1	1	1	1	1	1	1	1	1	1	1	1	1	1	1	1	1.4	1.4	1.4	91.247	840	840	1	10
>tr|I1IQF4|I1IQF4_BRADI Uncharacterized protein OS=Brachypodium distachyon GN=LOC100829435 PE=3 SV=1;>tr|I1IQF5|I1IQF5_BRADI Uncharacterized protein OS=Brachypodium distachyon GN=LOC100829435 PE=3 SV=1	Uncharacterized protein	LOC100829435	>tr|I1IQF4|I1IQF4_BRADI Uncharacterized protein OS=Brachypodium distachyon GN=LOC100829435 PE=3 SV=1;>tr|I1IQF5|I1IQF5_BRADI Uncharacterized protein OS=Brachypodium distachyon GN=LOC100829435 PE=3 SV=1	4;3	4;3	4;3	>tr|I1IQF4|I1IQF4_BRADI Uncharacterized protein OS=Brachypodium distachyon GN=LOC100829435 PE=3 SV=1;>tr|I1IQF5|I1IQF5_BRADI Uncharacterized protein OS=Brachypodium distachyon GN=LOC100829435 PE=3 SV=1	2	4	4	4	4	4	4	4	4	4	4	3	4	4	4	4	4	4	4	4	4	3	4	4	4	4	4	4	4	4	4	3	4	4	22.9	22.9	22.9	26.049	249	249;217	1	44
>tr|I1HSL2|I1HSL2_BRADI Uncharacterized protein OS=Brachypodium distachyon GN=LOC100845273 PE=4 SV=1	Uncharacterized protein	LOC100845273	>tr|I1HSL2|I1HSL2_BRADI Uncharacterized protein OS=Brachypodium distachyon GN=LOC100845273 PE=4 SV=1	3	3	3	>tr|I1HSL2|I1HSL2_BRADI Uncharacterized protein OS=Brachypodium distachyon GN=LOC100845273 PE=4 SV=1	1	3	3	3	3	2	2	3	2	3	3	2	2	2	3	2	2	3	2	3	3	2	2	2	3	2	2	3	2	3	3	2	2	2	12.5	12.5	12.5	29.568	279	279	1	26
>tr|I1IG86|I1IG86_BRADI Cysteine synthase OS=Brachypodium distachyon GN=LOC100834135 PE=3 SV=1	Cysteine synthase	LOC100834135	>tr|I1IG86|I1IG86_BRADI Cysteine synthase OS=Brachypodium distachyon GN=LOC100834135 PE=3 SV=1	3	3	3	>tr|I1IG86|I1IG86_BRADI Cysteine synthase OS=Brachypodium distachyon GN=LOC100834135 PE=3 SV=1	1	3	3	3	2	2	2	2	2	2	2	2	2	3	2	2	2	2	2	2	2	2	2	3	2	2	2	2	2	2	2	2	2	3	14.2	14.2	14.2	34.323	325	325	1	37
>tr|I1GT43|I1GT43_BRADI 40S ribosomal protein SA OS=Brachypodium distachyon GN=LOC100821789 PE=3 SV=1;>tr|I1GS61|I1GS61_BRADI 40S ribosomal protein SA OS=Brachypodium distachyon GN=LOC100841610 PE=3 SV=1;>tr|I1H8Z2|I1H8Z2_BRADI 40S ribosomal protein SA OS=Brachypodium distachyon GN=LOC100832279 PE=3 SV=1;>tr|I1H4Q7|I1H4Q7_BRADI 40S ribosomal protein SA OS=Brachypodium distachyon GN=LOC100839630 P…	40S ribosomal protein SA	LOC100839630	>tr|I1GT43|I1GT43_BRADI 40S ribosomal protein SA OS=Brachypodium distachyon GN=LOC100821789 PE=3 SV=1;>tr|I1GS61|I1GS61_BRADI 40S ribosomal protein SA OS=Brachypodium distachyon GN=LOC100841610 PE=3 SV=1;>tr|I1H8Z2|I1H8Z2_BRADI 40S ribosomal protein SA OS=Brachypodium distachyon GN=LOC100832279 PE=3 SV=1	7;7;4;3	7;7;4;3	7;7;4;3	>tr|I1GT43|I1GT43_BRADI 40S ribosomal protein SA OS=Brachypodium distachyon GN=LOC100821789 PE=3 SV=1;>tr|I1GS61|I1GS61_BRADI 40S ribosomal protein SA OS=Brachypodium distachyon GN=LOC100841610 PE=3 SV=1;>tr|I1H8Z2|I1H8Z2_BRADI 40S ribosomal protein SA OS=	4	7	7	7	7	7	7	7	6	7	7	7	7	7	7	7	7	7	6	7	7	7	7	7	7	7	7	7	6	7	7	7	7	7	25	25	25	32.776	304	304;304;306;301	1	91
>tr|I1H2M6|I1H2M6_BRADI Uncharacterized protein OS=Brachypodium distachyon GN=LOC100829026 PE=4 SV=1	Uncharacterized protein	LOC100829026	>tr|I1H2M6|I1H2M6_BRADI Uncharacterized protein OS=Brachypodium distachyon GN=LOC100829026 PE=4 SV=1	3	3	3	>tr|I1H2M6|I1H2M6_BRADI Uncharacterized protein OS=Brachypodium distachyon GN=LOC100829026 PE=4 SV=1	1	3	3	3	3	3	3	3	3	3	3	3	3	3	3	3	3	3	3	3	3	3	3	3	3	3	3	3	3	3	3	3	3	3	7.9	7.9	7.9	41.097	394	394	1	41
>tr|I1GRC0|I1GRC0_BRADI Uncharacterized protein OS=Brachypodium distachyon GN=LOC100840092 PE=4 SV=1;>tr|I1GRB8|I1GRB8_BRADI Superoxide dismutase [Cu-Zn] OS=Brachypodium distachyon GN=LOC100840092 PE=3 SV=1	Superoxide dismutase [Cu-Zn]	LOC100840092	>tr|I1GRC0|I1GRC0_BRADI Uncharacterized protein OS=Brachypodium distachyon GN=LOC100840092 PE=4 SV=1;>tr|I1GRB8|I1GRB8_BRADI Superoxide dismutase [Cu-Zn] OS=Brachypodium distachyon GN=LOC100840092 PE=3 SV=1	1;1	1;1	1;1	>tr|I1GRC0|I1GRC0_BRADI Uncharacterized protein OS=Brachypodium distachyon GN=LOC100840092 PE=4 SV=1;>tr|I1GRB8|I1GRB8_BRADI Superoxide dismutase [Cu-Zn] OS=Brachypodium distachyon GN=LOC100840092 PE=3 SV=1	2	1	1	1	1	1	1	1	1	1	1	1	1	1	1	1	1	1	1	1	1	1	1	1	1	1	1	1	1	1	1	1	1	1	21.1	21.1	21.1	11.319	109	109;152	1	24
>tr|I1IC12|I1IC12_BRADI Uncharacterized protein OS=Brachypodium distachyon GN=LOC100832459 PE=4 SV=1	Uncharacterized protein	LOC100832459	>tr|I1IC12|I1IC12_BRADI Uncharacterized protein OS=Brachypodium distachyon GN=LOC100832459 PE=4 SV=1	6	6	6	>tr|I1IC12|I1IC12_BRADI Uncharacterized protein OS=Brachypodium distachyon GN=LOC100832459 PE=4 SV=1	1	6	6	6	6	5	6	6	6	6	5	5	5	5	6	5	6	6	6	6	5	5	5	5	6	5	6	6	6	6	5	5	5	5	34.7	34.7	34.7	28.043	268	268	1	111
>tr|I1J1B5|I1J1B5_BRADI Uncharacterized protein OS=Brachypodium distachyon GN=LOC100839364 PE=3 SV=1;>tr|I1ICW5|I1ICW5_BRADI Uncharacterized protein OS=Brachypodium distachyon GN=LOC100839822 PE=3 SV=1	Uncharacterized protein	LOC100839822	>tr|I1J1B5|I1J1B5_BRADI Uncharacterized protein OS=Brachypodium distachyon GN=LOC100839364 PE=3 SV=1;>tr|I1ICW5|I1ICW5_BRADI Uncharacterized protein OS=Brachypodium distachyon GN=LOC100839822 PE=3 SV=1	3;3	3;3	3;3	>tr|I1J1B5|I1J1B5_BRADI Uncharacterized protein OS=Brachypodium distachyon GN=LOC100839364 PE=3 SV=1;>tr|I1ICW5|I1ICW5_BRADI Uncharacterized protein OS=Brachypodium distachyon GN=LOC100839822 PE=3 SV=1	2	3	3	3	3	3	3	3	3	3	3	3	3	3	3	3	3	3	3	3	3	3	3	3	3	3	3	3	3	3	3	3	3	3	22.3	22.3	22.3	17.751	166	166;166	1	38
>tr|I1GNL5|I1GNL5_BRADI Glucose-1-phosphate adenylyltransferase OS=Brachypodium distachyon GN=LOC100839765 PE=3 SV=1;>tr|I1GNL6|I1GNL6_BRADI Glucose-1-phosphate adenylyltransferase OS=Brachypodium distachyon GN=LOC100839765 PE=3 SV=1;>tr|I1H2G7|I1H2G7_BRADI Glucose-1-phosphate adenylyltransferase OS=Brachypodium distachyon GN=LOC100830583 PE=3 SV=1	Glucose-1-phosphate adenylyltransferase	LOC100830583	>tr|I1GNL5|I1GNL5_BRADI Glucose-1-phosphate adenylyltransferase OS=Brachypodium distachyon GN=LOC100839765 PE=3 SV=1;>tr|I1GNL6|I1GNL6_BRADI Glucose-1-phosphate adenylyltransferase OS=Brachypodium distachyon GN=LOC100839765 PE=3 SV=1	9;9;1	9;9;1	9;9;1	>tr|I1GNL5|I1GNL5_BRADI Glucose-1-phosphate adenylyltransferase OS=Brachypodium distachyon GN=LOC100839765 PE=3 SV=1;>tr|I1GNL6|I1GNL6_BRADI Glucose-1-phosphate adenylyltransferase OS=Brachypodium distachyon GN=LOC100839765 PE=3 SV=1	3	9	9	9	8	6	8	9	7	6	7	8	7	7	8	6	8	9	7	6	7	8	7	7	8	6	8	9	7	6	7	8	7	7	24.1	24.1	24.1	50.815	465	465;504;505	1	84
>tr|I1GQE9|I1GQE9_BRADI Uncharacterized protein OS=Brachypodium distachyon GN=LOC100838265 PE=4 SV=1;>tr|I1HRV4|I1HRV4_BRADI Uncharacterized protein OS=Brachypodium distachyon GN=LOC100828998 PE=4 SV=1;>tr|I1GSJ4|I1GSJ4_BRADI Uncharacterized protein OS=Brachypodium distachyon GN=LOC100836426 PE=4 SV=1	Uncharacterized protein	LOC100836426	>tr|I1GQE9|I1GQE9_BRADI Uncharacterized protein OS=Brachypodium distachyon GN=LOC100838265 PE=4 SV=1	5;1;1	5;1;1	5;1;1	>tr|I1GQE9|I1GQE9_BRADI Uncharacterized protein OS=Brachypodium distachyon GN=LOC100838265 PE=4 SV=1	3	5	5	5	5	5	5	4	4	4	4	5	5	5	5	5	5	4	4	4	4	5	5	5	5	5	5	4	4	4	4	5	5	5	20.3	20.3	20.3	41.643	369	369;354;363	1	54
>tr|I1H9E5|I1H9E5_BRADI Uncharacterized protein OS=Brachypodium distachyon GN=LOC100834653 PE=3 SV=1;>tr|I1I3Z7|I1I3Z7_BRADI Uncharacterized protein OS=Brachypodium distachyon GN=BRADI_3g26737 PE=3 SV=1	_3g26737 PE=3 SV=1	BRADI_3g26737	>tr|I1H9E5|I1H9E5_BRADI Uncharacterized protein OS=Brachypodium distachyon GN=LOC100834653 PE=3 SV=1	7;1	7;1	7;1	>tr|I1H9E5|I1H9E5_BRADI Uncharacterized protein OS=Brachypodium distachyon GN=LOC100834653 PE=3 SV=1	2	7	7	7	7	6	6	6	6	7	6	6	7	6	7	6	6	6	6	7	6	6	7	6	7	6	6	6	6	7	6	6	7	6	17.4	17.4	17.4	59.404	551	551;551	1	70
>tr|I1I0P9|I1I0P9_BRADI 60S acidic ribosomal protein P0 OS=Brachypodium distachyon GN=BRADI_3g14340 PE=3 SV=1	_3g14340 PE=3 SV=1	BRADI_3g14340	>tr|I1I0P9|I1I0P9_BRADI 60S acidic ribosomal protein P0 OS=Brachypodium distachyon GN=BRADI_3g14340 PE=3 SV=1	3	3	3	>tr|I1I0P9|I1I0P9_BRADI 60S acidic ribosomal protein P0 OS=Brachypodium distachyon GN=BRADI_3g14340 PE=3 SV=1	1	3	3	3	3	3	3	3	3	3	3	3	3	3	3	3	3	3	3	3	3	3	3	3	3	3	3	3	3	3	3	3	3	3	18.1	18.1	18.1	34.569	321	321	1	50
>tr|I1IZ52|I1IZ52_BRADI Uncharacterized protein OS=Brachypodium distachyon GN=LOC100836828 PE=4 SV=1	Uncharacterized protein	LOC100836828	>tr|I1IZ52|I1IZ52_BRADI Uncharacterized protein OS=Brachypodium distachyon GN=LOC100836828 PE=4 SV=1	5	5	5	>tr|I1IZ52|I1IZ52_BRADI Uncharacterized protein OS=Brachypodium distachyon GN=LOC100836828 PE=4 SV=1	1	5	5	5	5	4	5	4	5	5	5	4	5	4	5	4	5	4	5	5	5	4	5	4	5	4	5	4	5	5	5	4	5	4	15.9	15.9	15.9	38.693	359	359	1	63
>tr|I1HCG5|I1HCG5_BRADI Phospholipase D OS=Brachypodium distachyon GN=LOC100826235 PE=3 SV=1	Phospholipase D	LOC100826235	>tr|I1HCG5|I1HCG5_BRADI Phospholipase D OS=Brachypodium distachyon GN=LOC100826235 PE=3 SV=1	8	8	6	>tr|I1HCG5|I1HCG5_BRADI Phospholipase D OS=Brachypodium distachyon GN=LOC100826235 PE=3 SV=1	1	8	8	6	7	5	8	5	6	6	7	5	6	5	7	5	8	5	6	6	7	5	6	5	5	4	6	4	4	5	5	3	4	4	11.8	11.8	9.5	92.006	811	811	1	67
>tr|I1ID05|I1ID05_BRADI Uncharacterized protein OS=Brachypodium distachyon GN=LOC100821009 PE=3 SV=1;>tr|I1HVT1|I1HVT1_BRADI Uncharacterized protein OS=Brachypodium distachyon GN=LOC100842635 PE=3 SV=1;>tr|I1ID04|I1ID04_BRADI Uncharacterized protein OS=Brachypodium distachyon GN=LOC100821009 PE=3 SV=1;>tr|I1HMB8|I1HMB8_BRADI Uncharacterized protein OS=Brachypodium distachyon GN=LOC100821202 PE=3 …	Uncharacterized protein	LOC100821202	>tr|I1ID05|I1ID05_BRADI Uncharacterized protein OS=Brachypodium distachyon GN=LOC100821009 PE=3 SV=1;>tr|I1HVT1|I1HVT1_BRADI Uncharacterized protein OS=Brachypodium distachyon GN=LOC100842635 PE=3 SV=1;>tr|I1ID04|I1ID04_BRADI Uncharacterized protein OS=Brachypodium distachyon GN=LOC100821009 PE=3 SV=1;>tr|I1HMB8|I1HMB8_BRADI Uncharacterized protein OS=Brachypodium distachyon GN=LOC100821202 PE=3 …	1;1;1;1;1;1;1	1;1;1;1;1;1;1	1;1;1;1;1;1;1	>tr|I1ID05|I1ID05_BRADI Uncharacterized protein OS=Brachypodium distachyon GN=LOC100821009 PE=3 SV=1;>tr|I1HVT1|I1HVT1_BRADI Uncharacterized protein OS=Brachypodium distachyon GN=LOC100842635 PE=3 SV=1;>tr|I1ID04|I1ID04_BRADI Uncharacterized protein OS=Bra	7	1	1	1	1	1	1	1	1	1	1	1	1	1	1	1	1	1	1	1	1	1	1	1	1	1	1	1	1	1	1	1	1	1	8.5	8.5	8.5	22.729	200	200;203;213;215;216;216;220	1	11
>tr|I1H1Z7|I1H1Z7_BRADI Uncharacterized protein OS=Brachypodium distachyon GN=LOC100833190 PE=4 SV=1;>tr|I1GSH4|I1GSH4_BRADI Uncharacterized protein OS=Brachypodium distachyon GN=LOC100834080 PE=4 SV=1	Uncharacterized protein	LOC100834080	>tr|I1H1Z7|I1H1Z7_BRADI Uncharacterized protein OS=Brachypodium distachyon GN=LOC100833190 PE=4 SV=1;>tr|I1GSH4|I1GSH4_BRADI Uncharacterized protein OS=Brachypodium distachyon GN=LOC100834080 PE=4 SV=1	7;7	7;7	7;7	>tr|I1H1Z7|I1H1Z7_BRADI Uncharacterized protein OS=Brachypodium distachyon GN=LOC100833190 PE=4 SV=1;>tr|I1GSH4|I1GSH4_BRADI Uncharacterized protein OS=Brachypodium distachyon GN=LOC100834080 PE=4 SV=1	2	7	7	7	6	7	7	6	7	7	7	7	6	7	6	7	7	6	7	7	7	7	6	7	6	7	7	6	7	7	7	7	6	7	45	45	45	21.321	189	189;189	1	95
>tr|I1IKN0|I1IKN0_BRADI Uncharacterized protein OS=Brachypodium distachyon GN=LOC100846344 PE=4 SV=1	Uncharacterized protein	LOC100846344	>tr|I1IKN0|I1IKN0_BRADI Uncharacterized protein OS=Brachypodium distachyon GN=LOC100846344 PE=4 SV=1	3	3	3	>tr|I1IKN0|I1IKN0_BRADI Uncharacterized protein OS=Brachypodium distachyon GN=LOC100846344 PE=4 SV=1	1	3	3	3	3	3	3	3	3	3	3	3	3	3	3	3	3	3	3	3	3	3	3	3	3	3	3	3	3	3	3	3	3	3	11.7	11.7	11.7	29.091	274	274	1	41
>tr|I1ISK4|I1ISK4_BRADI Chlorophyll a-b binding protein, chloroplastic OS=Brachypodium distachyon GN=LOC100828241 PE=3 SV=1	Chlorophyll a-b binding protein, chloroplastic	LOC100828241	>tr|I1ISK4|I1ISK4_BRADI Chlorophyll a-b binding protein, chloroplastic OS=Brachypodium distachyon GN=LOC100828241 PE=3 SV=1	7	1	1	>tr|I1ISK4|I1ISK4_BRADI Chlorophyll a-b binding protein, chloroplastic OS=Brachypodium distachyon GN=LOC100828241 PE=3 SV=1	1	7	1	1	7	6	7	7	6	6	6	6	6	6	1	1	1	1	1	0	1	1	1	1	1	1	1	1	1	0	1	1	1	1	55.8	10.9	10.9	28.093	265	265	1	19
>tr|I1GNA2|I1GNA2_BRADI Uncharacterized protein OS=Brachypodium distachyon GN=LOC100822901 PE=4 SV=1;>tr|I1GNA0|I1GNA0_BRADI Uncharacterized protein OS=Brachypodium distachyon GN=LOC100845030 PE=4 SV=1;>tr|I1HS36|I1HS36_BRADI Uncharacterized protein OS=Brachypodium distachyon GN=LOC100844073 PE=4 SV=1	Uncharacterized protein	LOC100844073	>tr|I1GNA2|I1GNA2_BRADI Uncharacterized protein OS=Brachypodium distachyon GN=LOC100822901 PE=4 SV=1	7;2;1	7;2;1	4;1;0	>tr|I1GNA2|I1GNA2_BRADI Uncharacterized protein OS=Brachypodium distachyon GN=LOC100822901 PE=4 SV=1	3	7	7	4	7	7	7	7	7	7	7	7	7	7	7	7	7	7	7	7	7	7	7	7	4	4	4	4	4	4	4	4	4	4	13.3	13.3	8.2	67.534	624	624;630;661	1	84
>tr|I1I509|I1I509_BRADI Uncharacterized protein OS=Brachypodium distachyon GN=BRADI_3g29760 PE=4 SV=1	_3g29760 PE=4 SV=1	BRADI_3g29760	>tr|I1I509|I1I509_BRADI Uncharacterized protein OS=Brachypodium distachyon GN=BRADI_3g29760 PE=4 SV=1	3	3	3	>tr|I1I509|I1I509_BRADI Uncharacterized protein OS=Brachypodium distachyon GN=BRADI_3g29760 PE=4 SV=1	1	3	3	3	3	1	3	3	3	1	2	3	3	3	3	1	3	3	3	1	2	3	3	3	3	1	3	3	3	1	2	3	3	3	6.4	6.4	6.4	46.824	439	439	1	30
>tr|I1J2L7|I1J2L7_BRADI Uncharacterized protein OS=Brachypodium distachyon GN=LOC100831807 PE=3 SV=1	Uncharacterized protein	LOC100831807	>tr|I1J2L7|I1J2L7_BRADI Uncharacterized protein OS=Brachypodium distachyon GN=LOC100831807 PE=3 SV=1	1	1	1	>tr|I1J2L7|I1J2L7_BRADI Uncharacterized protein OS=Brachypodium distachyon GN=LOC100831807 PE=3 SV=1	1	1	1	1	1	1	1	1	1	1	1	1	1	1	1	1	1	1	1	1	1	1	1	1	1	1	1	1	1	1	1	1	1	1	3.5	3.5	3.5	49.714	456	456	1	24
>tr|I1GZ62|I1GZ62_BRADI Uncharacterized protein OS=Brachypodium distachyon GN=LOC100837661 PE=4 SV=1	Uncharacterized protein	LOC100837661	>tr|I1GZ62|I1GZ62_BRADI Uncharacterized protein OS=Brachypodium distachyon GN=LOC100837661 PE=4 SV=1	2	2	2	>tr|I1GZ62|I1GZ62_BRADI Uncharacterized protein OS=Brachypodium distachyon GN=LOC100837661 PE=4 SV=1	1	2	2	2	2	2	2	2	2	2	2	2	2	2	2	2	2	2	2	2	2	2	2	2	2	2	2	2	2	2	2	2	2	2	7.1	7.1	7.1	16.577	154	154	1	20
>tr|I1GWT8|I1GWT8_BRADI Uncharacterized protein OS=Brachypodium distachyon GN=LOC100825081 PE=4 SV=1	Uncharacterized protein	LOC100825081	>tr|I1GWT8|I1GWT8_BRADI Uncharacterized protein OS=Brachypodium distachyon GN=LOC100825081 PE=4 SV=1	1	1	1	>tr|I1GWT8|I1GWT8_BRADI Uncharacterized protein OS=Brachypodium distachyon GN=LOC100825081 PE=4 SV=1	1	1	1	1	1	1	1	1	1	1	1	1	1	1	1	1	1	1	1	1	1	1	1	1	1	1	1	1	1	1	1	1	1	1	5	5	5	24.638	240	240	1	10
>tr|I1IQ21|I1IQ21_BRADI Chlorophyll a-b binding protein, chloroplastic OS=Brachypodium distachyon GN=LOC100833322 PE=3 SV=1	Chlorophyll a-b binding protein, chloroplastic	LOC100833322	>tr|I1IQ21|I1IQ21_BRADI Chlorophyll a-b binding protein, chloroplastic OS=Brachypodium distachyon GN=LOC100833322 PE=3 SV=1	4	4	4	>tr|I1IQ21|I1IQ21_BRADI Chlorophyll a-b binding protein, chloroplastic OS=Brachypodium distachyon GN=LOC100833322 PE=3 SV=1	1	4	4	4	4	4	4	4	3	4	4	4	4	4	4	4	4	4	3	4	4	4	4	4	4	4	4	4	3	4	4	4	4	4	18.7	18.7	18.7	26.776	246	246	1	44
>tr|I1IG00|I1IG00_BRADI Uncharacterized protein OS=Brachypodium distachyon GN=LOC100832496 PE=3 SV=1;>tr|I1IFZ9|I1IFZ9_BRADI Uncharacterized protein OS=Brachypodium distachyon PE=3 SV=1	Uncharacterized protein	LOC100832496	>tr|I1IG00|I1IG00_BRADI Uncharacterized protein OS=Brachypodium distachyon GN=LOC100832496 PE=3 SV=1;>tr|I1IFZ9|I1IFZ9_BRADI Uncharacterized protein OS=Brachypodium distachyon PE=3 SV=1	4;3	4;3	4;3	>tr|I1IG00|I1IG00_BRADI Uncharacterized protein OS=Brachypodium distachyon GN=LOC100832496 PE=3 SV=1;>tr|I1IFZ9|I1IFZ9_BRADI Uncharacterized protein OS=Brachypodium distachyon PE=3 SV=1	2	4	4	4	4	3	3	3	4	3	3	3	3	3	4	3	3	3	4	3	3	3	3	3	4	3	3	3	4	3	3	3	3	3	8.6	8.6	8.6	61.604	546	546;496	1	32
>tr|I1HJ25|I1HJ25_BRADI Uncharacterized protein OS=Brachypodium distachyon GN=LOC100838388 PE=4 SV=1	Uncharacterized protein	LOC100838388	>tr|I1HJ25|I1HJ25_BRADI Uncharacterized protein OS=Brachypodium distachyon GN=LOC100838388 PE=4 SV=1	2	2	2	>tr|I1HJ25|I1HJ25_BRADI Uncharacterized protein OS=Brachypodium distachyon GN=LOC100838388 PE=4 SV=1	1	2	2	2	2	2	2	2	2	2	2	2	2	2	2	2	2	2	2	2	2	2	2	2	2	2	2	2	2	2	2	2	2	2	11.4	11.4	11.4	30.697	289	289	1	40
>tr|I1J1I2|I1J1I2_BRADI Uncharacterized protein OS=Brachypodium distachyon GN=LOC100829357 PE=4 SV=1;>tr|I1GM06|I1GM06_BRADI Uncharacterized protein OS=Brachypodium distachyon GN=LOC100845883 PE=4 SV=1	Uncharacterized protein	LOC100845883	>tr|I1J1I2|I1J1I2_BRADI Uncharacterized protein OS=Brachypodium distachyon GN=LOC100829357 PE=4 SV=1;>tr|I1GM06|I1GM06_BRADI Uncharacterized protein OS=Brachypodium distachyon GN=LOC100845883 PE=4 SV=1	9;9	9;9	9;9	>tr|I1J1I2|I1J1I2_BRADI Uncharacterized protein OS=Brachypodium distachyon GN=LOC100829357 PE=4 SV=1;>tr|I1GM06|I1GM06_BRADI Uncharacterized protein OS=Brachypodium distachyon GN=LOC100845883 PE=4 SV=1	2	9	9	9	9	7	9	6	7	8	9	7	7	6	9	7	9	6	7	8	9	7	7	6	9	7	9	6	7	8	9	7	7	6	27	27	27	28.323	244	244;244	1	89
>tr|I1HKX8|I1HKX8_BRADI Uncharacterized protein OS=Brachypodium distachyon GN=LOC100821499 PE=3 SV=1;>tr|I1HKX7|I1HKX7_BRADI Uncharacterized protein OS=Brachypodium distachyon GN=LOC100821499 PE=3 SV=1;>tr|I1HKX6|I1HKX6_BRADI Uncharacterized protein OS=Brachypodium distachyon GN=LOC100821499 PE=3 SV=1	Uncharacterized protein	LOC100821499	>tr|I1HKX8|I1HKX8_BRADI Uncharacterized protein OS=Brachypodium distachyon GN=LOC100821499 PE=3 SV=1;>tr|I1HKX7|I1HKX7_BRADI Uncharacterized protein OS=Brachypodium distachyon GN=LOC100821499 PE=3 SV=1;>tr|I1HKX6|I1HKX6_BRADI Uncharacterized protein OS=Brachypodium distachyon GN=LOC100821499 PE=3 SV=1	3;3;3	3;3;3	1;1;1	>tr|I1HKX8|I1HKX8_BRADI Uncharacterized protein OS=Brachypodium distachyon GN=LOC100821499 PE=3 SV=1;>tr|I1HKX7|I1HKX7_BRADI Uncharacterized protein OS=Brachypodium distachyon GN=LOC100821499 PE=3 SV=1;>tr|I1HKX6|I1HKX6_BRADI Uncharacterized protein OS=Bra	3	3	3	1	3	3	3	3	3	3	3	3	3	3	3	3	3	3	3	3	3	3	3	3	1	1	1	1	1	1	1	1	1	1	12.3	12.3	4.2	30.111	284	284;302;309	1	48
>tr|I1I6J2|I1I6J2_BRADI Uncharacterized protein OS=Brachypodium distachyon GN=LOC100827390 PE=4 SV=1	Uncharacterized protein	LOC100827390	>tr|I1I6J2|I1I6J2_BRADI Uncharacterized protein OS=Brachypodium distachyon GN=LOC100827390 PE=4 SV=1	3	3	3	>tr|I1I6J2|I1I6J2_BRADI Uncharacterized protein OS=Brachypodium distachyon GN=LOC100827390 PE=4 SV=1	1	3	3	3	3	3	3	3	3	3	3	3	3	3	3	3	3	3	3	3	3	3	3	3	3	3	3	3	3	3	3	3	3	3	10	10	10	47.137	459	459	1	40
>tr|I1H3B2|I1H3B2_BRADI Uncharacterized protein OS=Brachypodium distachyon GN=LOC100821847 PE=4 SV=1;>tr|I1H3B3|I1H3B3_BRADI Uncharacterized protein OS=Brachypodium distachyon GN=LOC100821847 PE=4 SV=1;>tr|I1H3B5|I1H3B5_BRADI Uncharacterized protein OS=Brachypodium distachyon GN=LOC100821847 PE=4 SV=1	Uncharacterized protein	LOC100821847	>tr|I1H3B2|I1H3B2_BRADI Uncharacterized protein OS=Brachypodium distachyon GN=LOC100821847 PE=4 SV=1;>tr|I1H3B3|I1H3B3_BRADI Uncharacterized protein OS=Brachypodium distachyon GN=LOC100821847 PE=4 SV=1	8;5;3	8;5;3	8;5;3	>tr|I1H3B2|I1H3B2_BRADI Uncharacterized protein OS=Brachypodium distachyon GN=LOC100821847 PE=4 SV=1;>tr|I1H3B3|I1H3B3_BRADI Uncharacterized protein OS=Brachypodium distachyon GN=LOC100821847 PE=4 SV=1	3	8	8	8	5	6	6	6	7	6	5	6	7	7	5	6	6	6	7	6	5	6	7	7	5	6	6	6	7	6	5	6	7	7	19.8	19.8	19.8	36.821	334	334;306;277	1	85
>tr|I1IU29|I1IU29_BRADI Uncharacterized protein OS=Brachypodium distachyon GN=BRADI_4g41680 PE=3 SV=1	_4g41680 PE=3 SV=1	BRADI_4g41680	>tr|I1IU29|I1IU29_BRADI Uncharacterized protein OS=Brachypodium distachyon GN=BRADI_4g41680 PE=3 SV=1	6	6	2	>tr|I1IU29|I1IU29_BRADI Uncharacterized protein OS=Brachypodium distachyon GN=BRADI_4g41680 PE=3 SV=1	1	6	6	2	5	6	6	6	6	6	6	6	6	6	5	6	6	6	6	6	6	6	6	6	2	2	2	2	2	2	2	2	2	2	15.9	15.9	7.7	44.617	389	389	1	67
>tr|I1IEU3|I1IEU3_BRADI Uncharacterized protein OS=Brachypodium distachyon GN=LOC100831348 PE=3 SV=1;>tr|I1IY94|I1IY94_BRADI Uncharacterized protein OS=Brachypodium distachyon GN=LOC100834867 PE=3 SV=1;>tr|I1H773|I1H773_BRADI Uncharacterized protein OS=Brachypodium distachyon GN=LOC100824225 PE=3 SV=1	Uncharacterized protein	LOC100824225	>tr|I1IEU3|I1IEU3_BRADI Uncharacterized protein OS=Brachypodium distachyon GN=LOC100831348 PE=3 SV=1;>tr|I1IY94|I1IY94_BRADI Uncharacterized protein OS=Brachypodium distachyon GN=LOC100834867 PE=3 SV=1	6;4;2	6;4;2	6;4;2	>tr|I1IEU3|I1IEU3_BRADI Uncharacterized protein OS=Brachypodium distachyon GN=LOC100831348 PE=3 SV=1;>tr|I1IY94|I1IY94_BRADI Uncharacterized protein OS=Brachypodium distachyon GN=LOC100834867 PE=3 SV=1	3	6	6	6	5	6	6	6	6	3	5	6	6	6	5	6	6	6	6	3	5	6	6	6	5	6	6	6	6	3	5	6	6	6	15	15	15	38.573	366	366;369;342	1	55
>tr|I1J0G2|I1J0G2_BRADI Glutathione peroxidase OS=Brachypodium distachyon GN=LOC100840484 PE=3 SV=1;>tr|I1ICD3|I1ICD3_BRADI Glutathione peroxidase OS=Brachypodium distachyon GN=LOC100829599 PE=3 SV=1	Glutathione peroxidase	LOC100829599	>tr|I1J0G2|I1J0G2_BRADI Glutathione peroxidase OS=Brachypodium distachyon GN=LOC100840484 PE=3 SV=1;>tr|I1ICD3|I1ICD3_BRADI Glutathione peroxidase OS=Brachypodium distachyon GN=LOC100829599 PE=3 SV=1	1;1	1;1	1;1	>tr|I1J0G2|I1J0G2_BRADI Glutathione peroxidase OS=Brachypodium distachyon GN=LOC100840484 PE=3 SV=1;>tr|I1ICD3|I1ICD3_BRADI Glutathione peroxidase OS=Brachypodium distachyon GN=LOC100829599 PE=3 SV=1	2	1	1	1	1	1	1	1	1	1	1	1	1	1	1	1	1	1	1	1	1	1	1	1	1	1	1	1	1	1	1	1	1	1	7.1	7.1	7.1	18.482	168	168;240	1	10
>tr|I1GXU5|I1GXU5_BRADI Uncharacterized protein OS=Brachypodium distachyon GN=LOC100832936 PE=4 SV=1;>tr|I1HYT2|I1HYT2_BRADI Uncharacterized protein OS=Brachypodium distachyon GN=LOC100841544 PE=4 SV=1	Uncharacterized protein	LOC100841544	>tr|I1GXU5|I1GXU5_BRADI Uncharacterized protein OS=Brachypodium distachyon GN=LOC100832936 PE=4 SV=1	5;1	5;1	5;1	>tr|I1GXU5|I1GXU5_BRADI Uncharacterized protein OS=Brachypodium distachyon GN=LOC100832936 PE=4 SV=1	2	5	5	5	5	3	5	4	3	5	5	4	5	3	5	3	5	4	3	5	5	4	5	3	5	3	5	4	3	5	5	4	5	3	14.5	14.5	14.5	46.517	413	413;417	1	59
>tr|I1HVG2|I1HVG2_BRADI Uncharacterized protein OS=Brachypodium distachyon GN=LOC100825191 PE=4 SV=1;>tr|I1I9J3|I1I9J3_BRADI Uncharacterized protein OS=Brachypodium distachyon GN=LOC100830752 PE=4 SV=1	Uncharacterized protein	LOC100830752	>tr|I1HVG2|I1HVG2_BRADI Uncharacterized protein OS=Brachypodium distachyon GN=LOC100825191 PE=4 SV=1;>tr|I1I9J3|I1I9J3_BRADI Uncharacterized protein OS=Brachypodium distachyon GN=LOC100830752 PE=4 SV=1	5;5	5;5	3;3	>tr|I1HVG2|I1HVG2_BRADI Uncharacterized protein OS=Brachypodium distachyon GN=LOC100825191 PE=4 SV=1;>tr|I1I9J3|I1I9J3_BRADI Uncharacterized protein OS=Brachypodium distachyon GN=LOC100830752 PE=4 SV=1	2	5	5	3	5	5	5	4	5	4	4	5	5	4	5	5	5	4	5	4	4	5	5	4	3	3	3	2	3	2	2	3	3	3	28.7	28.7	16	20.071	181	181;183	1	57
>tr|I1IFB8|I1IFB8_BRADI Uncharacterized protein OS=Brachypodium distachyon GN=LOC100836154 PE=4 SV=1	Uncharacterized protein	LOC100836154	>tr|I1IFB8|I1IFB8_BRADI Uncharacterized protein OS=Brachypodium distachyon GN=LOC100836154 PE=4 SV=1	7	7	7	>tr|I1IFB8|I1IFB8_BRADI Uncharacterized protein OS=Brachypodium distachyon GN=LOC100836154 PE=4 SV=1	1	7	7	7	7	5	6	7	7	7	7	6	6	5	7	5	6	7	7	7	7	6	6	5	7	5	6	7	7	7	7	6	6	5	19.4	19.4	19.4	50.794	464	464	1	64
>tr|I1GKL9|I1GKL9_BRADI Uncharacterized protein OS=Brachypodium distachyon GN=LOC100844822 PE=4 SV=1	Uncharacterized protein	LOC100844822	>tr|I1GKL9|I1GKL9_BRADI Uncharacterized protein OS=Brachypodium distachyon GN=LOC100844822 PE=4 SV=1	2	2	2	>tr|I1GKL9|I1GKL9_BRADI Uncharacterized protein OS=Brachypodium distachyon GN=LOC100844822 PE=4 SV=1	1	2	2	2	2	2	2	2	2	2	2	2	2	2	2	2	2	2	2	2	2	2	2	2	2	2	2	2	2	2	2	2	2	2	6.6	6.6	6.6	35.36	318	318	1	34
>tr|I1I0X2|I1I0X2_BRADI Uncharacterized protein OS=Brachypodium distachyon GN=LOC100838011 PE=4 SV=1;>tr|I1I0X3|I1I0X3_BRADI Uncharacterized protein OS=Brachypodium distachyon GN=LOC100838011 PE=4 SV=1	Uncharacterized protein	LOC100838011	>tr|I1I0X2|I1I0X2_BRADI Uncharacterized protein OS=Brachypodium distachyon GN=LOC100838011 PE=4 SV=1;>tr|I1I0X3|I1I0X3_BRADI Uncharacterized protein OS=Brachypodium distachyon GN=LOC100838011 PE=4 SV=1	4;3	4;3	4;3	>tr|I1I0X2|I1I0X2_BRADI Uncharacterized protein OS=Brachypodium distachyon GN=LOC100838011 PE=4 SV=1;>tr|I1I0X3|I1I0X3_BRADI Uncharacterized protein OS=Brachypodium distachyon GN=LOC100838011 PE=4 SV=1	2	4	4	4	4	3	4	4	4	4	4	4	3	4	4	3	4	4	4	4	4	4	3	4	4	3	4	4	4	4	4	4	3	4	14.4	14.4	14.4	32.579	291	291;244	1	47
>tr|I1I8E7|I1I8E7_BRADI Uncharacterized protein OS=Brachypodium distachyon GN=LOC100843794 PE=4 SV=1	Uncharacterized protein	LOC100843794	>tr|I1I8E7|I1I8E7_BRADI Uncharacterized protein OS=Brachypodium distachyon GN=LOC100843794 PE=4 SV=1	3	3	3	>tr|I1I8E7|I1I8E7_BRADI Uncharacterized protein OS=Brachypodium distachyon GN=LOC100843794 PE=4 SV=1	1	3	3	3	3	3	3	3	3	2	3	3	3	3	3	3	3	3	3	2	3	3	3	3	3	3	3	3	3	2	3	3	3	3	11.3	11.3	11.3	26.476	248	248	1	29
>tr|I1IXJ5|I1IXJ5_BRADI Uncharacterized protein OS=Brachypodium distachyon GN=LOC100839469 PE=3 SV=1;>tr|I1GPZ1|I1GPZ1_BRADI Uncharacterized protein OS=Brachypodium distachyon GN=LOC100839369 PE=3 SV=1	Uncharacterized protein	LOC100839369	>tr|I1IXJ5|I1IXJ5_BRADI Uncharacterized protein OS=Brachypodium distachyon GN=LOC100839469 PE=3 SV=1;>tr|I1GPZ1|I1GPZ1_BRADI Uncharacterized protein OS=Brachypodium distachyon GN=LOC100839369 PE=3 SV=1	5;4	5;4	2;1	>tr|I1IXJ5|I1IXJ5_BRADI Uncharacterized protein OS=Brachypodium distachyon GN=LOC100839469 PE=3 SV=1;>tr|I1GPZ1|I1GPZ1_BRADI Uncharacterized protein OS=Brachypodium distachyon GN=LOC100839369 PE=3 SV=1	2	5	5	2	5	4	4	4	3	3	3	3	4	4	5	4	4	4	3	3	3	3	4	4	2	1	1	1	1	1	1	1	1	1	23.3	23.3	6.3	34.354	301	301;301	1	51
>tr|I1I1A9|I1I1A9_BRADI Uncharacterized protein OS=Brachypodium distachyon GN=LOC100829722 PE=3 SV=1;>tr|I1GSG3|I1GSG3_BRADI Uncharacterized protein OS=Brachypodium distachyon GN=LOC100845739 PE=3 SV=1	Uncharacterized protein	LOC100845739	>tr|I1I1A9|I1I1A9_BRADI Uncharacterized protein OS=Brachypodium distachyon GN=LOC100829722 PE=3 SV=1	5;2	5;2	5;2	>tr|I1I1A9|I1I1A9_BRADI Uncharacterized protein OS=Brachypodium distachyon GN=LOC100829722 PE=3 SV=1	2	5	5	5	4	4	4	5	5	5	4	5	5	5	4	4	4	5	5	5	4	5	5	5	4	4	4	5	5	5	4	5	5	5	28.6	28.6	28.6	25.389	227	227;229	1	55
>tr|I1HU73|I1HU73_BRADI Uncharacterized protein OS=Brachypodium distachyon GN=LOC100837158 PE=3 SV=1;>tr|I1HHV7|I1HHV7_BRADI Uncharacterized protein OS=Brachypodium distachyon GN=LOC100838375 PE=3 SV=1;>tr|I1HHV5|I1HHV5_BRADI Uncharacterized protein OS=Brachypodium distachyon GN=LOC100838375 PE=3 SV=1	Uncharacterized protein	LOC100838375	>tr|I1HU73|I1HU73_BRADI Uncharacterized protein OS=Brachypodium distachyon GN=LOC100837158 PE=3 SV=1	5;2;2	5;2;2	5;2;2	>tr|I1HU73|I1HU73_BRADI Uncharacterized protein OS=Brachypodium distachyon GN=LOC100837158 PE=3 SV=1	3	5	5	5	5	5	5	5	5	5	5	5	5	4	5	5	5	5	5	5	5	5	5	4	5	5	5	5	5	5	5	5	5	4	15.3	15.3	15.3	50.074	425	425;382;422	1	53
>tr|I1HZ20|I1HZ20_BRADI 60S ribosomal protein L6 OS=Brachypodium distachyon GN=LOC100836469 PE=3 SV=1;>tr|I1IB33|I1IB33_BRADI 60S ribosomal protein L6 OS=Brachypodium distachyon GN=LOC100823288 PE=3 SV=1	60S ribosomal protein L6	LOC100823288	>tr|I1HZ20|I1HZ20_BRADI 60S ribosomal protein L6 OS=Brachypodium distachyon GN=LOC100836469 PE=3 SV=1;>tr|I1IB33|I1IB33_BRADI 60S ribosomal protein L6 OS=Brachypodium distachyon GN=LOC100823288 PE=3 SV=1	7;6	7;6	7;6	>tr|I1HZ20|I1HZ20_BRADI 60S ribosomal protein L6 OS=Brachypodium distachyon GN=LOC100836469 PE=3 SV=1;>tr|I1IB33|I1IB33_BRADI 60S ribosomal protein L6 OS=Brachypodium distachyon GN=LOC100823288 PE=3 SV=1	2	7	7	7	7	5	7	6	7	6	6	6	7	5	7	5	7	6	7	6	6	6	7	5	7	5	7	6	7	6	6	6	7	5	32.9	32.9	32.9	24.496	219	219;219	1	72
>tr|I1H0H7|I1H0H7_BRADI Uncharacterized protein OS=Brachypodium distachyon GN=LOC100833667 PE=3 SV=1;>tr|I1GVG2|I1GVG2_BRADI Uncharacterized protein OS=Brachypodium distachyon GN=LOC100832532 PE=3 SV=1;>tr|I1HF60|I1HF60_BRADI Uncharacterized protein OS=Brachypodium distachyon GN=LOC100827063 PE=3 SV=1;>tr|I1HLK5|I1HLK5_BRADI Uncharacterized protein OS=Brachypodium distachyon GN=LOC100836640 PE=3 …	Uncharacterized protein	LOC100836640	>tr|I1H0H7|I1H0H7_BRADI Uncharacterized protein OS=Brachypodium distachyon GN=LOC100833667 PE=3 SV=1;>tr|I1GVG2|I1GVG2_BRADI Uncharacterized protein OS=Brachypodium distachyon GN=LOC100832532 PE=3 SV=1;>tr|I1HF60|I1HF60_BRADI Uncharacterized protein OS=Brachypodium distachyon GN=LOC100827063 PE=3 SV=1;>tr|I1HLK5|I1HLK5_BRADI Uncharacterized protein OS=Brachypodium distachyon GN=LOC100836640 PE=3 …	5;5;4;4	5;5;4;4	5;5;4;4	>tr|I1H0H7|I1H0H7_BRADI Uncharacterized protein OS=Brachypodium distachyon GN=LOC100833667 PE=3 SV=1;>tr|I1GVG2|I1GVG2_BRADI Uncharacterized protein OS=Brachypodium distachyon GN=LOC100832532 PE=3 SV=1;>tr|I1HF60|I1HF60_BRADI Uncharacterized protein OS=Bra	4	5	5	5	5	5	5	5	5	5	5	4	5	5	5	5	5	5	5	5	5	4	5	5	5	5	5	5	5	5	5	4	5	5	6.4	6.4	6.4	79.701	762	762;773;775;781	1	57
>tr|I1IDF4|I1IDF4_BRADI Uncharacterized protein OS=Brachypodium distachyon GN=LOC100827480 PE=3 SV=1;>tr|I1I2Z8|I1I2Z8_BRADI Uncharacterized protein OS=Brachypodium distachyon GN=LOC100840631 PE=3 SV=1	Uncharacterized protein	LOC100840631	>tr|I1IDF4|I1IDF4_BRADI Uncharacterized protein OS=Brachypodium distachyon GN=LOC100827480 PE=3 SV=1	5;1	5;1	5;1	>tr|I1IDF4|I1IDF4_BRADI Uncharacterized protein OS=Brachypodium distachyon GN=LOC100827480 PE=3 SV=1	2	5	5	5	5	5	5	5	5	5	5	5	5	5	5	5	5	5	5	5	5	5	5	5	5	5	5	5	5	5	5	5	5	5	11.1	11.1	11.1	61.739	594	594;526	1	60
>tr|I1HAD4|I1HAD4_BRADI Uncharacterized protein OS=Brachypodium distachyon GN=LOC100840391 PE=4 SV=1	Uncharacterized protein	LOC100840391	>tr|I1HAD4|I1HAD4_BRADI Uncharacterized protein OS=Brachypodium distachyon GN=LOC100840391 PE=4 SV=1	3	3	3	>tr|I1HAD4|I1HAD4_BRADI Uncharacterized protein OS=Brachypodium distachyon GN=LOC100840391 PE=4 SV=1	1	3	3	3	3	2	3	3	3	3	3	3	3	3	3	2	3	3	3	3	3	3	3	3	3	2	3	3	3	3	3	3	3	3	13.5	13.5	13.5	25.738	237	237	1	30
>tr|I1H368|I1H368_BRADI Uncharacterized protein OS=Brachypodium distachyon GN=LOC100840549 PE=3 SV=1	Uncharacterized protein	LOC100840549	>tr|I1H368|I1H368_BRADI Uncharacterized protein OS=Brachypodium distachyon GN=LOC100840549 PE=3 SV=1	3	3	3	>tr|I1H368|I1H368_BRADI Uncharacterized protein OS=Brachypodium distachyon GN=LOC100840549 PE=3 SV=1	1	3	3	3	3	2	3	3	2	2	3	2	3	2	3	2	3	3	2	2	3	2	3	2	3	2	3	3	2	2	3	2	3	2	12.5	12.5	12.5	28.984	279	279	1	32
>tr|I1J2V0|I1J2V0_BRADI Uncharacterized protein OS=Brachypodium distachyon GN=LOC100845456 PE=4 SV=1	Uncharacterized protein	LOC100845456	>tr|I1J2V0|I1J2V0_BRADI Uncharacterized protein OS=Brachypodium distachyon GN=LOC100845456 PE=4 SV=1	6	6	6	>tr|I1J2V0|I1J2V0_BRADI Uncharacterized protein OS=Brachypodium distachyon GN=LOC100845456 PE=4 SV=1	1	6	6	6	5	6	6	6	6	4	5	6	6	6	5	6	6	6	6	4	5	6	6	6	5	6	6	6	6	4	5	6	6	6	16.7	16.7	16.7	29.343	258	258	1	78
>tr|I1IGE7|I1IGE7_BRADI Uncharacterized protein OS=Brachypodium distachyon GN=LOC100837610 PE=3 SV=1;>tr|I1HXK8|I1HXK8_BRADI Uncharacterized protein OS=Brachypodium distachyon GN=LOC100831760 PE=3 SV=1	Uncharacterized protein	LOC100831760	>tr|I1IGE7|I1IGE7_BRADI Uncharacterized protein OS=Brachypodium distachyon GN=LOC100837610 PE=3 SV=1	3;1	3;1	3;1	>tr|I1IGE7|I1IGE7_BRADI Uncharacterized protein OS=Brachypodium distachyon GN=LOC100837610 PE=3 SV=1	2	3	3	3	3	2	3	3	2	3	3	2	2	2	3	2	3	3	2	3	3	2	2	2	3	2	3	3	2	3	3	2	2	2	13.7	13.7	13.7	39.047	350	350;277	1	36
>tr|I1HK61|I1HK61_BRADI Histone H2B OS=Brachypodium distachyon GN=LOC100827576 PE=3 SV=1;>tr|I1HB44|I1HB44_BRADI Histone H2B OS=Brachypodium distachyon GN=LOC100833883 PE=3 SV=1;>tr|I1HT84|I1HT84_BRADI Histone H2B OS=Brachypodium distachyon GN=LOC100839381 PE=3 SV=1;>tr|I1HIQ5|I1HIQ5_BRADI Histone H2B OS=Brachypodium distachyon GN=LOC100841029 PE=3 SV=1;>tr|I1H6W1|I1H6W1_BRADI Histone H2B OS=Brac…	_4g38800 PE=3 SV=1	BRADI_4g38800	>tr|I1HK61|I1HK61_BRADI Histone H2B OS=Brachypodium distachyon GN=LOC100827576 PE=3 SV=1;>tr|I1HB44|I1HB44_BRADI Histone H2B OS=Brachypodium distachyon GN=LOC100833883 PE=3 SV=1;>tr|I1HT84|I1HT84_BRADI Histone H2B OS=Brachypodium distachyon GN=LOC100839381 PE=3 SV=1;>tr|I1HIQ5|I1HIQ5_BRADI Histone H2B OS=Brachypodium distachyon GN=LOC100841029 PE=3 SV=1;>tr|I1H6W1|I1H6W1_BRADI Histone H2B OS=Brac…	8;6;6;6;6;6;6;6;1	2;0;0;0;0;0;0;0;0	2;0;0;0;0;0;0;0;0	>tr|I1HK61|I1HK61_BRADI Histone H2B OS=Brachypodium distachyon GN=LOC100827576 PE=3 SV=1;>tr|I1HB44|I1HB44_BRADI Histone H2B OS=Brachypodium distachyon GN=LOC100833883 PE=3 SV=1;>tr|I1HT84|I1HT84_BRADI Histone H2B OS=Brachypodium distachyon GN=LOC100839381	9	8	2	2	7	5	8	7	6	8	8	7	7	6	1	1	2	1	1	2	2	2	1	1	1	1	2	1	1	2	2	2	1	1	44.4	7.2	7.2	16.604	153	153;125;140;147;150;153;155;156;293	1	24
>tr|I1H099|I1H099_BRADI Glutathione peroxidase OS=Brachypodium distachyon GN=LOC100823240 PE=3 SV=1;>tr|I1H0A0|I1H0A0_BRADI Glutathione peroxidase OS=Brachypodium distachyon GN=LOC100823240 PE=3 SV=1	Glutathione peroxidase	LOC100823240	>tr|I1H099|I1H099_BRADI Glutathione peroxidase OS=Brachypodium distachyon GN=LOC100823240 PE=3 SV=1;>tr|I1H0A0|I1H0A0_BRADI Glutathione peroxidase OS=Brachypodium distachyon GN=LOC100823240 PE=3 SV=1	4;3	4;3	4;3	>tr|I1H099|I1H099_BRADI Glutathione peroxidase OS=Brachypodium distachyon GN=LOC100823240 PE=3 SV=1;>tr|I1H0A0|I1H0A0_BRADI Glutathione peroxidase OS=Brachypodium distachyon GN=LOC100823240 PE=3 SV=1	2	4	4	4	3	0	3	3	3	3	4	3	2	0	3	0	3	3	3	3	4	3	2	0	3	0	3	3	3	3	4	3	2	0	19.9	19.9	19.9	24.491	226	226;223	1	24
>tr|I1GZ41|I1GZ41_BRADI Uncharacterized protein OS=Brachypodium distachyon GN=LOC100833155 PE=3 SV=1	Uncharacterized protein	LOC100833155	>tr|I1GZ41|I1GZ41_BRADI Uncharacterized protein OS=Brachypodium distachyon GN=LOC100833155 PE=3 SV=1	5	5	5	>tr|I1GZ41|I1GZ41_BRADI Uncharacterized protein OS=Brachypodium distachyon GN=LOC100833155 PE=3 SV=1	1	5	5	5	5	5	5	5	5	4	5	4	5	5	5	5	5	5	5	4	5	4	5	5	5	5	5	5	5	4	5	4	5	5	11.3	11.3	11.3	59.187	548	548	1	70
>tr|I1IE73|I1IE73_BRADI Uncharacterized protein OS=Brachypodium distachyon GN=LOC100845905 PE=4 SV=1;>tr|I1IE72|I1IE72_BRADI Uncharacterized protein OS=Brachypodium distachyon GN=LOC100845905 PE=3 SV=1	Uncharacterized protein	LOC100845905	>tr|I1IE73|I1IE73_BRADI Uncharacterized protein OS=Brachypodium distachyon GN=LOC100845905 PE=4 SV=1;>tr|I1IE72|I1IE72_BRADI Uncharacterized protein OS=Brachypodium distachyon GN=LOC100845905 PE=3 SV=1	5;5	5;5	5;5	>tr|I1IE73|I1IE73_BRADI Uncharacterized protein OS=Brachypodium distachyon GN=LOC100845905 PE=4 SV=1;>tr|I1IE72|I1IE72_BRADI Uncharacterized protein OS=Brachypodium distachyon GN=LOC100845905 PE=3 SV=1	2	5	5	5	5	4	5	5	5	5	5	4	5	4	5	4	5	5	5	5	5	4	5	4	5	4	5	5	5	5	5	4	5	4	38.3	38.3	38.3	17.157	154	154;193	1	67
>tr|I1H5Q1|I1H5Q1_BRADI Uroporphyrinogen decarboxylase OS=Brachypodium distachyon GN=LOC100822473 PE=3 SV=1	Uroporphyrinogen decarboxylase	LOC100822473	>tr|I1H5Q1|I1H5Q1_BRADI Uroporphyrinogen decarboxylase OS=Brachypodium distachyon GN=LOC100822473 PE=3 SV=1	2	2	2	>tr|I1H5Q1|I1H5Q1_BRADI Uroporphyrinogen decarboxylase OS=Brachypodium distachyon GN=LOC100822473 PE=3 SV=1	1	2	2	2	2	2	2	2	2	1	2	1	2	2	2	2	2	2	2	1	2	1	2	2	2	2	2	2	2	1	2	1	2	2	6.4	6.4	6.4	43.002	393	393	1	18
>tr|I1HQF4|I1HQF4_BRADI Uncharacterized protein OS=Brachypodium distachyon GN=LOC100840924 PE=4 SV=1;>tr|I1HQF5|I1HQF5_BRADI Uncharacterized protein OS=Brachypodium distachyon GN=LOC100840924 PE=4 SV=1	Uncharacterized protein	LOC100840924	>tr|I1HQF4|I1HQF4_BRADI Uncharacterized protein OS=Brachypodium distachyon GN=LOC100840924 PE=4 SV=1;>tr|I1HQF5|I1HQF5_BRADI Uncharacterized protein OS=Brachypodium distachyon GN=LOC100840924 PE=4 SV=1	5;4	5;4	5;4	>tr|I1HQF4|I1HQF4_BRADI Uncharacterized protein OS=Brachypodium distachyon GN=LOC100840924 PE=4 SV=1;>tr|I1HQF5|I1HQF5_BRADI Uncharacterized protein OS=Brachypodium distachyon GN=LOC100840924 PE=4 SV=1	2	5	5	5	5	4	4	5	4	3	5	4	4	4	5	4	4	5	4	3	5	4	4	4	5	4	4	5	4	3	5	4	4	4	17.6	17.6	17.6	46.529	421	421;380	1	51
>tr|I1HV36|I1HV36_BRADI Uncharacterized protein OS=Brachypodium distachyon GN=LOC100826015 PE=3 SV=1;>tr|I1HV48|I1HV48_BRADI Uncharacterized protein OS=Brachypodium distachyon GN=LOC100827869 PE=3 SV=1	Uncharacterized protein	LOC100827869	>tr|I1HV36|I1HV36_BRADI Uncharacterized protein OS=Brachypodium distachyon GN=LOC100826015 PE=3 SV=1;>tr|I1HV48|I1HV48_BRADI Uncharacterized protein OS=Brachypodium distachyon GN=LOC100827869 PE=3 SV=1	1;1	1;1	1;1	>tr|I1HV36|I1HV36_BRADI Uncharacterized protein OS=Brachypodium distachyon GN=LOC100826015 PE=3 SV=1;>tr|I1HV48|I1HV48_BRADI Uncharacterized protein OS=Brachypodium distachyon GN=LOC100827869 PE=3 SV=1	2	1	1	1	1	0	1	1	1	1	1	1	1	1	1	0	1	1	1	1	1	1	1	1	1	0	1	1	1	1	1	1	1	1	2.6	2.6	2.6	35.231	340	340;364	1	9
>tr|I1HZ39|I1HZ39_BRADI Uncharacterized protein OS=Brachypodium distachyon GN=LOC100829607 PE=3 SV=1;>tr|I1HZ38|I1HZ38_BRADI Uncharacterized protein OS=Brachypodium distachyon GN=LOC100829607 PE=3 SV=1	Uncharacterized protein	LOC100829607	>tr|I1HZ39|I1HZ39_BRADI Uncharacterized protein OS=Brachypodium distachyon GN=LOC100829607 PE=3 SV=1;>tr|I1HZ38|I1HZ38_BRADI Uncharacterized protein OS=Brachypodium distachyon GN=LOC100829607 PE=3 SV=1	4;4	4;4	4;4	>tr|I1HZ39|I1HZ39_BRADI Uncharacterized protein OS=Brachypodium distachyon GN=LOC100829607 PE=3 SV=1;>tr|I1HZ38|I1HZ38_BRADI Uncharacterized protein OS=Brachypodium distachyon GN=LOC100829607 PE=3 SV=1	2	4	4	4	4	2	2	4	3	4	3	2	3	2	4	2	2	4	3	4	3	2	3	2	4	2	2	4	3	4	3	2	3	2	28.3	28.3	28.3	17.34	152	152;180	1	40
>tr|I1HXX8|I1HXX8_BRADI Elongation factor Ts, mitochondrial OS=Brachypodium distachyon GN=LOC100836461 PE=3 SV=1	Elongation factor Ts, mitochondrial	LOC100836461	>tr|I1HXX8|I1HXX8_BRADI Elongation factor Ts, mitochondrial OS=Brachypodium distachyon GN=LOC100836461 PE=3 SV=1	6	6	6	>tr|I1HXX8|I1HXX8_BRADI Elongation factor Ts, mitochondrial OS=Brachypodium distachyon GN=LOC100836461 PE=3 SV=1	1	6	6	6	5	5	6	6	5	6	6	5	6	4	5	5	6	6	5	6	6	5	6	4	5	5	6	6	5	6	6	5	6	4	7.7	7.7	7.7	104.26	962	962	1	65
>tr|I1H1V2|I1H1V2_BRADI Uncharacterized protein OS=Brachypodium distachyon GN=LOC100838410 PE=3 SV=1	Uncharacterized protein	LOC100838410	>tr|I1H1V2|I1H1V2_BRADI Uncharacterized protein OS=Brachypodium distachyon GN=LOC100838410 PE=3 SV=1	1	1	1	>tr|I1H1V2|I1H1V2_BRADI Uncharacterized protein OS=Brachypodium distachyon GN=LOC100838410 PE=3 SV=1	1	1	1	1	1	1	1	1	1	1	1	1	1	1	1	1	1	1	1	1	1	1	1	1	1	1	1	1	1	1	1	1	1	1	9.4	9.4	9.4	14.061	127	127	1	10
>tr|I1IDH8|I1IDH8_BRADI Uncharacterized protein OS=Brachypodium distachyon GN=LOC100831644 PE=4 SV=1	Uncharacterized protein	LOC100831644	>tr|I1IDH8|I1IDH8_BRADI Uncharacterized protein OS=Brachypodium distachyon GN=LOC100831644 PE=4 SV=1	9	9	9	>tr|I1IDH8|I1IDH8_BRADI Uncharacterized protein OS=Brachypodium distachyon GN=LOC100831644 PE=4 SV=1	1	9	9	9	7	4	5	9	7	9	8	5	4	4	7	4	5	9	7	9	8	5	4	4	7	4	5	9	7	9	8	5	4	4	22	22	22	49.828	455	455	1	66
>tr|I1HAB3|I1HAB3_BRADI Uncharacterized protein OS=Brachypodium distachyon GN=LOC100837519 PE=3 SV=1	Uncharacterized protein	LOC100837519	>tr|I1HAB3|I1HAB3_BRADI Uncharacterized protein OS=Brachypodium distachyon GN=LOC100837519 PE=3 SV=1	3	3	3	>tr|I1HAB3|I1HAB3_BRADI Uncharacterized protein OS=Brachypodium distachyon GN=LOC100837519 PE=3 SV=1	1	3	3	3	3	3	3	3	3	3	3	3	3	3	3	3	3	3	3	3	3	3	3	3	3	3	3	3	3	3	3	3	3	3	8.6	8.6	8.6	30.175	278	278	1	30
>tr|I1I970|I1I970_BRADI Uncharacterized protein OS=Brachypodium distachyon GN=LOC100834124 PE=4 SV=1	Uncharacterized protein	LOC100834124	>tr|I1I970|I1I970_BRADI Uncharacterized protein OS=Brachypodium distachyon GN=LOC100834124 PE=4 SV=1	1	1	1	>tr|I1I970|I1I970_BRADI Uncharacterized protein OS=Brachypodium distachyon GN=LOC100834124 PE=4 SV=1	1	1	1	1	1	0	1	1	1	1	1	1	1	0	1	0	1	1	1	1	1	1	1	0	1	0	1	1	1	1	1	1	1	0	1.2	1.2	1.2	151.97	1366	1366	1	8
>tr|I1IH82|I1IH82_BRADI Uncharacterized protein OS=Brachypodium distachyon GN=LOC100835590 PE=4 SV=1	Uncharacterized protein	LOC100835590	>tr|I1IH82|I1IH82_BRADI Uncharacterized protein OS=Brachypodium distachyon GN=LOC100835590 PE=4 SV=1	2	2	2	>tr|I1IH82|I1IH82_BRADI Uncharacterized protein OS=Brachypodium distachyon GN=LOC100835590 PE=4 SV=1	1	2	2	2	2	0	2	2	1	2	2	2	2	0	2	0	2	2	1	2	2	2	2	0	2	0	2	2	1	2	2	2	2	0	10.1	10.1	10.1	18.724	188	188	1	16
>tr|I1H7Z7|I1H7Z7_BRADI Uncharacterized protein OS=Brachypodium distachyon GN=LOC100827203 PE=3 SV=1	Uncharacterized protein	LOC100827203	>tr|I1H7Z7|I1H7Z7_BRADI Uncharacterized protein OS=Brachypodium distachyon GN=LOC100827203 PE=3 SV=1	6	6	6	>tr|I1H7Z7|I1H7Z7_BRADI Uncharacterized protein OS=Brachypodium distachyon GN=LOC100827203 PE=3 SV=1	1	6	6	6	5	4	5	4	4	5	6	5	4	3	5	4	5	4	4	5	6	5	4	3	5	4	5	4	4	5	6	5	4	3	20.2	20.2	20.2	28.065	263	263	1	78
>tr|I1I1G5|I1I1G5_BRADI Uncharacterized protein OS=Brachypodium distachyon GN=LOC100840028 PE=4 SV=1;>tr|I1I7G3|I1I7G3_BRADI Uncharacterized protein OS=Brachypodium distachyon GN=LOC100837098 PE=4 SV=1;>tr|I1I1G3|I1I1G3_BRADI Uncharacterized protein OS=Brachypodium distachyon GN=LOC100839722 PE=4 SV=1;>tr|I1I7G2|I1I7G2_BRADI Uncharacterized protein OS=Brachypodium distachyon GN=LOC100837098 PE=4 …	Uncharacterized protein	LOC100837098	>tr|I1I1G5|I1I1G5_BRADI Uncharacterized protein OS=Brachypodium distachyon GN=LOC100840028 PE=4 SV=1;>tr|I1I7G3|I1I7G3_BRADI Uncharacterized protein OS=Brachypodium distachyon GN=LOC100837098 PE=4 SV=1;>tr|I1I1G3|I1I1G3_BRADI Uncharacterized protein OS=Brachypodium distachyon GN=LOC100839722 PE=4 SV=1;>tr|I1I7G2|I1I7G2_BRADI Uncharacterized protein OS=Brachypodium distachyon GN=LOC100837098 PE=4 …	4;4;4;4	4;4;4;4	4;4;4;4	>tr|I1I1G5|I1I1G5_BRADI Uncharacterized protein OS=Brachypodium distachyon GN=LOC100840028 PE=4 SV=1;>tr|I1I7G3|I1I7G3_BRADI Uncharacterized protein OS=Brachypodium distachyon GN=LOC100837098 PE=4 SV=1;>tr|I1I1G3|I1I1G3_BRADI Uncharacterized protein OS=Bra	4	4	4	4	4	3	3	4	2	3	4	3	2	3	4	3	3	4	2	3	4	3	2	3	4	3	3	4	2	3	4	3	2	3	37.3	37.3	37.3	13.648	118	118;119;119;145	1	38
>tr|I1IHD0|I1IHD0_BRADI Uncharacterized protein OS=Brachypodium distachyon GN=LOC100843308 PE=3 SV=1	Uncharacterized protein	LOC100843308	>tr|I1IHD0|I1IHD0_BRADI Uncharacterized protein OS=Brachypodium distachyon GN=LOC100843308 PE=3 SV=1	16	4	3	>tr|I1IHD0|I1IHD0_BRADI Uncharacterized protein OS=Brachypodium distachyon GN=LOC100843308 PE=3 SV=1	1	16	4	3	16	13	16	16	15	16	16	15	16	14	4	3	4	4	3	4	4	3	4	4	3	3	3	3	3	3	3	2	3	3	29.6	9.6	5.6	71.266	648	648	1	47
>tr|I1HUQ6|I1HUQ6_BRADI Uncharacterized protein OS=Brachypodium distachyon GN=LOC100827049 PE=3 SV=1	Uncharacterized protein	LOC100827049	>tr|I1HUQ6|I1HUQ6_BRADI Uncharacterized protein OS=Brachypodium distachyon GN=LOC100827049 PE=3 SV=1	5	5	5	>tr|I1HUQ6|I1HUQ6_BRADI Uncharacterized protein OS=Brachypodium distachyon GN=LOC100827049 PE=3 SV=1	1	5	5	5	4	3	5	4	3	4	5	4	3	2	4	3	5	4	3	4	5	4	3	2	4	3	5	4	3	4	5	4	3	2	24	24	24	19.918	183	183	1	48
>tr|I1IEN9|I1IEN9_BRADI Uncharacterized protein OS=Brachypodium distachyon GN=BRADI_3g57450 PE=3 SV=1	_3g57450 PE=3 SV=1	BRADI_3g57450	>tr|I1IEN9|I1IEN9_BRADI Uncharacterized protein OS=Brachypodium distachyon GN=BRADI_3g57450 PE=3 SV=1	11	11	4	>tr|I1IEN9|I1IEN9_BRADI Uncharacterized protein OS=Brachypodium distachyon GN=BRADI_3g57450 PE=3 SV=1	1	11	11	4	8	8	9	9	11	10	11	7	8	8	8	8	9	9	11	10	11	7	8	8	3	2	4	4	4	4	4	2	2	2	22.9	22.9	9.1	73.117	681	681	1	102
>tr|I1IA89|I1IA89_BRADI Uncharacterized protein OS=Brachypodium distachyon PE=3 SV=1;>tr|I1IXJ1|I1IXJ1_BRADI Uncharacterized protein OS=Brachypodium distachyon GN=LOC100838855 PE=3 SV=1;>tr|I1IXJ0|I1IXJ0_BRADI Uncharacterized protein OS=Brachypodium distachyon GN=LOC100838855 PE=3 SV=1;>tr|I1GW82|I1GW82_BRADI Uncharacterized protein OS=Brachypodium distachyon GN=LOC100842625 PE=3 SV=1;>tr|I1HXI9|…	Uncharacterized protein	LOC100839846	>tr|I1IA89|I1IA89_BRADI Uncharacterized protein OS=Brachypodium distachyon PE=3 SV=1;>tr|I1IXJ1|I1IXJ1_BRADI Uncharacterized protein OS=Brachypodium distachyon GN=LOC100838855 PE=3 SV=1;>tr|I1IXJ0|I1IXJ0_BRADI Uncharacterized protein OS=Brachypodium distachyon GN=LOC100838855 PE=3 SV=1;>tr|I1GW82|I1GW82_BRADI Uncharacterized protein OS=Brachypodium distachyon GN=LOC100842625 PE=3 SV=1;>tr|I1HXI9|…	4;4;4;3;3	4;4;4;3;3	4;4;4;3;3	>tr|I1IA89|I1IA89_BRADI Uncharacterized protein OS=Brachypodium distachyon PE=3 SV=1;>tr|I1IXJ1|I1IXJ1_BRADI Uncharacterized protein OS=Brachypodium distachyon GN=LOC100838855 PE=3 SV=1;>tr|I1IXJ0|I1IXJ0_BRADI Uncharacterized protein OS=Brachypodium distac	5	4	4	4	4	3	3	4	4	4	3	3	4	3	4	3	3	4	4	4	3	3	4	3	4	3	3	4	4	4	3	3	4	3	26.7	26.7	26.7	14.618	135	135;151;152;150;150	1	35
>tr|I1INJ7|I1INJ7_BRADI Uncharacterized protein OS=Brachypodium distachyon GN=LOC100830255 PE=3 SV=1	Uncharacterized protein	LOC100830255	>tr|I1INJ7|I1INJ7_BRADI Uncharacterized protein OS=Brachypodium distachyon GN=LOC100830255 PE=3 SV=1	3	3	3	>tr|I1INJ7|I1INJ7_BRADI Uncharacterized protein OS=Brachypodium distachyon GN=LOC100830255 PE=3 SV=1	1	3	3	3	3	2	3	3	3	3	3	3	3	2	3	2	3	3	3	3	3	3	3	2	3	2	3	3	3	3	3	3	3	2	15.9	15.9	15.9	24.915	226	226	1	28
>tr|I1I945|I1I945_BRADI Peptidylprolyl isomerase OS=Brachypodium distachyon GN=LOC100822451 PE=4 SV=1	Peptidylprolyl isomerase	LOC100822451	>tr|I1I945|I1I945_BRADI Peptidylprolyl isomerase OS=Brachypodium distachyon GN=LOC100822451 PE=4 SV=1	3	3	3	>tr|I1I945|I1I945_BRADI Peptidylprolyl isomerase OS=Brachypodium distachyon GN=LOC100822451 PE=4 SV=1	1	3	3	3	3	2	2	3	2	3	3	3	3	3	3	2	2	3	2	3	3	3	3	3	3	2	2	3	2	3	3	3	3	3	9.4	9.4	9.4	23.774	233	233	1	30
>tr|B3TN53|B3TN53_BRADI 30S ribosomal protein S4, chloroplastic OS=Brachypodium distachyon GN=rps4 PE=3 SV=1	30S ribosomal protein S4, chloroplastic	rps4	>tr|B3TN53|B3TN53_BRADI 30S ribosomal protein S4, chloroplastic OS=Brachypodium distachyon GN=rps4 PE=3 SV=1	4	4	4	>tr|B3TN53|B3TN53_BRADI 30S ribosomal protein S4, chloroplastic OS=Brachypodium distachyon GN=rps4 PE=3 SV=1	1	4	4	4	4	3	4	4	4	3	4	4	3	3	4	3	4	4	4	3	4	4	3	3	4	3	4	4	4	3	4	4	3	3	20.9	20.9	20.9	23.286	201	201	1	43
>tr|I1IV67|I1IV67_BRADI Ferritin OS=Brachypodium distachyon GN=LOC100837024 PE=3 SV=1;>tr|I1IV68|I1IV68_BRADI Ferritin OS=Brachypodium distachyon GN=LOC100837024 PE=3 SV=1	Ferritin	LOC100837024	>tr|I1IV67|I1IV67_BRADI Ferritin OS=Brachypodium distachyon GN=LOC100837024 PE=3 SV=1;>tr|I1IV68|I1IV68_BRADI Ferritin OS=Brachypodium distachyon GN=LOC100837024 PE=3 SV=1	2;1	2;1	2;1	>tr|I1IV67|I1IV67_BRADI Ferritin OS=Brachypodium distachyon GN=LOC100837024 PE=3 SV=1;>tr|I1IV68|I1IV68_BRADI Ferritin OS=Brachypodium distachyon GN=LOC100837024 PE=3 SV=1	2	2	2	2	2	2	2	2	2	2	2	2	2	2	2	2	2	2	2	2	2	2	2	2	2	2	2	2	2	2	2	2	2	2	7.6	7.6	7.6	27.562	249	249;249	1	23
>tr|B3TN85|B3TN85_BRADI 30S ribosomal protein S8, chloroplastic OS=Brachypodium distachyon GN=rps8 PE=3 SV=1	30S ribosomal protein S8, chloroplastic	rps8	>tr|B3TN85|B3TN85_BRADI 30S ribosomal protein S8, chloroplastic OS=Brachypodium distachyon GN=rps8 PE=3 SV=1	4	4	4	>tr|B3TN85|B3TN85_BRADI 30S ribosomal protein S8, chloroplastic OS=Brachypodium distachyon GN=rps8 PE=3 SV=1	1	4	4	4	4	4	4	4	4	4	4	4	4	4	4	4	4	4	4	4	4	4	4	4	4	4	4	4	4	4	4	4	4	4	33.1	33.1	33.1	15.749	136	136	1	48
>tr|I1IBR3|I1IBR3_BRADI Uncharacterized protein OS=Brachypodium distachyon GN=LOC100838929 PE=4 SV=1;>tr|I1IZP9|I1IZP9_BRADI Uncharacterized protein OS=Brachypodium distachyon GN=LOC100845045 PE=4 SV=1	Uncharacterized protein	LOC100845045	>tr|I1IBR3|I1IBR3_BRADI Uncharacterized protein OS=Brachypodium distachyon GN=LOC100838929 PE=4 SV=1	6;1	6;1	6;1	>tr|I1IBR3|I1IBR3_BRADI Uncharacterized protein OS=Brachypodium distachyon GN=LOC100838929 PE=4 SV=1	2	6	6	6	6	6	6	6	6	6	5	5	6	6	6	6	6	6	6	6	5	5	6	6	6	6	6	6	6	6	5	5	6	6	22.6	22.6	22.6	37.435	345	345;344	1	59
>tr|I1HPX4|I1HPX4_BRADI Malate dehydrogenase OS=Brachypodium distachyon GN=LOC100831548 PE=3 SV=1	Malate dehydrogenase	LOC100831548	>tr|I1HPX4|I1HPX4_BRADI Malate dehydrogenase OS=Brachypodium distachyon GN=LOC100831548 PE=3 SV=1	7	2	1	>tr|I1HPX4|I1HPX4_BRADI Malate dehydrogenase OS=Brachypodium distachyon GN=LOC100831548 PE=3 SV=1	1	7	2	1	7	7	7	7	7	7	7	7	7	7	2	2	2	2	2	2	2	2	2	2	1	1	1	1	1	1	1	1	1	1	19.7	6.8	3.2	35.446	340	340	1	20
>tr|I1GU99|I1GU99_BRADI Nucleoside diphosphate kinase OS=Brachypodium distachyon GN=LOC100841310 PE=2 SV=1	Nucleoside diphosphate kinase	LOC100841310	>tr|I1GU99|I1GU99_BRADI Nucleoside diphosphate kinase OS=Brachypodium distachyon GN=LOC100841310 PE=2 SV=1	3	3	3	>tr|I1GU99|I1GU99_BRADI Nucleoside diphosphate kinase OS=Brachypodium distachyon GN=LOC100841310 PE=2 SV=1	1	3	3	3	2	2	3	2	2	3	3	3	2	3	2	2	3	2	2	3	3	3	2	3	2	2	3	2	2	3	3	3	2	3	26.8	26.8	26.8	16.876	149	149	1	27
>tr|I1I3K1|I1I3K1_BRADI Ribosomal protein L15 OS=Brachypodium distachyon GN=LOC100824102 PE=3 SV=1;>tr|I1GUC9|I1GUC9_BRADI Ribosomal protein L15 OS=Brachypodium distachyon GN=LOC100821379 PE=3 SV=1	Ribosomal protein L15	LOC100821379	>tr|I1I3K1|I1I3K1_BRADI Ribosomal protein L15 OS=Brachypodium distachyon GN=LOC100824102 PE=3 SV=1;>tr|I1GUC9|I1GUC9_BRADI Ribosomal protein L15 OS=Brachypodium distachyon GN=LOC100821379 PE=3 SV=1	2;2	2;2	2;2	>tr|I1I3K1|I1I3K1_BRADI Ribosomal protein L15 OS=Brachypodium distachyon GN=LOC100824102 PE=3 SV=1;>tr|I1GUC9|I1GUC9_BRADI Ribosomal protein L15 OS=Brachypodium distachyon GN=LOC100821379 PE=3 SV=1	2	2	2	2	2	2	2	2	2	2	2	2	2	2	2	2	2	2	2	2	2	2	2	2	2	2	2	2	2	2	2	2	2	2	10.8	10.8	10.8	24.445	204	204;204	1	22
>tr|I1IBI7|I1IBI7_BRADI Uncharacterized protein OS=Brachypodium distachyon GN=LOC100823901 PE=3 SV=1	Uncharacterized protein	LOC100823901	>tr|I1IBI7|I1IBI7_BRADI Uncharacterized protein OS=Brachypodium distachyon GN=LOC100823901 PE=3 SV=1	3	3	3	>tr|I1IBI7|I1IBI7_BRADI Uncharacterized protein OS=Brachypodium distachyon GN=LOC100823901 PE=3 SV=1	1	3	3	3	3	3	3	3	3	3	2	3	3	3	3	3	3	3	3	3	2	3	3	3	3	3	3	3	3	3	2	3	3	3	22.8	22.8	22.8	22.018	193	193	1	42
>tr|I1HC79|I1HC79_BRADI Uncharacterized protein OS=Brachypodium distachyon GN=LOC100833689 PE=3 SV=1;>tr|I1ITW0|I1ITW0_BRADI Uncharacterized protein OS=Brachypodium distachyon GN=LOC100821763 PE=3 SV=1	Uncharacterized protein	LOC100821763	>tr|I1HC79|I1HC79_BRADI Uncharacterized protein OS=Brachypodium distachyon GN=LOC100833689 PE=3 SV=1;>tr|I1ITW0|I1ITW0_BRADI Uncharacterized protein OS=Brachypodium distachyon GN=LOC100821763 PE=3 SV=1	6;5	6;5	6;5	>tr|I1HC79|I1HC79_BRADI Uncharacterized protein OS=Brachypodium distachyon GN=LOC100833689 PE=3 SV=1;>tr|I1ITW0|I1ITW0_BRADI Uncharacterized protein OS=Brachypodium distachyon GN=LOC100821763 PE=3 SV=1	2	6	6	6	6	4	6	6	6	6	6	4	5	5	6	4	6	6	6	6	6	4	5	5	6	4	6	6	6	6	6	4	5	5	26.4	26.4	26.4	22.48	201	201;199	1	64
>tr|I1HZ33|I1HZ33_BRADI Uncharacterized protein OS=Brachypodium distachyon GN=LOC100826457 PE=4 SV=1	Uncharacterized protein	LOC100826457	>tr|I1HZ33|I1HZ33_BRADI Uncharacterized protein OS=Brachypodium distachyon GN=LOC100826457 PE=4 SV=1	3	3	3	>tr|I1HZ33|I1HZ33_BRADI Uncharacterized protein OS=Brachypodium distachyon GN=LOC100826457 PE=4 SV=1	1	3	3	3	3	2	3	3	2	3	3	2	3	2	3	2	3	3	2	3	3	2	3	2	3	2	3	3	2	3	3	2	3	2	4.7	4.7	4.7	64.359	593	593	1	26
>tr|I1GRB4|I1GRB4_BRADI Uncharacterized protein OS=Brachypodium distachyon GN=LOC100839792 PE=4 SV=1;>tr|I1HTZ7|I1HTZ7_BRADI Uncharacterized protein OS=Brachypodium distachyon GN=LOC100846897 PE=4 SV=1	Uncharacterized protein	LOC100846897	>tr|I1GRB4|I1GRB4_BRADI Uncharacterized protein OS=Brachypodium distachyon GN=LOC100839792 PE=4 SV=1	7;3	7;3	7;3	>tr|I1GRB4|I1GRB4_BRADI Uncharacterized protein OS=Brachypodium distachyon GN=LOC100839792 PE=4 SV=1	2	7	7	7	7	6	7	6	5	4	7	7	6	6	7	6	7	6	5	4	7	7	6	6	7	6	7	6	5	4	7	7	6	6	27.7	27.7	27.7	36.752	328	328;313	1	74
>tr|I1HRM4|I1HRM4_BRADI 60S ribosomal protein L18a OS=Brachypodium distachyon GN=LOC100839514 PE=3 SV=1;>tr|I1HQ72|I1HQ72_BRADI 60S ribosomal protein L18a OS=Brachypodium distachyon GN=LOC100825205 PE=3 SV=1;>tr|I1HGD6|I1HGD6_BRADI 60S ribosomal protein L18a OS=Brachypodium distachyon GN=LOC100846400 PE=3 SV=1	60S ribosomal protein L18a	LOC100846400	>tr|I1HRM4|I1HRM4_BRADI 60S ribosomal protein L18a OS=Brachypodium distachyon GN=LOC100839514 PE=3 SV=1;>tr|I1HQ72|I1HQ72_BRADI 60S ribosomal protein L18a OS=Brachypodium distachyon GN=LOC100825205 PE=3 SV=1;>tr|I1HGD6|I1HGD6_BRADI 60S ribosomal protein L18a OS=Brachypodium distachyon GN=LOC100846400 PE=3 SV=1	4;4;3	4;4;3	4;4;3	>tr|I1HRM4|I1HRM4_BRADI 60S ribosomal protein L18a OS=Brachypodium distachyon GN=LOC100839514 PE=3 SV=1;>tr|I1HQ72|I1HQ72_BRADI 60S ribosomal protein L18a OS=Brachypodium distachyon GN=LOC100825205 PE=3 SV=1;>tr|I1HGD6|I1HGD6_BRADI 60S ribosomal protein L1	3	4	4	4	4	2	4	3	4	2	3	4	4	4	4	2	4	3	4	2	3	4	4	4	4	2	4	3	4	2	3	4	4	4	18	18	18	21.35	178	178;178;178	1	43
>tr|I1GYB4|I1GYB4_BRADI Uncharacterized protein OS=Brachypodium distachyon GN=LOC100836533 PE=3 SV=1;>tr|I1HD61|I1HD61_BRADI Uncharacterized protein OS=Brachypodium distachyon GN=LOC100842943 PE=3 SV=1	Uncharacterized protein	LOC100842943	>tr|I1GYB4|I1GYB4_BRADI Uncharacterized protein OS=Brachypodium distachyon GN=LOC100836533 PE=3 SV=1	10;1	5;1	4;1	>tr|I1GYB4|I1GYB4_BRADI Uncharacterized protein OS=Brachypodium distachyon GN=LOC100836533 PE=3 SV=1	2	10	5	4	8	9	9	8	9	7	9	9	8	9	5	5	5	5	5	4	5	5	4	4	4	4	4	4	4	3	4	4	3	4	14.1	6.6	5.4	110.17	973	973;1006	1	64
>tr|I1HMD7|I1HMD7_BRADI Uncharacterized protein OS=Brachypodium distachyon GN=LOC100823882 PE=4 SV=1	Uncharacterized protein	LOC100823882	>tr|I1HMD7|I1HMD7_BRADI Uncharacterized protein OS=Brachypodium distachyon GN=LOC100823882 PE=4 SV=1	5	5	5	>tr|I1HMD7|I1HMD7_BRADI Uncharacterized protein OS=Brachypodium distachyon GN=LOC100823882 PE=4 SV=1	1	5	5	5	3	2	3	3	4	4	2	2	3	3	3	2	3	3	4	4	2	2	3	3	3	2	3	3	4	4	2	2	3	3	34.7	34.7	34.7	23.531	213	213	1	29
>tr|I1GT88|I1GT88_BRADI Uncharacterized protein OS=Brachypodium distachyon GN=LOC100834081 PE=3 SV=1	Uncharacterized protein	LOC100834081	>tr|I1GT88|I1GT88_BRADI Uncharacterized protein OS=Brachypodium distachyon GN=LOC100834081 PE=3 SV=1	5	5	5	>tr|I1GT88|I1GT88_BRADI Uncharacterized protein OS=Brachypodium distachyon GN=LOC100834081 PE=3 SV=1	1	5	5	5	4	4	5	4	4	4	4	4	4	4	4	4	5	4	4	4	4	4	4	4	4	4	5	4	4	4	4	4	4	4	21.4	21.4	21.4	29.299	266	266	1	55
>tr|I1HVL8|I1HVL8_BRADI Uncharacterized protein OS=Brachypodium distachyon GN=LOC100836128 PE=3 SV=1;>tr|I1HN08|I1HN08_BRADI Uncharacterized protein OS=Brachypodium distachyon GN=LOC100828390 PE=3 SV=1	Uncharacterized protein	LOC100828390	>tr|I1HVL8|I1HVL8_BRADI Uncharacterized protein OS=Brachypodium distachyon GN=LOC100836128 PE=3 SV=1	4;1	4;1	4;1	>tr|I1HVL8|I1HVL8_BRADI Uncharacterized protein OS=Brachypodium distachyon GN=LOC100836128 PE=3 SV=1	2	4	4	4	3	3	4	3	4	3	3	3	3	3	3	3	4	3	4	3	3	3	3	3	3	3	4	3	4	3	3	3	3	3	44.2	44.2	44.2	15.189	138	138;135	1	33
>tr|I1GZH6|I1GZH6_BRADI Uncharacterized protein OS=Brachypodium distachyon GN=LOC100830397 PE=4 SV=1	Uncharacterized protein	LOC100830397	>tr|I1GZH6|I1GZH6_BRADI Uncharacterized protein OS=Brachypodium distachyon GN=LOC100830397 PE=4 SV=1	2	2	2	>tr|I1GZH6|I1GZH6_BRADI Uncharacterized protein OS=Brachypodium distachyon GN=LOC100830397 PE=4 SV=1	1	2	2	2	2	2	2	2	2	1	2	2	2	2	2	2	2	2	2	1	2	2	2	2	2	2	2	2	2	1	2	2	2	2	8.4	8.4	8.4	28.858	262	262	1	19
>tr|I1I9C8|I1I9C8_BRADI Uncharacterized protein OS=Brachypodium distachyon GN=LOC100845415 PE=4 SV=1	Uncharacterized protein	LOC100845415	>tr|I1I9C8|I1I9C8_BRADI Uncharacterized protein OS=Brachypodium distachyon GN=LOC100845415 PE=4 SV=1	5	5	5	>tr|I1I9C8|I1I9C8_BRADI Uncharacterized protein OS=Brachypodium distachyon GN=LOC100845415 PE=4 SV=1	1	5	5	5	3	3	3	3	4	3	3	3	3	2	3	3	3	3	4	3	3	3	3	2	3	3	3	3	4	3	3	3	3	2	13.4	13.4	13.4	42.587	389	389	1	44
>tr|I1GU89|I1GU89_BRADI Uncharacterized protein OS=Brachypodium distachyon GN=LOC100839796 PE=3 SV=1	Uncharacterized protein	LOC100839796	>tr|I1GU89|I1GU89_BRADI Uncharacterized protein OS=Brachypodium distachyon GN=LOC100839796 PE=3 SV=1	2	2	2	>tr|I1GU89|I1GU89_BRADI Uncharacterized protein OS=Brachypodium distachyon GN=LOC100839796 PE=3 SV=1	1	2	2	2	2	2	2	2	2	2	2	1	1	2	2	2	2	2	2	2	2	1	1	2	2	2	2	2	2	2	2	1	1	2	9.7	9.7	9.7	21.581	206	206	1	21
>tr|I1IJL1|I1IJL1_BRADI Uncharacterized protein OS=Brachypodium distachyon GN=LOC100832998 PE=3 SV=1;>tr|I1IJL0|I1IJL0_BRADI Uncharacterized protein OS=Brachypodium distachyon GN=LOC100832998 PE=3 SV=1	Uncharacterized protein	LOC100832998	>tr|I1IJL1|I1IJL1_BRADI Uncharacterized protein OS=Brachypodium distachyon GN=LOC100832998 PE=3 SV=1;>tr|I1IJL0|I1IJL0_BRADI Uncharacterized protein OS=Brachypodium distachyon GN=LOC100832998 PE=3 SV=1	1;1	1;1	1;1	>tr|I1IJL1|I1IJL1_BRADI Uncharacterized protein OS=Brachypodium distachyon GN=LOC100832998 PE=3 SV=1;>tr|I1IJL0|I1IJL0_BRADI Uncharacterized protein OS=Brachypodium distachyon GN=LOC100832998 PE=3 SV=1	2	1	1	1	1	1	1	1	1	1	1	1	1	1	1	1	1	1	1	1	1	1	1	1	1	1	1	1	1	1	1	1	1	1	6.9	6.9	6.9	14.619	130	130;168	1	10
>tr|I1I9E6|I1I9E6_BRADI Uncharacterized protein OS=Brachypodium distachyon GN=LOC100822260 PE=4 SV=1;>tr|I1I9E4|I1I9E4_BRADI Uncharacterized protein OS=Brachypodium distachyon GN=LOC100822260 PE=4 SV=1;>tr|I1I9E5|I1I9E5_BRADI Uncharacterized protein OS=Brachypodium distachyon GN=LOC100822260 PE=4 SV=1	Uncharacterized protein	LOC100822260	>tr|I1I9E6|I1I9E6_BRADI Uncharacterized protein OS=Brachypodium distachyon GN=LOC100822260 PE=4 SV=1;>tr|I1I9E4|I1I9E4_BRADI Uncharacterized protein OS=Brachypodium distachyon GN=LOC100822260 PE=4 SV=1;>tr|I1I9E5|I1I9E5_BRADI Uncharacterized protein OS=Brachypodium distachyon GN=LOC100822260 PE=4 SV=1	3;3;2	3;3;2	3;3;2	>tr|I1I9E6|I1I9E6_BRADI Uncharacterized protein OS=Brachypodium distachyon GN=LOC100822260 PE=4 SV=1;>tr|I1I9E4|I1I9E4_BRADI Uncharacterized protein OS=Brachypodium distachyon GN=LOC100822260 PE=4 SV=1;>tr|I1I9E5|I1I9E5_BRADI Uncharacterized protein OS=Bra	3	3	3	3	3	3	3	3	3	3	3	3	3	3	3	3	3	3	3	3	3	3	3	3	3	3	3	3	3	3	3	3	3	3	19	19	19	26.527	248	248;305;220	1	39
>tr|I1I752|I1I752_BRADI Uncharacterized protein OS=Brachypodium distachyon GN=LOC100845613 PE=3 SV=1;>tr|I1I751|I1I751_BRADI Uncharacterized protein OS=Brachypodium distachyon GN=LOC100845613 PE=3 SV=1	Uncharacterized protein	LOC100845613	>tr|I1I752|I1I752_BRADI Uncharacterized protein OS=Brachypodium distachyon GN=LOC100845613 PE=3 SV=1;>tr|I1I751|I1I751_BRADI Uncharacterized protein OS=Brachypodium distachyon GN=LOC100845613 PE=3 SV=1	2;2	2;2	2;2	>tr|I1I752|I1I752_BRADI Uncharacterized protein OS=Brachypodium distachyon GN=LOC100845613 PE=3 SV=1;>tr|I1I751|I1I751_BRADI Uncharacterized protein OS=Brachypodium distachyon GN=LOC100845613 PE=3 SV=1	2	2	2	2	2	2	2	2	2	2	2	1	2	2	2	2	2	2	2	2	2	1	2	2	2	2	2	2	2	2	2	1	2	2	7.4	7.4	7.4	45.099	418	418;501	1	25
>tr|I1IX47|I1IX47_BRADI Uncharacterized protein OS=Brachypodium distachyon GN=LOC100839262 PE=4 SV=1;>tr|I1IX46|I1IX46_BRADI Uncharacterized protein OS=Brachypodium distachyon GN=LOC100838957 PE=4 SV=1	Uncharacterized protein	LOC100838957	>tr|I1IX47|I1IX47_BRADI Uncharacterized protein OS=Brachypodium distachyon GN=LOC100839262 PE=4 SV=1;>tr|I1IX46|I1IX46_BRADI Uncharacterized protein OS=Brachypodium distachyon GN=LOC100838957 PE=4 SV=1	9;8	9;8	9;8	>tr|I1IX47|I1IX47_BRADI Uncharacterized protein OS=Brachypodium distachyon GN=LOC100839262 PE=4 SV=1;>tr|I1IX46|I1IX46_BRADI Uncharacterized protein OS=Brachypodium distachyon GN=LOC100838957 PE=4 SV=1	2	9	9	9	8	7	8	7	6	8	8	7	7	8	8	7	8	7	6	8	8	7	7	8	8	7	8	7	6	8	8	7	7	8	12.5	12.5	12.5	115.5	1016	1016;1016	1	75
>tr|I1HIL8|I1HIL8_BRADI Uncharacterized protein OS=Brachypodium distachyon GN=LOC100832951 PE=3 SV=1	Uncharacterized protein	LOC100832951	>tr|I1HIL8|I1HIL8_BRADI Uncharacterized protein OS=Brachypodium distachyon GN=LOC100832951 PE=3 SV=1	2	2	2	>tr|I1HIL8|I1HIL8_BRADI Uncharacterized protein OS=Brachypodium distachyon GN=LOC100832951 PE=3 SV=1	1	2	2	2	2	1	2	2	1	2	1	1	1	1	2	1	2	2	1	2	1	1	1	1	2	1	2	2	1	2	1	1	1	1	14.8	14.8	14.8	15.66	142	142	1	14
>tr|I1H9W4|I1H9W4_BRADI Uncharacterized protein OS=Brachypodium distachyon GN=LOC100836076 PE=4 SV=1;>tr|I1I4I7|I1I4I7_BRADI Uncharacterized protein OS=Brachypodium distachyon GN=LOC100828513 PE=4 SV=1	Uncharacterized protein	LOC100828513	>tr|I1H9W4|I1H9W4_BRADI Uncharacterized protein OS=Brachypodium distachyon GN=LOC100836076 PE=4 SV=1;>tr|I1I4I7|I1I4I7_BRADI Uncharacterized protein OS=Brachypodium distachyon GN=LOC100828513 PE=4 SV=1	4;3	4;3	4;3	>tr|I1H9W4|I1H9W4_BRADI Uncharacterized protein OS=Brachypodium distachyon GN=LOC100836076 PE=4 SV=1;>tr|I1I4I7|I1I4I7_BRADI Uncharacterized protein OS=Brachypodium distachyon GN=LOC100828513 PE=4 SV=1	2	4	4	4	4	3	4	3	3	3	3	3	4	3	4	3	4	3	3	3	3	3	4	3	4	3	4	3	3	3	3	3	4	3	20.1	20.1	20.1	18.664	164	164;164	1	33
>tr|I1HU67|I1HU67_BRADI Uncharacterized protein OS=Brachypodium distachyon GN=LOC100837463 PE=3 SV=1;>tr|I1GZH8|I1GZH8_BRADI Uncharacterized protein OS=Brachypodium distachyon GN=LOC100831015 PE=3 SV=1	Uncharacterized protein	LOC100831015	>tr|I1HU67|I1HU67_BRADI Uncharacterized protein OS=Brachypodium distachyon GN=LOC100837463 PE=3 SV=1	5;1	5;1	5;1	>tr|I1HU67|I1HU67_BRADI Uncharacterized protein OS=Brachypodium distachyon GN=LOC100837463 PE=3 SV=1	2	5	5	5	5	5	5	5	5	5	5	5	5	5	5	5	5	5	5	5	5	5	5	5	5	5	5	5	5	5	5	5	5	5	19.5	19.5	19.5	34.672	323	323;383	1	60
>tr|I1GPP5|I1GPP5_BRADI Uncharacterized protein OS=Brachypodium distachyon GN=LOC100842305 PE=4 SV=1	Uncharacterized protein	LOC100842305	>tr|I1GPP5|I1GPP5_BRADI Uncharacterized protein OS=Brachypodium distachyon GN=LOC100842305 PE=4 SV=1	1	1	1	>tr|I1GPP5|I1GPP5_BRADI Uncharacterized protein OS=Brachypodium distachyon GN=LOC100842305 PE=4 SV=1	1	1	1	1	1	1	1	1	1	1	1	1	1	1	1	1	1	1	1	1	1	1	1	1	1	1	1	1	1	1	1	1	1	1	6.2	6.2	6.2	15.621	161	161	1	10
>tr|I1HK18|I1HK18_BRADI Uncharacterized protein OS=Brachypodium distachyon GN=LOC100821920 PE=4 SV=1	Uncharacterized protein	LOC100821920	>tr|I1HK18|I1HK18_BRADI Uncharacterized protein OS=Brachypodium distachyon GN=LOC100821920 PE=4 SV=1	3	3	1	>tr|I1HK18|I1HK18_BRADI Uncharacterized protein OS=Brachypodium distachyon GN=LOC100821920 PE=4 SV=1	1	3	3	1	3	2	3	3	3	3	3	3	2	3	3	2	3	3	3	3	3	3	2	3	1	0	1	1	1	1	1	1	0	1	21.6	21.6	6.9	22.249	204	204	1	42
>tr|I1GQB3|I1GQB3_BRADI Uncharacterized protein OS=Brachypodium distachyon GN=LOC100830287 PE=4 SV=1;>tr|I1GQB2|I1GQB2_BRADI Uncharacterized protein OS=Brachypodium distachyon GN=LOC100829984 PE=4 SV=1	Uncharacterized protein	LOC100829984	>tr|I1GQB3|I1GQB3_BRADI Uncharacterized protein OS=Brachypodium distachyon GN=LOC100830287 PE=4 SV=1	5;1	5;1	5;1	>tr|I1GQB3|I1GQB3_BRADI Uncharacterized protein OS=Brachypodium distachyon GN=LOC100830287 PE=4 SV=1	2	5	5	5	4	3	5	5	5	5	3	4	3	3	4	3	5	5	5	5	3	4	3	3	4	3	5	5	5	5	3	4	3	3	15.1	15.1	15.1	45.441	405	405;405	1	40
>tr|I1I826|I1I826_BRADI Uncharacterized protein OS=Brachypodium distachyon GN=LOC100823594 PE=4 SV=1	Uncharacterized protein	LOC100823594	>tr|I1I826|I1I826_BRADI Uncharacterized protein OS=Brachypodium distachyon GN=LOC100823594 PE=4 SV=1	1	1	1	>tr|I1I826|I1I826_BRADI Uncharacterized protein OS=Brachypodium distachyon GN=LOC100823594 PE=4 SV=1	1	1	1	1	1	1	1	1	1	1	1	1	1	1	1	1	1	1	1	1	1	1	1	1	1	1	1	1	1	1	1	1	1	1	2.9	2.9	2.9	34.107	314	314	1	10
>tr|I1INQ9|I1INQ9_BRADI Uncharacterized protein OS=Brachypodium distachyon GN=LOC100837928 PE=4 SV=1;>tr|I1INR0|I1INR0_BRADI Uncharacterized protein OS=Brachypodium distachyon GN=LOC100837928 PE=4 SV=1;>tr|I1INQ8|I1INQ8_BRADI Uncharacterized protein OS=Brachypodium distachyon GN=LOC100837928 PE=4 SV=1;>tr|I1IUS7|I1IUS7_BRADI Uncharacterized protein OS=Brachypodium distachyon GN=LOC100843109 PE=4 …	Uncharacterized protein	LOC100843109	>tr|I1INQ9|I1INQ9_BRADI Uncharacterized protein OS=Brachypodium distachyon GN=LOC100837928 PE=4 SV=1;>tr|I1INR0|I1INR0_BRADI Uncharacterized protein OS=Brachypodium distachyon GN=LOC100837928 PE=4 SV=1;>tr|I1INQ8|I1INQ8_BRADI Uncharacterized protein OS=Brachypodium distachyon GN=LOC100837928 PE=4 SV=1	3;3;3;1	3;3;3;1	3;3;3;1	>tr|I1INQ9|I1INQ9_BRADI Uncharacterized protein OS=Brachypodium distachyon GN=LOC100837928 PE=4 SV=1;>tr|I1INR0|I1INR0_BRADI Uncharacterized protein OS=Brachypodium distachyon GN=LOC100837928 PE=4 SV=1;>tr|I1INQ8|I1INQ8_BRADI Uncharacterized protein OS=Bra	4	3	3	3	3	2	3	3	3	1	2	3	2	3	3	2	3	3	3	1	2	3	2	3	3	2	3	3	3	1	2	3	2	3	6.9	6.9	6.9	63.687	577	577;639;658;656	1	33
>tr|I1J231|I1J231_BRADI Uncharacterized protein OS=Brachypodium distachyon GN=LOC100828257 PE=3 SV=1;>tr|I1J230|I1J230_BRADI Uncharacterized protein OS=Brachypodium distachyon GN=LOC100828257 PE=3 SV=1	Uncharacterized protein	LOC100828257	>tr|I1J231|I1J231_BRADI Uncharacterized protein OS=Brachypodium distachyon GN=LOC100828257 PE=3 SV=1;>tr|I1J230|I1J230_BRADI Uncharacterized protein OS=Brachypodium distachyon GN=LOC100828257 PE=3 SV=1	4;4	4;4	4;4	>tr|I1J231|I1J231_BRADI Uncharacterized protein OS=Brachypodium distachyon GN=LOC100828257 PE=3 SV=1;>tr|I1J230|I1J230_BRADI Uncharacterized protein OS=Brachypodium distachyon GN=LOC100828257 PE=3 SV=1	2	4	4	4	4	4	4	3	4	4	4	4	4	4	4	4	4	3	4	4	4	4	4	4	4	4	4	3	4	4	4	4	4	4	13.6	13.6	13.6	39.826	360	360;394	1	45
>tr|I1H1C2|I1H1C2_BRADI 6-phosphogluconate dehydrogenase, decarboxylating OS=Brachypodium distachyon GN=LOC100836182 PE=3 SV=1	6-phosphogluconate dehydrogenase, decarboxylating	LOC100836182	>tr|I1H1C2|I1H1C2_BRADI 6-phosphogluconate dehydrogenase, decarboxylating OS=Brachypodium distachyon GN=LOC100836182 PE=3 SV=1	3	3	3	>tr|I1H1C2|I1H1C2_BRADI 6-phosphogluconate dehydrogenase, decarboxylating OS=Brachypodium distachyon GN=LOC100836182 PE=3 SV=1	1	3	3	3	3	2	3	3	3	2	3	2	2	2	3	2	3	3	3	2	3	2	2	2	3	2	3	3	3	2	3	2	2	2	11.5	11.5	11.5	52.607	479	479	1	25
>tr|I1I383|I1I383_BRADI Uncharacterized protein OS=Brachypodium distachyon GN=LOC100830341 PE=4 SV=1	Uncharacterized protein	LOC100830341	>tr|I1I383|I1I383_BRADI Uncharacterized protein OS=Brachypodium distachyon GN=LOC100830341 PE=4 SV=1	3	3	3	>tr|I1I383|I1I383_BRADI Uncharacterized protein OS=Brachypodium distachyon GN=LOC100830341 PE=4 SV=1	1	3	3	3	3	1	2	3	2	3	3	3	3	3	3	1	2	3	2	3	3	3	3	3	3	1	2	3	2	3	3	3	3	3	13.3	13.3	13.3	28.244	264	264	1	26
>tr|I1IYI7|I1IYI7_BRADI GF14g protein OS=Brachypodium distachyon GN=LOC100824144 PE=2 SV=1;>tr|I1IAX5|I1IAX5_BRADI Uncharacterized protein OS=Brachypodium distachyon GN=LOC100840843 PE=3 SV=1;>tr|I1IAX4|I1IAX4_BRADI Uncharacterized protein OS=Brachypodium distachyon GN=LOC100840843 PE=3 SV=1;>tr|I1IKG7|I1IKG7_BRADI Uncharacterized protein OS=Brachypodium distachyon GN=LOC100839340 PE=3 SV=1;>tr|I…	GF14e protein	LOC100839340	>tr|I1IYI7|I1IYI7_BRADI GF14g protein OS=Brachypodium distachyon GN=LOC100824144 PE=2 SV=1;>tr|I1IAX5|I1IAX5_BRADI Uncharacterized protein OS=Brachypodium distachyon GN=LOC100840843 PE=3 SV=1;>tr|I1IAX4|I1IAX4_BRADI Uncharacterized protein OS=Brachypodium distachyon GN=LOC100840843 PE=3 SV=1	9;5;5;1;1	5;3;3;0;0	5;3;3;0;0	>tr|I1IYI7|I1IYI7_BRADI GF14g protein OS=Brachypodium distachyon GN=LOC100824144 PE=2 SV=1;>tr|I1IAX5|I1IAX5_BRADI Uncharacterized protein OS=Brachypodium distachyon GN=LOC100840843 PE=3 SV=1;>tr|I1IAX4|I1IAX4_BRADI Uncharacterized protein OS=Brachypodium	5	9	5	5	9	7	9	9	8	7	7	8	8	8	5	4	5	5	4	3	4	4	4	4	5	4	5	5	4	3	4	4	4	4	40.5	29.4	29.4	29.677	262	262;261;262;248;249	1	42
>tr|I1GMA2|I1GMA2_BRADI Ribosomal protein S7 OS=Brachypodium distachyon GN=LOC100842273 PE=3 SV=1;>tr|B3TN94|B3TN94_BRADI 30S ribosomal protein S7, chloroplastic OS=Brachypodium distachyon GN=rps7 PE=3 SV=1;>tr|I1IN02|I1IN02_BRADI Ribosomal protein S7 OS=Brachypodium distachyon PE=3 SV=1;>tr|I1ILI6|I1ILI6_BRADI Ribosomal protein S7 OS=Brachypodium distachyon GN=LOC100834846 PE=3 SV=1	Ribosomal protein S7	LOC100834846	>tr|I1GMA2|I1GMA2_BRADI Ribosomal protein S7 OS=Brachypodium distachyon GN=LOC100842273 PE=3 SV=1;>tr|B3TN94|B3TN94_BRADI 30S ribosomal protein S7, chloroplastic OS=Brachypodium distachyon GN=rps7 PE=3 SV=1;>tr|I1IN02|I1IN02_BRADI Ribosomal protein S7 OS=Brachypodium distachyon PE=3 SV=1;>tr|I1ILI6|I1ILI6_BRADI Ribosomal protein S7 OS=Brachypodium distachyon GN=LOC100834846 PE=3 SV=1	5;5;4;4	5;5;4;4	5;5;4;4	>tr|I1GMA2|I1GMA2_BRADI Ribosomal protein S7 OS=Brachypodium distachyon GN=LOC100842273 PE=3 SV=1;>tr|B3TN94|B3TN94_BRADI 30S ribosomal protein S7, chloroplastic OS=Brachypodium distachyon GN=rps7 PE=3 SV=1;>tr|I1IN02|I1IN02_BRADI Ribosomal protein S7 OS=B	4	5	5	5	5	5	5	5	5	5	5	5	5	5	5	5	5	5	5	5	5	5	5	5	5	5	5	5	5	5	5	5	5	5	29.5	29.5	29.5	17.717	156	156;156;143;156	1	55
>tr|I1GWA4|I1GWA4_BRADI Uncharacterized protein OS=Brachypodium distachyon GN=LOC100821284 PE=3 SV=1	Uncharacterized protein	LOC100821284	>tr|I1GWA4|I1GWA4_BRADI Uncharacterized protein OS=Brachypodium distachyon GN=LOC100821284 PE=3 SV=1	3	3	3	>tr|I1GWA4|I1GWA4_BRADI Uncharacterized protein OS=Brachypodium distachyon GN=LOC100821284 PE=3 SV=1	1	3	3	3	2	3	3	2	3	2	3	2	2	3	2	3	3	2	3	2	3	2	2	3	2	3	3	2	3	2	3	2	2	3	23.4	23.4	23.4	21.052	192	192	1	33
>tr|I1GNK1|I1GNK1_BRADI Uncharacterized protein OS=Brachypodium distachyon GN=LOC100835895 PE=4 SV=1	Uncharacterized protein	LOC100835895	>tr|I1GNK1|I1GNK1_BRADI Uncharacterized protein OS=Brachypodium distachyon GN=LOC100835895 PE=4 SV=1	4	4	4	>tr|I1GNK1|I1GNK1_BRADI Uncharacterized protein OS=Brachypodium distachyon GN=LOC100835895 PE=4 SV=1	1	4	4	4	4	4	4	4	4	4	4	3	4	4	4	4	4	4	4	4	4	3	4	4	4	4	4	4	4	4	4	3	4	4	24.4	24.4	24.4	22.259	205	205	1	53
>tr|I1HXN5|I1HXN5_BRADI Uncharacterized protein OS=Brachypodium distachyon GN=LOC100836032 PE=3 SV=1	Uncharacterized protein	LOC100836032	>tr|I1HXN5|I1HXN5_BRADI Uncharacterized protein OS=Brachypodium distachyon GN=LOC100836032 PE=3 SV=1	5	5	5	>tr|I1HXN5|I1HXN5_BRADI Uncharacterized protein OS=Brachypodium distachyon GN=LOC100836032 PE=3 SV=1	1	5	5	5	5	4	5	5	4	5	5	4	4	5	5	4	5	5	4	5	5	4	4	5	5	4	5	5	4	5	5	4	4	5	17.4	17.4	17.4	38.485	357	357	1	53
>tr|I1HMC7|I1HMC7_BRADI Glucose-6-phosphate isomerase OS=Brachypodium distachyon GN=LOC100821500 PE=3 SV=1;>tr|I1HMC6|I1HMC6_BRADI Glucose-6-phosphate isomerase OS=Brachypodium distachyon GN=LOC100821500 PE=3 SV=1	Glucose-6-phosphate isomerase	LOC100821500	>tr|I1HMC7|I1HMC7_BRADI Glucose-6-phosphate isomerase OS=Brachypodium distachyon GN=LOC100821500 PE=3 SV=1;>tr|I1HMC6|I1HMC6_BRADI Glucose-6-phosphate isomerase OS=Brachypodium distachyon GN=LOC100821500 PE=3 SV=1	3;3	3;3	3;3	>tr|I1HMC7|I1HMC7_BRADI Glucose-6-phosphate isomerase OS=Brachypodium distachyon GN=LOC100821500 PE=3 SV=1;>tr|I1HMC6|I1HMC6_BRADI Glucose-6-phosphate isomerase OS=Brachypodium distachyon GN=LOC100821500 PE=3 SV=1	2	3	3	3	3	1	2	3	3	3	2	1	1	1	3	1	2	3	3	3	2	1	1	1	3	1	2	3	3	3	2	1	1	1	9.4	9.4	9.4	57.076	519	519;567	1	21
>tr|I1HM71|I1HM71_BRADI Uncharacterized protein OS=Brachypodium distachyon GN=LOC100828784 PE=4 SV=1	Uncharacterized protein	LOC100828784	>tr|I1HM71|I1HM71_BRADI Uncharacterized protein OS=Brachypodium distachyon GN=LOC100828784 PE=4 SV=1	3	3	3	>tr|I1HM71|I1HM71_BRADI Uncharacterized protein OS=Brachypodium distachyon GN=LOC100828784 PE=4 SV=1	1	3	3	3	3	2	3	2	3	3	2	3	3	3	3	2	3	2	3	3	2	3	3	3	3	2	3	2	3	3	2	3	3	3	5.7	5.7	5.7	61.089	548	548	1	27
>tr|I1IF34|I1IF34_BRADI Annexin OS=Brachypodium distachyon GN=LOC100823884 PE=3 SV=1	Annexin	LOC100823884	>tr|I1IF34|I1IF34_BRADI Annexin OS=Brachypodium distachyon GN=LOC100823884 PE=3 SV=1	3	3	3	>tr|I1IF34|I1IF34_BRADI Annexin OS=Brachypodium distachyon GN=LOC100823884 PE=3 SV=1	1	3	3	3	3	2	3	3	3	2	3	3	2	2	3	2	3	3	3	2	3	3	2	2	3	2	3	3	3	2	3	3	2	2	11.4	11.4	11.4	35.424	315	315	1	26
>tr|I1H6X9|I1H6X9_BRADI Uncharacterized protein OS=Brachypodium distachyon GN=BRADI_1g66550 PE=3 SV=1	_1g66550 PE=3 SV=1	BRADI_1g66550	>tr|I1H6X9|I1H6X9_BRADI Uncharacterized protein OS=Brachypodium distachyon GN=BRADI_1g66550 PE=3 SV=1	1	1	1	>tr|I1H6X9|I1H6X9_BRADI Uncharacterized protein OS=Brachypodium distachyon GN=BRADI_1g66550 PE=3 SV=1	1	1	1	1	1	1	1	1	1	1	1	1	1	1	1	1	1	1	1	1	1	1	1	1	1	1	1	1	1	1	1	1	1	1	2.5	2.5	2.5	52.358	481	481	1	20
>tr|I1IZB6|I1IZB6_BRADI Uncharacterized protein OS=Brachypodium distachyon GN=LOC100823942 PE=3 SV=1;>tr|I1GMG0|I1GMG0_BRADI Uncharacterized protein OS=Brachypodium distachyon GN=LOC100840552 PE=3 SV=1;>tr|I1IZB7|I1IZB7_BRADI Uncharacterized protein OS=Brachypodium distachyon GN=LOC100823942 PE=3 SV=1	Uncharacterized protein	LOC100823942	>tr|I1IZB6|I1IZB6_BRADI Uncharacterized protein OS=Brachypodium distachyon GN=LOC100823942 PE=3 SV=1;>tr|I1GMG0|I1GMG0_BRADI Uncharacterized protein OS=Brachypodium distachyon GN=LOC100840552 PE=3 SV=1;>tr|I1IZB7|I1IZB7_BRADI Uncharacterized protein OS=Brachypodium distachyon GN=LOC100823942 PE=3 SV=1	6;6;6	6;6;6	6;6;6	>tr|I1IZB6|I1IZB6_BRADI Uncharacterized protein OS=Brachypodium distachyon GN=LOC100823942 PE=3 SV=1;>tr|I1GMG0|I1GMG0_BRADI Uncharacterized protein OS=Brachypodium distachyon GN=LOC100840552 PE=3 SV=1;>tr|I1IZB7|I1IZB7_BRADI Uncharacterized protein OS=Bra	3	6	6	6	5	5	6	6	5	6	6	5	6	5	5	5	6	6	5	6	6	5	6	5	5	5	6	6	5	6	6	5	6	5	30.3	30.3	30.3	16.979	152	152;152;160	1	65
>tr|I1I806|I1I806_BRADI GF14c2 protein OS=Brachypodium distachyon GN=LOC100821125 PE=2 SV=1;>tr|I1I805|I1I805_BRADI GF14c1 protein OS=Brachypodium distachyon GN=LOC100821125 PE=2 SV=1;>tr|I1I791|I1I791_BRADI GF14b protein OS=Brachypodium distachyon GN=LOC100824107 PE=2 SV=1	GF14b protein	LOC100824107	>tr|I1I806|I1I806_BRADI GF14c2 protein OS=Brachypodium distachyon GN=LOC100821125 PE=2 SV=1;>tr|I1I805|I1I805_BRADI GF14c1 protein OS=Brachypodium distachyon GN=LOC100821125 PE=2 SV=1	7;7;3	4;4;1	4;4;1	>tr|I1I806|I1I806_BRADI GF14c2 protein OS=Brachypodium distachyon GN=LOC100821125 PE=2 SV=1;>tr|I1I805|I1I805_BRADI GF14c1 protein OS=Brachypodium distachyon GN=LOC100821125 PE=2 SV=1	3	7	4	4	7	4	6	7	6	7	5	6	6	5	4	2	3	4	3	4	3	3	3	2	4	2	3	4	3	4	3	3	3	2	28	17.2	17.2	27.583	250	250;262;256	1	32
>tr|I1HAD5|I1HAD5_BRADI Uncharacterized protein OS=Brachypodium distachyon GN=LOC100841775 PE=3 SV=1	Uncharacterized protein	LOC100841775	>tr|I1HAD5|I1HAD5_BRADI Uncharacterized protein OS=Brachypodium distachyon GN=LOC100841775 PE=3 SV=1	3	3	3	>tr|I1HAD5|I1HAD5_BRADI Uncharacterized protein OS=Brachypodium distachyon GN=LOC100841775 PE=3 SV=1	1	3	3	3	3	3	3	3	3	3	3	3	3	3	3	3	3	3	3	3	3	3	3	3	3	3	3	3	3	3	3	3	3	3	14.6	14.6	14.6	22.335	213	213	1	30
>tr|I1GVB7|I1GVB7_BRADI 60S ribosomal protein L27 OS=Brachypodium distachyon GN=LOC100826008 PE=3 SV=1	60S ribosomal protein L27	LOC100826008	>tr|I1GVB7|I1GVB7_BRADI 60S ribosomal protein L27 OS=Brachypodium distachyon GN=LOC100826008 PE=3 SV=1	3	3	3	>tr|I1GVB7|I1GVB7_BRADI 60S ribosomal protein L27 OS=Brachypodium distachyon GN=LOC100826008 PE=3 SV=1	1	3	3	3	3	3	3	3	3	3	3	3	2	3	3	3	3	3	3	3	3	3	2	3	3	3	3	3	3	3	3	3	2	3	19	19	19	15.445	137	137	1	59
>tr|I1H6X1|I1H6X1_BRADI Uncharacterized protein OS=Brachypodium distachyon GN=LOC100824938 PE=3 SV=1	Uncharacterized protein	LOC100824938	>tr|I1H6X1|I1H6X1_BRADI Uncharacterized protein OS=Brachypodium distachyon GN=LOC100824938 PE=3 SV=1	17	8	4	>tr|I1H6X1|I1H6X1_BRADI Uncharacterized protein OS=Brachypodium distachyon GN=LOC100824938 PE=3 SV=1	1	17	8	4	14	16	16	17	16	16	13	13	13	16	5	7	7	8	7	7	4	4	5	7	2	4	3	4	3	3	2	2	2	4	28.1	13.7	7.8	72.054	658	658	1	84
>tr|I1HYA2|I1HYA2_BRADI Citrate synthase OS=Brachypodium distachyon GN=LOC100821411 PE=3 SV=1	Citrate synthase	LOC100821411	>tr|I1HYA2|I1HYA2_BRADI Citrate synthase OS=Brachypodium distachyon GN=LOC100821411 PE=3 SV=1	6	6	6	>tr|I1HYA2|I1HYA2_BRADI Citrate synthase OS=Brachypodium distachyon GN=LOC100821411 PE=3 SV=1	1	6	6	6	5	4	4	5	5	5	5	5	5	5	5	4	4	5	5	5	5	5	5	5	5	4	4	5	5	5	5	5	5	5	15.5	15.5	15.5	52.655	472	472	1	48
>tr|I1IPY8|I1IPY8_BRADI Uncharacterized protein OS=Brachypodium distachyon GN=LOC100828033 PE=4 SV=1	Uncharacterized protein	LOC100828033	>tr|I1IPY8|I1IPY8_BRADI Uncharacterized protein OS=Brachypodium distachyon GN=LOC100828033 PE=4 SV=1	3	3	3	>tr|I1IPY8|I1IPY8_BRADI Uncharacterized protein OS=Brachypodium distachyon GN=LOC100828033 PE=4 SV=1	1	3	3	3	3	2	3	3	3	3	3	3	3	2	3	2	3	3	3	3	3	3	3	2	3	2	3	3	3	3	3	3	3	2	9.3	9.3	9.3	44.391	421	421	1	31
>tr|I1HZC3|I1HZC3_BRADI Uncharacterized protein OS=Brachypodium distachyon GN=LOC100839612 PE=3 SV=1;>tr|I1HZC2|I1HZC2_BRADI Uncharacterized protein OS=Brachypodium distachyon GN=LOC100839612 PE=3 SV=1	Uncharacterized protein	LOC100839612	>tr|I1HZC3|I1HZC3_BRADI Uncharacterized protein OS=Brachypodium distachyon GN=LOC100839612 PE=3 SV=1;>tr|I1HZC2|I1HZC2_BRADI Uncharacterized protein OS=Brachypodium distachyon GN=LOC100839612 PE=3 SV=1	3;3	3;3	3;3	>tr|I1HZC3|I1HZC3_BRADI Uncharacterized protein OS=Brachypodium distachyon GN=LOC100839612 PE=3 SV=1;>tr|I1HZC2|I1HZC2_BRADI Uncharacterized protein OS=Brachypodium distachyon GN=LOC100839612 PE=3 SV=1	2	3	3	3	2	2	2	2	2	2	2	3	2	3	2	2	2	2	2	2	2	3	2	3	2	2	2	2	2	2	2	3	2	3	12.9	12.9	12.9	22.908	209	209;211	1	31
>tr|I1H9V2|I1H9V2_BRADI Uncharacterized protein OS=Brachypodium distachyon GN=LOC100833521 PE=3 SV=1	Uncharacterized protein	LOC100833521	>tr|I1H9V2|I1H9V2_BRADI Uncharacterized protein OS=Brachypodium distachyon GN=LOC100833521 PE=3 SV=1	6	6	3	>tr|I1H9V2|I1H9V2_BRADI Uncharacterized protein OS=Brachypodium distachyon GN=LOC100833521 PE=3 SV=1	1	6	6	3	3	5	5	6	6	5	4	5	4	5	3	5	5	6	6	5	4	5	4	5	1	2	2	3	3	2	2	2	1	2	14.6	14.6	8	61.117	575	575	1	54
>tr|I1I2L9|I1I2L9_BRADI Uncharacterized protein OS=Brachypodium distachyon GN=LOC100845101 PE=3 SV=1;>tr|I1I2L8|I1I2L8_BRADI Uncharacterized protein OS=Brachypodium distachyon GN=LOC100845101 PE=3 SV=1	Uncharacterized protein	LOC100845101	>tr|I1I2L9|I1I2L9_BRADI Uncharacterized protein OS=Brachypodium distachyon GN=LOC100845101 PE=3 SV=1;>tr|I1I2L8|I1I2L8_BRADI Uncharacterized protein OS=Brachypodium distachyon GN=LOC100845101 PE=3 SV=1	3;3	2;2	2;2	>tr|I1I2L9|I1I2L9_BRADI Uncharacterized protein OS=Brachypodium distachyon GN=LOC100845101 PE=3 SV=1;>tr|I1I2L8|I1I2L8_BRADI Uncharacterized protein OS=Brachypodium distachyon GN=LOC100845101 PE=3 SV=1	2	3	2	2	3	2	2	3	3	3	3	3	3	3	2	2	2	2	2	2	2	2	2	2	2	2	2	2	2	2	2	2	2	2	5.5	4.2	4.2	65.515	595	595;596	1	28
>tr|I1GXN7|I1GXN7_BRADI Uncharacterized protein OS=Brachypodium distachyon GN=LOC100824053 PE=4 SV=1	Uncharacterized protein	LOC100824053	>tr|I1GXN7|I1GXN7_BRADI Uncharacterized protein OS=Brachypodium distachyon GN=LOC100824053 PE=4 SV=1	3	3	3	>tr|I1GXN7|I1GXN7_BRADI Uncharacterized protein OS=Brachypodium distachyon GN=LOC100824053 PE=4 SV=1	1	3	3	3	2	1	3	2	2	2	2	1	2	1	2	1	3	2	2	2	2	1	2	1	2	1	3	2	2	2	2	1	2	1	11.5	11.5	11.5	39.14	374	374	1	37
>tr|I1I6V9|I1I6V9_BRADI Uncharacterized protein OS=Brachypodium distachyon GN=LOC100832789 PE=4 SV=1;>tr|I1IPJ9|I1IPJ9_BRADI Uncharacterized protein OS=Brachypodium distachyon GN=LOC100832698 PE=4 SV=1	Uncharacterized protein	LOC100832698	>tr|I1I6V9|I1I6V9_BRADI Uncharacterized protein OS=Brachypodium distachyon GN=LOC100832789 PE=4 SV=1	4;1	4;1	3;0	>tr|I1I6V9|I1I6V9_BRADI Uncharacterized protein OS=Brachypodium distachyon GN=LOC100832789 PE=4 SV=1	2	4	4	3	4	3	3	4	4	4	4	4	4	4	4	3	3	4	4	4	4	4	4	4	3	3	2	3	3	3	3	3	3	3	16.5	16.5	13	31.332	284	284;284	1	42
>tr|I1J1N0|I1J1N0_BRADI Uncharacterized protein OS=Brachypodium distachyon GN=LOC100832294 PE=4 SV=1;>tr|I1I1Z3|I1I1Z3_BRADI Uncharacterized protein OS=Brachypodium distachyon GN=LOC100830026 PE=4 SV=1	Uncharacterized protein	LOC100830026	>tr|I1J1N0|I1J1N0_BRADI Uncharacterized protein OS=Brachypodium distachyon GN=LOC100832294 PE=4 SV=1	5;1	5;1	5;1	>tr|I1J1N0|I1J1N0_BRADI Uncharacterized protein OS=Brachypodium distachyon GN=LOC100832294 PE=4 SV=1	2	5	5	5	5	3	5	5	3	4	5	3	3	4	5	3	5	5	3	4	5	3	3	4	5	3	5	5	3	4	5	3	3	4	17.9	17.9	17.9	43.483	391	391;337	1	50
>tr|I1HET7|I1HET7_BRADI Uncharacterized protein OS=Brachypodium distachyon GN=LOC100829187 PE=4 SV=1;>tr|I1HET8|I1HET8_BRADI Uncharacterized protein OS=Brachypodium distachyon GN=LOC100829187 PE=4 SV=1	Uncharacterized protein	LOC100829187	>tr|I1HET7|I1HET7_BRADI Uncharacterized protein OS=Brachypodium distachyon GN=LOC100829187 PE=4 SV=1;>tr|I1HET8|I1HET8_BRADI Uncharacterized protein OS=Brachypodium distachyon GN=LOC100829187 PE=4 SV=1	6;5	6;5	6;5	>tr|I1HET7|I1HET7_BRADI Uncharacterized protein OS=Brachypodium distachyon GN=LOC100829187 PE=4 SV=1;>tr|I1HET8|I1HET8_BRADI Uncharacterized protein OS=Brachypodium distachyon GN=LOC100829187 PE=4 SV=1	2	6	6	6	5	4	6	6	6	6	6	2	6	4	5	4	6	6	6	6	6	2	6	4	5	4	6	6	6	6	6	2	6	4	12	12	12	65.835	608	608;513	1	61
>tr|I1GRE7|I1GRE7_BRADI Xylose isomerase OS=Brachypodium distachyon GN=LOC100844241 PE=3 SV=1	Xylose isomerase	LOC100844241	>tr|I1GRE7|I1GRE7_BRADI Xylose isomerase OS=Brachypodium distachyon GN=LOC100844241 PE=3 SV=1	5	5	5	>tr|I1GRE7|I1GRE7_BRADI Xylose isomerase OS=Brachypodium distachyon GN=LOC100844241 PE=3 SV=1	1	5	5	5	5	2	5	5	5	4	4	3	3	3	5	2	5	5	5	4	4	3	3	3	5	2	5	5	5	4	4	3	3	3	12.7	12.7	12.7	53.475	479	479	1	39
>tr|I1GP27|I1GP27_BRADI Uncharacterized protein OS=Brachypodium distachyon GN=LOC100833335 PE=3 SV=1;>tr|I1GP28|I1GP28_BRADI Uncharacterized protein OS=Brachypodium distachyon GN=LOC100833335 PE=3 SV=1	Uncharacterized protein	LOC100833335	>tr|I1GP27|I1GP27_BRADI Uncharacterized protein OS=Brachypodium distachyon GN=LOC100833335 PE=3 SV=1;>tr|I1GP28|I1GP28_BRADI Uncharacterized protein OS=Brachypodium distachyon GN=LOC100833335 PE=3 SV=1	7;6	7;6	7;6	>tr|I1GP27|I1GP27_BRADI Uncharacterized protein OS=Brachypodium distachyon GN=LOC100833335 PE=3 SV=1;>tr|I1GP28|I1GP28_BRADI Uncharacterized protein OS=Brachypodium distachyon GN=LOC100833335 PE=3 SV=1	2	7	7	7	6	5	5	6	5	5	6	5	3	4	6	5	5	6	5	5	6	5	3	4	6	5	5	6	5	5	6	5	3	4	32.7	32.7	32.7	19.126	171	171;128	1	60
>tr|I1I679|I1I679_BRADI Nucleoside diphosphate kinase OS=Brachypodium distachyon GN=LOC100825022 PE=2 SV=1	Nucleoside diphosphate kinase	LOC100825022	>tr|I1I679|I1I679_BRADI Nucleoside diphosphate kinase OS=Brachypodium distachyon GN=LOC100825022 PE=2 SV=1	4	4	4	>tr|I1I679|I1I679_BRADI Nucleoside diphosphate kinase OS=Brachypodium distachyon GN=LOC100825022 PE=2 SV=1	1	4	4	4	4	3	4	3	4	3	4	4	4	4	4	3	4	3	4	3	4	4	4	4	4	3	4	3	4	3	4	4	4	4	25.8	25.8	25.8	16.639	151	151	1	56
>tr|I1GP93|I1GP93_BRADI Uncharacterized protein OS=Brachypodium distachyon GN=LOC100844331 PE=3 SV=1	Uncharacterized protein	LOC100844331	>tr|I1GP93|I1GP93_BRADI Uncharacterized protein OS=Brachypodium distachyon GN=LOC100844331 PE=3 SV=1	10	10	10	>tr|I1GP93|I1GP93_BRADI Uncharacterized protein OS=Brachypodium distachyon GN=LOC100844331 PE=3 SV=1	1	10	10	10	6	8	8	8	9	10	8	6	7	6	6	8	8	8	9	10	8	6	7	6	6	8	8	8	9	10	8	6	7	6	18	18	18	80.599	744	744	1	77
>tr|I1IEN1|I1IEN1_BRADI Uncharacterized protein OS=Brachypodium distachyon GN=LOC100821409 PE=4 SV=1	Uncharacterized protein	LOC100821409	>tr|I1IEN1|I1IEN1_BRADI Uncharacterized protein OS=Brachypodium distachyon GN=LOC100821409 PE=4 SV=1	3	3	3	>tr|I1IEN1|I1IEN1_BRADI Uncharacterized protein OS=Brachypodium distachyon GN=LOC100821409 PE=4 SV=1	1	3	3	3	3	3	3	3	3	3	3	3	2	3	3	3	3	3	3	3	3	3	2	3	3	3	3	3	3	3	3	3	2	3	9.1	9.1	9.1	41.904	394	394	1	29
>tr|I1IB94|I1IB94_BRADI Uncharacterized protein OS=Brachypodium distachyon GN=BRADI_3g47890 PE=4 SV=1;>tr|I1IB93|I1IB93_BRADI Uncharacterized protein OS=Brachypodium distachyon GN=BRADI_3g47890 PE=4 SV=1;>tr|I1IB95|I1IB95_BRADI Uncharacterized protein OS=Brachypodium distachyon GN=BRADI_3g47890 PE=4 SV=1	_3g47890 PE=4 SV=1	BRADI_3g47890	>tr|I1IB94|I1IB94_BRADI Uncharacterized protein OS=Brachypodium distachyon GN=BRADI_3g47890 PE=4 SV=1;>tr|I1IB93|I1IB93_BRADI Uncharacterized protein OS=Brachypodium distachyon GN=BRADI_3g47890 PE=4 SV=1;>tr|I1IB95|I1IB95_BRADI Uncharacterized protein OS=Brachypodium distachyon GN=BRADI_3g47890 PE=4 SV=1	4;4;2	4;4;2	4;4;2	>tr|I1IB94|I1IB94_BRADI Uncharacterized protein OS=Brachypodium distachyon GN=BRADI_3g47890 PE=4 SV=1;>tr|I1IB93|I1IB93_BRADI Uncharacterized protein OS=Brachypodium distachyon GN=BRADI_3g47890 PE=4 SV=1;>tr|I1IB95|I1IB95_BRADI Uncharacterized protein OS=B	3	4	4	4	2	1	3	2	3	3	3	3	3	3	2	1	3	2	3	3	3	3	3	3	2	1	3	2	3	3	3	3	3	3	16.6	16.6	16.6	27.697	247	247;249;197	1	33
>tr|C6ZDC2|C6ZDC2_BRADI V-type proton ATPase subunit C OS=Brachypodium distachyon GN=VatpC PE=3 SV=1	V-type proton ATPase subunit C	VatpC	>tr|C6ZDC2|C6ZDC2_BRADI V-type proton ATPase subunit C OS=Brachypodium distachyon GN=VatpC PE=3 SV=1	5	5	5	>tr|C6ZDC2|C6ZDC2_BRADI V-type proton ATPase subunit C OS=Brachypodium distachyon GN=VatpC PE=3 SV=1	1	5	5	5	5	5	5	4	5	5	5	5	5	5	5	5	5	4	5	5	5	5	5	5	5	5	5	4	5	5	5	5	5	5	13.6	13.6	13.6	42.988	382	382	1	50
>tr|I1I9G7|I1I9G7_BRADI Uncharacterized protein OS=Brachypodium distachyon GN=LOC100825225 PE=4 SV=1	Uncharacterized protein	LOC100825225	>tr|I1I9G7|I1I9G7_BRADI Uncharacterized protein OS=Brachypodium distachyon GN=LOC100825225 PE=4 SV=1	2	2	2	>tr|I1I9G7|I1I9G7_BRADI Uncharacterized protein OS=Brachypodium distachyon GN=LOC100825225 PE=4 SV=1	1	2	2	2	2	1	2	2	2	2	2	1	2	2	2	1	2	2	2	2	2	1	2	2	2	1	2	2	2	2	2	1	2	2	5.4	5.4	5.4	36.135	334	334	1	18
>tr|I1J2I2|I1J2I2_BRADI Uncharacterized protein OS=Brachypodium distachyon GN=LOC100826721 PE=4 SV=1	Uncharacterized protein	LOC100826721	>tr|I1J2I2|I1J2I2_BRADI Uncharacterized protein OS=Brachypodium distachyon GN=LOC100826721 PE=4 SV=1	2	2	2	>tr|I1J2I2|I1J2I2_BRADI Uncharacterized protein OS=Brachypodium distachyon GN=LOC100826721 PE=4 SV=1	1	2	2	2	2	2	2	2	2	2	2	2	2	2	2	2	2	2	2	2	2	2	2	2	2	2	2	2	2	2	2	2	2	2	7.4	7.4	7.4	42.797	392	392	1	29
>tr|I1GNA1|I1GNA1_BRADI Uncharacterized protein OS=Brachypodium distachyon GN=LOC100846247 PE=4 SV=1	Uncharacterized protein	LOC100846247	>tr|I1GNA1|I1GNA1_BRADI Uncharacterized protein OS=Brachypodium distachyon GN=LOC100846247 PE=4 SV=1	4	1	1	>tr|I1GNA1|I1GNA1_BRADI Uncharacterized protein OS=Brachypodium distachyon GN=LOC100846247 PE=4 SV=1	1	4	1	1	4	4	4	4	4	4	4	4	4	4	1	1	1	1	1	1	1	1	1	1	1	1	1	1	1	1	1	1	1	1	7.4	2.2	2.2	67.531	624	624	1	19
>tr|I1HCH9|I1HCH9_BRADI NADH-cytochrome b5 reductase OS=Brachypodium distachyon GN=LOC100829805 PE=3 SV=1	NADH-cytochrome b5 reductase	LOC100829805	>tr|I1HCH9|I1HCH9_BRADI NADH-cytochrome b5 reductase OS=Brachypodium distachyon GN=LOC100829805 PE=3 SV=1	6	6	6	>tr|I1HCH9|I1HCH9_BRADI NADH-cytochrome b5 reductase OS=Brachypodium distachyon GN=LOC100829805 PE=3 SV=1	1	6	6	6	6	6	6	5	5	6	6	5	6	6	6	6	6	5	5	6	6	5	6	6	6	6	6	5	5	6	6	5	6	6	25.4	25.4	25.4	33.838	311	311	1	63
>tr|I1IIW0|I1IIW0_BRADI Uncharacterized protein OS=Brachypodium distachyon GN=LOC100834415 PE=4 SV=1;>tr|I1IIW1|I1IIW1_BRADI Uncharacterized protein OS=Brachypodium distachyon GN=LOC100831575 PE=4 SV=1	Uncharacterized protein	LOC100831575	>tr|I1IIW0|I1IIW0_BRADI Uncharacterized protein OS=Brachypodium distachyon GN=LOC100834415 PE=4 SV=1;>tr|I1IIW1|I1IIW1_BRADI Uncharacterized protein OS=Brachypodium distachyon GN=LOC100831575 PE=4 SV=1	3;2	3;2	3;2	>tr|I1IIW0|I1IIW0_BRADI Uncharacterized protein OS=Brachypodium distachyon GN=LOC100834415 PE=4 SV=1;>tr|I1IIW1|I1IIW1_BRADI Uncharacterized protein OS=Brachypodium distachyon GN=LOC100831575 PE=4 SV=1	2	3	3	3	3	1	3	1	2	1	2	2	3	3	3	1	3	1	2	1	2	2	3	3	3	1	3	1	2	1	2	2	3	3	14.4	14.4	14.4	16.861	153	153;151	1	24
>tr|I1IIV6|I1IIV6_BRADI Uncharacterized protein OS=Brachypodium distachyon GN=LOC100843393 PE=3 SV=1;>tr|I1I8W1|I1I8W1_BRADI Uncharacterized protein OS=Brachypodium distachyon GN=LOC100842261 PE=3 SV=1;>tr|I1I8W0|I1I8W0_BRADI Uncharacterized protein OS=Brachypodium distachyon GN=LOC100842261 PE=3 SV=1	Uncharacterized protein	LOC100842261	>tr|I1IIV6|I1IIV6_BRADI Uncharacterized protein OS=Brachypodium distachyon GN=LOC100843393 PE=3 SV=1;>tr|I1I8W1|I1I8W1_BRADI Uncharacterized protein OS=Brachypodium distachyon GN=LOC100842261 PE=3 SV=1;>tr|I1I8W0|I1I8W0_BRADI Uncharacterized protein OS=Brachypodium distachyon GN=LOC100842261 PE=3 SV=1	4;3;3	4;3;3	4;3;3	>tr|I1IIV6|I1IIV6_BRADI Uncharacterized protein OS=Brachypodium distachyon GN=LOC100843393 PE=3 SV=1;>tr|I1I8W1|I1I8W1_BRADI Uncharacterized protein OS=Brachypodium distachyon GN=LOC100842261 PE=3 SV=1;>tr|I1I8W0|I1I8W0_BRADI Uncharacterized protein OS=Bra	3	4	4	4	4	3	4	3	3	3	4	2	3	2	4	3	4	3	3	3	4	2	3	2	4	3	4	3	3	3	4	2	3	2	22.2	22.2	22.2	19.513	171	171;165;172	1	41
>tr|I1GUH7|I1GUH7_BRADI Peroxidase OS=Brachypodium distachyon GN=LOC100828063 PE=3 SV=1	Peroxidase	LOC100828063	>tr|I1GUH7|I1GUH7_BRADI Peroxidase OS=Brachypodium distachyon GN=LOC100828063 PE=3 SV=1	4	4	4	>tr|I1GUH7|I1GUH7_BRADI Peroxidase OS=Brachypodium distachyon GN=LOC100828063 PE=3 SV=1	1	4	4	4	3	3	4	3	3	3	4	4	4	4	3	3	4	3	3	3	4	4	4	4	3	3	4	3	3	3	4	4	4	4	11.7	11.7	11.7	36.479	341	341	1	44
>tr|I1HNX6|I1HNX6_BRADI Uncharacterized protein OS=Brachypodium distachyon GN=LOC100826971 PE=4 SV=1	Uncharacterized protein	LOC100826971	>tr|I1HNX6|I1HNX6_BRADI Uncharacterized protein OS=Brachypodium distachyon GN=LOC100826971 PE=4 SV=1	1	1	1	>tr|I1HNX6|I1HNX6_BRADI Uncharacterized protein OS=Brachypodium distachyon GN=LOC100826971 PE=4 SV=1	1	1	1	1	1	1	1	1	1	1	1	1	1	1	1	1	1	1	1	1	1	1	1	1	1	1	1	1	1	1	1	1	1	1	6.9	6.9	6.9	19.54	189	189	1	10
>tr|I1ITB7|I1ITB7_BRADI Carboxypeptidase OS=Brachypodium distachyon GN=LOC100843718 PE=3 SV=1;>tr|I1ITB8|I1ITB8_BRADI Carboxypeptidase OS=Brachypodium distachyon GN=LOC100843718 PE=3 SV=1	Carboxypeptidase	LOC100843718	>tr|I1ITB7|I1ITB7_BRADI Carboxypeptidase OS=Brachypodium distachyon GN=LOC100843718 PE=3 SV=1;>tr|I1ITB8|I1ITB8_BRADI Carboxypeptidase OS=Brachypodium distachyon GN=LOC100843718 PE=3 SV=1	6;5	6;5	6;5	>tr|I1ITB7|I1ITB7_BRADI Carboxypeptidase OS=Brachypodium distachyon GN=LOC100843718 PE=3 SV=1;>tr|I1ITB8|I1ITB8_BRADI Carboxypeptidase OS=Brachypodium distachyon GN=LOC100843718 PE=3 SV=1	2	6	6	6	6	4	6	6	6	6	5	6	6	5	6	4	6	6	6	6	5	6	6	5	6	4	6	6	6	6	5	6	6	5	17.3	17.3	17.3	53.641	492	492;451	1	59
>tr|I1HW10|I1HW10_BRADI Uncharacterized protein OS=Brachypodium distachyon GN=LOC100842360 PE=3 SV=1	Uncharacterized protein	LOC100842360	>tr|I1HW10|I1HW10_BRADI Uncharacterized protein OS=Brachypodium distachyon GN=LOC100842360 PE=3 SV=1	8	3	3	>tr|I1HW10|I1HW10_BRADI Uncharacterized protein OS=Brachypodium distachyon GN=LOC100842360 PE=3 SV=1	1	8	3	3	8	8	7	8	8	7	7	8	8	8	3	3	3	3	3	3	3	3	3	3	3	3	3	3	3	3	3	3	3	3	13.7	4.2	4.2	63.656	598	598	1	30
>tr|I1H4P9|I1H4P9_BRADI Uncharacterized protein OS=Brachypodium distachyon GN=LOC100836375 PE=3 SV=1;>tr|I1H4P8|I1H4P8_BRADI Uncharacterized protein OS=Brachypodium distachyon GN=LOC100836375 PE=3 SV=1;>tr|I1GSE4|I1GSE4_BRADI Uncharacterized protein OS=Brachypodium distachyon GN=LOC100829465 PE=4 SV=1;>tr|I1GSE3|I1GSE3_BRADI Uncharacterized protein OS=Brachypodium distachyon GN=LOC100829465 PE=3 …	Uncharacterized protein	LOC100829465	>tr|I1H4P9|I1H4P9_BRADI Uncharacterized protein OS=Brachypodium distachyon GN=LOC100836375 PE=3 SV=1;>tr|I1H4P8|I1H4P8_BRADI Uncharacterized protein OS=Brachypodium distachyon GN=LOC100836375 PE=3 SV=1	5;5;1;1	5;5;1;1	5;5;1;1	>tr|I1H4P9|I1H4P9_BRADI Uncharacterized protein OS=Brachypodium distachyon GN=LOC100836375 PE=3 SV=1;>tr|I1H4P8|I1H4P8_BRADI Uncharacterized protein OS=Brachypodium distachyon GN=LOC100836375 PE=3 SV=1	4	5	5	5	5	1	5	5	5	5	5	2	3	3	5	1	5	5	5	5	5	2	3	3	5	1	5	5	5	5	5	2	3	3	24.7	24.7	24.7	24.733	227	227;234;213;227	1	49
>tr|I1HA00|I1HA00_BRADI Aconitate hydratase OS=Brachypodium distachyon GN=LOC100842898 PE=3 SV=1;>tr|I1HA01|I1HA01_BRADI Aconitate hydratase OS=Brachypodium distachyon GN=LOC100842898 PE=3 SV=1	Aconitate hydratase	LOC100842898	>tr|I1HA00|I1HA00_BRADI Aconitate hydratase OS=Brachypodium distachyon GN=LOC100842898 PE=3 SV=1;>tr|I1HA01|I1HA01_BRADI Aconitate hydratase OS=Brachypodium distachyon GN=LOC100842898 PE=3 SV=1	8;6	5;4	5;4	>tr|I1HA00|I1HA00_BRADI Aconitate hydratase OS=Brachypodium distachyon GN=LOC100842898 PE=3 SV=1;>tr|I1HA01|I1HA01_BRADI Aconitate hydratase OS=Brachypodium distachyon GN=LOC100842898 PE=3 SV=1	2	8	5	5	7	5	6	8	8	8	8	6	7	5	4	3	3	5	5	5	5	3	4	3	4	3	3	5	5	5	5	3	4	3	10.5	8.8	8.8	106.8	994	994;774	1	56
>tr|I1H5X4|I1H5X4_BRADI Uncharacterized protein OS=Brachypodium distachyon GN=LOC100835762 PE=4 SV=1;>tr|I1H5X3|I1H5X3_BRADI Uncharacterized protein OS=Brachypodium distachyon GN=LOC100835762 PE=4 SV=1	Uncharacterized protein	LOC100835762	>tr|I1H5X4|I1H5X4_BRADI Uncharacterized protein OS=Brachypodium distachyon GN=LOC100835762 PE=4 SV=1;>tr|I1H5X3|I1H5X3_BRADI Uncharacterized protein OS=Brachypodium distachyon GN=LOC100835762 PE=4 SV=1	4;4	4;4	4;4	>tr|I1H5X4|I1H5X4_BRADI Uncharacterized protein OS=Brachypodium distachyon GN=LOC100835762 PE=4 SV=1;>tr|I1H5X3|I1H5X3_BRADI Uncharacterized protein OS=Brachypodium distachyon GN=LOC100835762 PE=4 SV=1	2	4	4	4	4	3	4	4	4	3	4	3	4	4	4	3	4	4	4	3	4	3	4	4	4	3	4	4	4	3	4	3	4	4	16.1	16.1	16.1	38.747	347	347;353	1	37
>tr|B3TN71|B3TN71_BRADI 30S ribosomal protein S18, chloroplastic OS=Brachypodium distachyon GN=rps18 PE=3 SV=1;>tr|I1ILI7|I1ILI7_BRADI Uncharacterized protein OS=Brachypodium distachyon PE=3 SV=1	Uncharacterized protein	rps18	>tr|B3TN71|B3TN71_BRADI 30S ribosomal protein S18, chloroplastic OS=Brachypodium distachyon GN=rps18 PE=3 SV=1;>tr|I1ILI7|I1ILI7_BRADI Uncharacterized protein OS=Brachypodium distachyon PE=3 SV=1	2;1	2;1	2;1	>tr|B3TN71|B3TN71_BRADI 30S ribosomal protein S18, chloroplastic OS=Brachypodium distachyon GN=rps18 PE=3 SV=1;>tr|I1ILI7|I1ILI7_BRADI Uncharacterized protein OS=Brachypodium distachyon PE=3 SV=1	2	2	2	2	2	2	2	2	2	2	2	2	2	2	2	2	2	2	2	2	2	2	2	2	2	2	2	2	2	2	2	2	2	2	9.2	9.2	9.2	19.619	163	163;119	1	20
>tr|I1I410|I1I410_BRADI Uncharacterized protein OS=Brachypodium distachyon GN=LOC100825735 PE=3 SV=1	Uncharacterized protein	LOC100825735	>tr|I1I410|I1I410_BRADI Uncharacterized protein OS=Brachypodium distachyon GN=LOC100825735 PE=3 SV=1	1	1	1	>tr|I1I410|I1I410_BRADI Uncharacterized protein OS=Brachypodium distachyon GN=LOC100825735 PE=3 SV=1	1	1	1	1	1	1	1	1	1	1	1	1	1	1	1	1	1	1	1	1	1	1	1	1	1	1	1	1	1	1	1	1	1	1	6.2	6.2	6.2	31.477	288	288	1	11
>tr|I1HMZ2|I1HMZ2_BRADI Uncharacterized protein OS=Brachypodium distachyon GN=LOC100824992 PE=4 SV=1	Uncharacterized protein	LOC100824992	>tr|I1HMZ2|I1HMZ2_BRADI Uncharacterized protein OS=Brachypodium distachyon GN=LOC100824992 PE=4 SV=1	4	4	4	>tr|I1HMZ2|I1HMZ2_BRADI Uncharacterized protein OS=Brachypodium distachyon GN=LOC100824992 PE=4 SV=1	1	4	4	4	4	3	4	3	3	3	3	4	4	4	4	3	4	3	3	3	3	4	4	4	4	3	4	3	3	3	3	4	4	4	22.7	22.7	22.7	30.989	291	291	1	51
>tr|I1HJY9|I1HJY9_BRADI Uncharacterized protein OS=Brachypodium distachyon GN=LOC100842132 PE=4 SV=1;>tr|I1HVD0|I1HVD0_BRADI Uncharacterized protein OS=Brachypodium distachyon GN=LOC100843142 PE=4 SV=1	Uncharacterized protein	LOC100843142	>tr|I1HJY9|I1HJY9_BRADI Uncharacterized protein OS=Brachypodium distachyon GN=LOC100842132 PE=4 SV=1	3;1	3;1	3;1	>tr|I1HJY9|I1HJY9_BRADI Uncharacterized protein OS=Brachypodium distachyon GN=LOC100842132 PE=4 SV=1	2	3	3	3	3	3	3	3	3	2	2	3	3	3	3	3	3	3	3	2	2	3	3	3	3	3	3	3	3	2	2	3	3	3	7.8	7.8	7.8	41.05	384	384;387	1	28
>tr|I1IXB7|I1IXB7_BRADI Uncharacterized protein OS=Brachypodium distachyon GN=LOC100824649 PE=4 SV=1	Uncharacterized protein	LOC100824649	>tr|I1IXB7|I1IXB7_BRADI Uncharacterized protein OS=Brachypodium distachyon GN=LOC100824649 PE=4 SV=1	2	2	2	>tr|I1IXB7|I1IXB7_BRADI Uncharacterized protein OS=Brachypodium distachyon GN=LOC100824649 PE=4 SV=1	1	2	2	2	2	2	2	2	2	2	2	2	2	2	2	2	2	2	2	2	2	2	2	2	2	2	2	2	2	2	2	2	2	2	7.8	7.8	7.8	32.925	309	309	1	20
>tr|I1HNL9|I1HNL9_BRADI Uncharacterized protein OS=Brachypodium distachyon GN=LOC100834005 PE=4 SV=1;>tr|I1GUA3|I1GUA3_BRADI Uncharacterized protein OS=Brachypodium distachyon GN=LOC100842421 PE=4 SV=1	Uncharacterized protein	LOC100842421	>tr|I1HNL9|I1HNL9_BRADI Uncharacterized protein OS=Brachypodium distachyon GN=LOC100834005 PE=4 SV=1;>tr|I1GUA3|I1GUA3_BRADI Uncharacterized protein OS=Brachypodium distachyon GN=LOC100842421 PE=4 SV=1	3;2	3;2	2;1	>tr|I1HNL9|I1HNL9_BRADI Uncharacterized protein OS=Brachypodium distachyon GN=LOC100834005 PE=4 SV=1;>tr|I1GUA3|I1GUA3_BRADI Uncharacterized protein OS=Brachypodium distachyon GN=LOC100842421 PE=4 SV=1	2	3	3	2	3	2	3	2	2	3	3	2	2	3	3	2	3	2	2	3	3	2	2	3	2	1	2	1	1	2	2	1	1	2	18.2	18.2	12.8	22.517	203	203;203	1	25
>tr|I1HHL5|I1HHL5_BRADI Uncharacterized protein OS=Brachypodium distachyon GN=LOC100830932 PE=4 SV=1;>tr|I1HHL3|I1HHL3_BRADI Uncharacterized protein OS=Brachypodium distachyon GN=LOC100830932 PE=4 SV=1;>tr|I1HHK8|I1HHK8_BRADI Uncharacterized protein OS=Brachypodium distachyon GN=LOC100830932 PE=4 SV=1;>tr|I1HDH4|I1HDH4_BRADI Uncharacterized protein OS=Brachypodium distachyon GN=LOC100827564 PE=4 …	Uncharacterized protein	LOC100821204	>tr|I1HHL5|I1HHL5_BRADI Uncharacterized protein OS=Brachypodium distachyon GN=LOC100830932 PE=4 SV=1;>tr|I1HHL3|I1HHL3_BRADI Uncharacterized protein OS=Brachypodium distachyon GN=LOC100830932 PE=4 SV=1;>tr|I1HHK8|I1HHK8_BRADI Uncharacterized protein OS=Brachypodium distachyon GN=LOC100830932 PE=4 SV=1;>tr|I1HDH4|I1HDH4_BRADI Uncharacterized protein OS=Brachypodium distachyon GN=LOC100827564 PE=4 …	5;5;5;5;4;3;3;3;1	5;5;5;5;4;3;3;3;1	5;5;5;5;4;3;3;3;1	>tr|I1HHL5|I1HHL5_BRADI Uncharacterized protein OS=Brachypodium distachyon GN=LOC100830932 PE=4 SV=1;>tr|I1HHL3|I1HHL3_BRADI Uncharacterized protein OS=Brachypodium distachyon GN=LOC100830932 PE=4 SV=1;>tr|I1HHK8|I1HHK8_BRADI Uncharacterized protein OS=Bra	9	5	5	5	5	5	3	5	4	4	3	5	4	5	5	5	3	5	4	4	3	5	4	5	5	5	3	5	4	4	3	5	4	5	30.3	30.3	30.3	20.842	185	185;206;206;207;156;182;195;207;342	1	44
>tr|I1GMN5|I1GMN5_BRADI Tubulin beta chain OS=Brachypodium distachyon GN=LOC100830051 PE=3 SV=1;>tr|I1GW29|I1GW29_BRADI Tubulin beta chain OS=Brachypodium distachyon PE=3 SV=1;>tr|I1HXL8|I1HXL8_BRADI Tubulin beta chain OS=Brachypodium distachyon GN=LOC100834775 PE=3 SV=1;>tr|I1HJF2|I1HJF2_BRADI Tubulin beta chain OS=Brachypodium distachyon GN=LOC100834494 PE=3 SV=1;>tr|I1GPT1|I1GPT1_BRADI Tubulin…	Tubulin beta chain	LOC100843456	>tr|I1GMN5|I1GMN5_BRADI Tubulin beta chain OS=Brachypodium distachyon GN=LOC100830051 PE=3 SV=1;>tr|I1GW29|I1GW29_BRADI Tubulin beta chain OS=Brachypodium distachyon PE=3 SV=1;>tr|I1HXL8|I1HXL8_BRADI Tubulin beta chain OS=Brachypodium distachyon GN=LOC100834775 PE=3 SV=1;>tr|I1HJF2|I1HJF2_BRADI Tubulin beta chain OS=Brachypodium distachyon GN=LOC100834494 PE=3 SV=1;>tr|I1GPT1|I1GPT1_BRADI Tubulin…	4;3;3;2;2;2;2;2;1	4;3;3;2;2;2;2;2;1	4;3;3;2;2;2;2;2;1	>tr|I1GMN5|I1GMN5_BRADI Tubulin beta chain OS=Brachypodium distachyon GN=LOC100830051 PE=3 SV=1;>tr|I1GW29|I1GW29_BRADI Tubulin beta chain OS=Brachypodium distachyon PE=3 SV=1;>tr|I1HXL8|I1HXL8_BRADI Tubulin beta chain OS=Brachypodium distachyon GN=LOC1008	9	4	4	4	4	1	4	4	4	2	1	2	2	2	4	1	4	4	4	2	1	2	2	2	4	1	4	4	4	2	1	2	2	2	13.7	13.7	13.7	49.741	444	444;435;445;444;445;447;447;448;446	1	27
>tr|I1HKT1|I1HKT1_BRADI Uncharacterized protein OS=Brachypodium distachyon GN=LOC100839089 PE=4 SV=1;>tr|I1HXV1|I1HXV1_BRADI Uncharacterized protein OS=Brachypodium distachyon PE=4 SV=1	Uncharacterized protein	LOC100839089	>tr|I1HKT1|I1HKT1_BRADI Uncharacterized protein OS=Brachypodium distachyon GN=LOC100839089 PE=4 SV=1	5;1	4;1	4;1	>tr|I1HKT1|I1HKT1_BRADI Uncharacterized protein OS=Brachypodium distachyon GN=LOC100839089 PE=4 SV=1	2	5	4	4	4	3	5	5	4	4	5	4	4	4	3	2	4	4	3	3	4	3	3	3	3	2	4	4	3	3	4	3	3	3	12.4	10.3	10.3	38.499	348	348;42	1	35
>tr|I1H910|I1H910_BRADI Proteasome subunit alpha type OS=Brachypodium distachyon GN=LOC100835050 PE=3 SV=1	Proteasome subunit alpha type	LOC100835050	>tr|I1H910|I1H910_BRADI Proteasome subunit alpha type OS=Brachypodium distachyon GN=LOC100835050 PE=3 SV=1	4	4	4	>tr|I1H910|I1H910_BRADI Proteasome subunit alpha type OS=Brachypodium distachyon GN=LOC100835050 PE=3 SV=1	1	4	4	4	3	2	4	4	3	3	3	2	2	2	3	2	4	4	3	3	3	2	2	2	3	2	4	4	3	3	3	2	2	2	28.9	28.9	28.9	27.472	246	246	1	30
>tr|C3SAB3|C3SAB3_BRADI Proline-rich protein OS=Brachypodium distachyon GN=LOC100840356 PE=4 SV=1	Proline-rich protein	LOC100840356	>tr|C3SAB3|C3SAB3_BRADI Proline-rich protein OS=Brachypodium distachyon GN=LOC100840356 PE=4 SV=1	2	2	2	>tr|C3SAB3|C3SAB3_BRADI Proline-rich protein OS=Brachypodium distachyon GN=LOC100840356 PE=4 SV=1	1	2	2	2	1	1	2	1	1	1	1	2	2	2	1	1	2	1	1	1	1	2	2	2	1	1	2	1	1	1	1	2	2	2	16	16	16	14.49	144	144	1	23
>tr|I1HF17|I1HF17_BRADI S-adenosylmethionine synthase OS=Brachypodium distachyon GN=LOC100844978 PE=3 SV=1	S-adenosylmethionine synthase	LOC100844978	>tr|I1HF17|I1HF17_BRADI S-adenosylmethionine synthase OS=Brachypodium distachyon GN=LOC100844978 PE=3 SV=1	3	3	1	>tr|I1HF17|I1HF17_BRADI S-adenosylmethionine synthase OS=Brachypodium distachyon GN=LOC100844978 PE=3 SV=1	1	3	3	1	3	2	3	3	3	3	3	3	3	3	3	2	3	3	3	3	3	3	3	3	1	1	1	1	1	1	1	1	1	1	8.4	8.4	2	43.054	395	395	1	30
>tr|I1I1B1|I1I1B1_BRADI 60S ribosomal protein L13 OS=Brachypodium distachyon GN=LOC100830340 PE=3 SV=1;>tr|I1HWE1|I1HWE1_BRADI 60S ribosomal protein L13 OS=Brachypodium distachyon GN=LOC100825017 PE=3 SV=1	60S ribosomal protein L13	LOC100825017	>tr|I1I1B1|I1I1B1_BRADI 60S ribosomal protein L13 OS=Brachypodium distachyon GN=LOC100830340 PE=3 SV=1;>tr|I1HWE1|I1HWE1_BRADI 60S ribosomal protein L13 OS=Brachypodium distachyon GN=LOC100825017 PE=3 SV=1	3;3	3;3	3;3	>tr|I1I1B1|I1I1B1_BRADI 60S ribosomal protein L13 OS=Brachypodium distachyon GN=LOC100830340 PE=3 SV=1;>tr|I1HWE1|I1HWE1_BRADI 60S ribosomal protein L13 OS=Brachypodium distachyon GN=LOC100825017 PE=3 SV=1	2	3	3	3	2	2	3	3	2	3	3	2	3	2	2	2	3	3	2	3	3	2	3	2	2	2	3	3	2	3	3	2	3	2	13.9	13.9	13.9	23.93	208	208;208	1	26
>tr|I1H862|I1H862_BRADI Uncharacterized protein OS=Brachypodium distachyon GN=LOC100836495 PE=3 SV=1	Uncharacterized protein	LOC100836495	>tr|I1H862|I1H862_BRADI Uncharacterized protein OS=Brachypodium distachyon GN=LOC100836495 PE=3 SV=1	4	4	4	>tr|I1H862|I1H862_BRADI Uncharacterized protein OS=Brachypodium distachyon GN=LOC100836495 PE=3 SV=1	1	4	4	4	4	4	3	4	4	3	4	4	4	4	4	4	3	4	4	3	4	4	4	4	4	4	3	4	4	3	4	4	4	4	7	7	7	58.421	530	530	1	50
>tr|I1IBV9|I1IBV9_BRADI Proteasome subunit alpha type OS=Brachypodium distachyon GN=LOC100823086 PE=3 SV=1;>tr|I1IBV8|I1IBV8_BRADI Proteasome subunit alpha type OS=Brachypodium distachyon GN=LOC100823086 PE=3 SV=1	Proteasome subunit alpha type	LOC100823086	>tr|I1IBV9|I1IBV9_BRADI Proteasome subunit alpha type OS=Brachypodium distachyon GN=LOC100823086 PE=3 SV=1;>tr|I1IBV8|I1IBV8_BRADI Proteasome subunit alpha type OS=Brachypodium distachyon GN=LOC100823086 PE=3 SV=1	5;4	5;4	5;4	>tr|I1IBV9|I1IBV9_BRADI Proteasome subunit alpha type OS=Brachypodium distachyon GN=LOC100823086 PE=3 SV=1;>tr|I1IBV8|I1IBV8_BRADI Proteasome subunit alpha type OS=Brachypodium distachyon GN=LOC100823086 PE=3 SV=1	2	5	5	5	4	3	5	5	5	5	5	5	4	4	4	3	5	5	5	5	5	5	4	4	4	3	5	5	5	5	5	5	4	4	34	34	34	25.812	235	235;248	1	54
>tr|I1GU86|I1GU86_BRADI Uncharacterized protein OS=Brachypodium distachyon GN=LOC100823113 PE=4 SV=1;>tr|I1H8Q8|I1H8Q8_BRADI Uncharacterized protein OS=Brachypodium distachyon GN=LOC100845124 PE=4 SV=1	Uncharacterized protein	LOC100845124	>tr|I1GU86|I1GU86_BRADI Uncharacterized protein OS=Brachypodium distachyon GN=LOC100823113 PE=4 SV=1;>tr|I1H8Q8|I1H8Q8_BRADI Uncharacterized protein OS=Brachypodium distachyon GN=LOC100845124 PE=4 SV=1	1;1	1;1	1;1	>tr|I1GU86|I1GU86_BRADI Uncharacterized protein OS=Brachypodium distachyon GN=LOC100823113 PE=4 SV=1;>tr|I1H8Q8|I1H8Q8_BRADI Uncharacterized protein OS=Brachypodium distachyon GN=LOC100845124 PE=4 SV=1	2	1	1	1	1	1	1	1	1	1	1	1	1	1	1	1	1	1	1	1	1	1	1	1	1	1	1	1	1	1	1	1	1	1	5.3	5.3	5.3	22.915	208	208;215	1	19
>tr|I1GMI8|I1GMI8_BRADI Uncharacterized protein OS=Brachypodium distachyon GN=LOC100846750 PE=4 SV=1	Uncharacterized protein	LOC100846750	>tr|I1GMI8|I1GMI8_BRADI Uncharacterized protein OS=Brachypodium distachyon GN=LOC100846750 PE=4 SV=1	1	1	1	>tr|I1GMI8|I1GMI8_BRADI Uncharacterized protein OS=Brachypodium distachyon GN=LOC100846750 PE=4 SV=1	1	1	1	1	1	1	1	1	1	1	1	1	1	1	1	1	1	1	1	1	1	1	1	1	1	1	1	1	1	1	1	1	1	1	3.9	3.9	3.9	26.063	228	228	1	10
>tr|I1IWP7|I1IWP7_BRADI Uncharacterized protein OS=Brachypodium distachyon PE=3 SV=1;>tr|B3TN92|B3TN92_BRADI 50S ribosomal protein L23, chloroplastic OS=Brachypodium distachyon GN=rpl23 PE=3 SV=1;>tr|I1HKK8|I1HKK8_BRADI Uncharacterized protein OS=Brachypodium distachyon PE=3 SV=1	Uncharacterized protein	rpl23	>tr|I1IWP7|I1IWP7_BRADI Uncharacterized protein OS=Brachypodium distachyon PE=3 SV=1;>tr|B3TN92|B3TN92_BRADI 50S ribosomal protein L23, chloroplastic OS=Brachypodium distachyon GN=rpl23 PE=3 SV=1;>tr|I1HKK8|I1HKK8_BRADI Uncharacterized protein OS=Brachypodium distachyon PE=3 SV=1	2;2;1	2;2;1	2;2;1	>tr|I1IWP7|I1IWP7_BRADI Uncharacterized protein OS=Brachypodium distachyon PE=3 SV=1;>tr|B3TN92|B3TN92_BRADI 50S ribosomal protein L23, chloroplastic OS=Brachypodium distachyon GN=rpl23 PE=3 SV=1;>tr|I1HKK8|I1HKK8_BRADI Uncharacterized protein OS=Brachypod	3	2	2	2	1	2	2	1	2	2	2	2	2	2	1	2	2	1	2	2	2	2	2	2	1	2	2	1	2	2	2	2	2	2	31.2	31.2	31.2	10.692	93	93;93;93	1	38
>tr|I1I2E8|I1I2E8_BRADI Uncharacterized protein OS=Brachypodium distachyon GN=LOC100834027 PE=4 SV=1	Uncharacterized protein	LOC100834027	>tr|I1I2E8|I1I2E8_BRADI Uncharacterized protein OS=Brachypodium distachyon GN=LOC100834027 PE=4 SV=1	2	2	2	>tr|I1I2E8|I1I2E8_BRADI Uncharacterized protein OS=Brachypodium distachyon GN=LOC100834027 PE=4 SV=1	1	2	2	2	2	2	2	2	2	2	2	2	2	2	2	2	2	2	2	2	2	2	2	2	2	2	2	2	2	2	2	2	2	2	10.3	10.3	10.3	32.964	310	310	1	44
>tr|I1I239|I1I239_BRADI Uncharacterized protein OS=Brachypodium distachyon PE=4 SV=1;>tr|I1IWP8|I1IWP8_BRADI Uncharacterized protein OS=Brachypodium distachyon PE=4 SV=1	Uncharacterized protein	>tr|I1I239|I1I239_BRADI Uncharacterized protein OS=Brachypodium distachyon	>tr|I1I239|I1I239_BRADI Uncharacterized protein OS=Brachypodium distachyon PE=4 SV=1;>tr|I1IWP8|I1IWP8_BRADI Uncharacterized protein OS=Brachypodium distachyon PE=4 SV=1	2;1	2;1	2;1	>tr|I1I239|I1I239_BRADI Uncharacterized protein OS=Brachypodium distachyon PE=4 SV=1;>tr|I1IWP8|I1IWP8_BRADI Uncharacterized protein OS=Brachypodium distachyon PE=4 SV=1	2	2	2	2	2	1	2	2	2	2	2	2	2	2	2	1	2	2	2	2	2	2	2	2	2	1	2	2	2	2	2	2	2	2	13.3	13.3	13.3	18.001	165	165;147	1	19
>tr|I1I563|I1I563_BRADI Uncharacterized protein OS=Brachypodium distachyon GN=LOC100842874 PE=3 SV=1;>tr|I1I562|I1I562_BRADI Uncharacterized protein OS=Brachypodium distachyon GN=BRADI_3g30170 PE=3 SV=1	_3g30170 PE=3 SV=1	BRADI_3g30170	>tr|I1I563|I1I563_BRADI Uncharacterized protein OS=Brachypodium distachyon GN=LOC100842874 PE=3 SV=1	3;1	3;1	3;1	>tr|I1I563|I1I563_BRADI Uncharacterized protein OS=Brachypodium distachyon GN=LOC100842874 PE=3 SV=1	2	3	3	3	2	2	1	3	1	2	3	2	3	2	2	2	1	3	1	2	3	2	3	2	2	2	1	3	1	2	3	2	3	2	22.7	22.7	22.7	22.762	211	211;282	1	27
>tr|I1HZ62|I1HZ62_BRADI Uncharacterized protein OS=Brachypodium distachyon GN=LOC100829108 PE=3 SV=1;>tr|I1HRS1|I1HRS1_BRADI Uncharacterized protein OS=Brachypodium distachyon GN=LOC100821713 PE=3 SV=1	Uncharacterized protein	LOC100821713	>tr|I1HZ62|I1HZ62_BRADI Uncharacterized protein OS=Brachypodium distachyon GN=LOC100829108 PE=3 SV=1	10;3	10;3	3;0	>tr|I1HZ62|I1HZ62_BRADI Uncharacterized protein OS=Brachypodium distachyon GN=LOC100829108 PE=3 SV=1	2	10	10	3	7	8	8	7	6	6	8	8	9	8	7	8	8	7	6	6	8	8	9	8	3	3	3	2	2	2	3	3	3	2	12.5	12.5	3.2	110.14	969	969;895	1	75
>tr|I1H9F9|I1H9F9_BRADI Uncharacterized protein OS=Brachypodium distachyon GN=LOC100837310 PE=3 SV=1	Uncharacterized protein	LOC100837310	>tr|I1H9F9|I1H9F9_BRADI Uncharacterized protein OS=Brachypodium distachyon GN=LOC100837310 PE=3 SV=1	2	2	2	>tr|I1H9F9|I1H9F9_BRADI Uncharacterized protein OS=Brachypodium distachyon GN=LOC100837310 PE=3 SV=1	1	2	2	2	2	1	2	2	2	2	2	2	2	2	2	1	2	2	2	2	2	2	2	2	2	1	2	2	2	2	2	2	2	2	6.6	6.6	6.6	33.469	316	316	1	39
>tr|I1I054|I1I054_BRADI Uncharacterized protein OS=Brachypodium distachyon GN=LOC100842156 PE=4 SV=1	Uncharacterized protein	LOC100842156	>tr|I1I054|I1I054_BRADI Uncharacterized protein OS=Brachypodium distachyon GN=LOC100842156 PE=4 SV=1	1	1	1	>tr|I1I054|I1I054_BRADI Uncharacterized protein OS=Brachypodium distachyon GN=LOC100842156 PE=4 SV=1	1	1	1	1	1	1	1	1	1	1	1	1	1	1	1	1	1	1	1	1	1	1	1	1	1	1	1	1	1	1	1	1	1	1	8.9	8.9	8.9	17.967	168	168	1	10
>tr|I1GYI3|I1GYI3_BRADI Uncharacterized protein OS=Brachypodium distachyon GN=LOC100823444 PE=4 SV=1;>tr|I1GYI2|I1GYI2_BRADI Uncharacterized protein OS=Brachypodium distachyon GN=LOC100823444 PE=4 SV=1;>tr|I1GYI1|I1GYI1_BRADI Uncharacterized protein OS=Brachypodium distachyon GN=LOC100823444 PE=4 SV=1	Uncharacterized protein	LOC100823444	>tr|I1GYI3|I1GYI3_BRADI Uncharacterized protein OS=Brachypodium distachyon GN=LOC100823444 PE=4 SV=1;>tr|I1GYI2|I1GYI2_BRADI Uncharacterized protein OS=Brachypodium distachyon GN=LOC100823444 PE=4 SV=1;>tr|I1GYI1|I1GYI1_BRADI Uncharacterized protein OS=Brachypodium distachyon GN=LOC100823444 PE=4 SV=1	3;3;3	3;3;3	3;3;3	>tr|I1GYI3|I1GYI3_BRADI Uncharacterized protein OS=Brachypodium distachyon GN=LOC100823444 PE=4 SV=1;>tr|I1GYI2|I1GYI2_BRADI Uncharacterized protein OS=Brachypodium distachyon GN=LOC100823444 PE=4 SV=1;>tr|I1GYI1|I1GYI1_BRADI Uncharacterized protein OS=Bra	3	3	3	3	3	2	3	3	3	2	3	3	3	3	3	2	3	3	3	2	3	3	3	3	3	2	3	3	3	2	3	3	3	3	10.2	10.2	10.2	31.45	293	293;320;340	1	28
>tr|I1HPY8|I1HPY8_BRADI Ketol-acid reductoisomerase OS=Brachypodium distachyon GN=LOC100834797 PE=3 SV=1	Ketol-acid reductoisomerase	LOC100834797	>tr|I1HPY8|I1HPY8_BRADI Ketol-acid reductoisomerase OS=Brachypodium distachyon GN=LOC100834797 PE=3 SV=1	2	2	2	>tr|I1HPY8|I1HPY8_BRADI Ketol-acid reductoisomerase OS=Brachypodium distachyon GN=LOC100834797 PE=3 SV=1	1	2	2	2	2	2	2	2	2	2	2	2	2	2	2	2	2	2	2	2	2	2	2	2	2	2	2	2	2	2	2	2	2	2	5.2	5.2	5.2	62.699	579	579	1	20
>tr|I1IVW5|I1IVW5_BRADI Uncharacterized protein OS=Brachypodium distachyon GN=LOC100821269 PE=3 SV=1	Uncharacterized protein	LOC100821269	>tr|I1IVW5|I1IVW5_BRADI Uncharacterized protein OS=Brachypodium distachyon GN=LOC100821269 PE=3 SV=1	4	4	4	>tr|I1IVW5|I1IVW5_BRADI Uncharacterized protein OS=Brachypodium distachyon GN=LOC100821269 PE=3 SV=1	1	4	4	4	3	3	2	3	2	3	3	2	3	3	3	3	2	3	2	3	3	2	3	3	3	3	2	3	2	3	3	2	3	3	21.6	21.6	21.6	36.95	342	342	1	35
>tr|I1IIB4|I1IIB4_BRADI Uncharacterized protein OS=Brachypodium distachyon GN=LOC100832267 PE=3 SV=1;>tr|I1IIB5|I1IIB5_BRADI Uncharacterized protein OS=Brachypodium distachyon GN=LOC100832267 PE=3 SV=1;>tr|I1IKJ4|I1IKJ4_BRADI Uncharacterized protein OS=Brachypodium distachyon GN=LOC100842688 PE=3 SV=1	Uncharacterized protein	LOC100842688	>tr|I1IIB4|I1IIB4_BRADI Uncharacterized protein OS=Brachypodium distachyon GN=LOC100832267 PE=3 SV=1;>tr|I1IIB5|I1IIB5_BRADI Uncharacterized protein OS=Brachypodium distachyon GN=LOC100832267 PE=3 SV=1;>tr|I1IKJ4|I1IKJ4_BRADI Uncharacterized protein OS=Brachypodium distachyon GN=LOC100842688 PE=3 SV=1	3;2;2	3;2;2	3;2;2	>tr|I1IIB4|I1IIB4_BRADI Uncharacterized protein OS=Brachypodium distachyon GN=LOC100832267 PE=3 SV=1;>tr|I1IIB5|I1IIB5_BRADI Uncharacterized protein OS=Brachypodium distachyon GN=LOC100832267 PE=3 SV=1;>tr|I1IKJ4|I1IKJ4_BRADI Uncharacterized protein OS=Bra	3	3	3	3	3	2	3	3	3	3	3	3	3	3	3	2	3	3	3	3	3	3	3	3	3	2	3	3	3	3	3	3	3	3	11.3	11.3	11.3	22.588	195	195;150;195	1	38
>tr|I1HL52|I1HL52_BRADI Malic enzyme OS=Brachypodium distachyon GN=LOC100833074 PE=3 SV=1;>tr|I1HL54|I1HL54_BRADI Malic enzyme OS=Brachypodium distachyon GN=LOC100833074 PE=3 SV=1;>tr|I1HL53|I1HL53_BRADI Malic enzyme OS=Brachypodium distachyon GN=LOC100833074 PE=3 SV=1;>tr|I1HR34|I1HR34_BRADI Malic enzyme OS=Brachypodium distachyon GN=LOC100830323 PE=3 SV=1	Malic enzyme	LOC100830323	>tr|I1HL52|I1HL52_BRADI Malic enzyme OS=Brachypodium distachyon GN=LOC100833074 PE=3 SV=1;>tr|I1HL54|I1HL54_BRADI Malic enzyme OS=Brachypodium distachyon GN=LOC100833074 PE=3 SV=1;>tr|I1HL53|I1HL53_BRADI Malic enzyme OS=Brachypodium distachyon GN=LOC100833074 PE=3 SV=1	5;4;3;1	5;4;3;1	4;3;2;0	>tr|I1HL52|I1HL52_BRADI Malic enzyme OS=Brachypodium distachyon GN=LOC100833074 PE=3 SV=1;>tr|I1HL54|I1HL54_BRADI Malic enzyme OS=Brachypodium distachyon GN=LOC100833074 PE=3 SV=1;>tr|I1HL53|I1HL53_BRADI Malic enzyme OS=Brachypodium distachyon GN=LOC100833	4	5	5	4	4	3	5	4	4	4	4	3	3	3	4	3	5	4	4	4	4	3	3	3	4	2	4	4	3	4	4	2	2	2	12.5	12.5	10.4	63.009	570	570;520;468;496	1	37
>tr|I1IXT2|I1IXT2_BRADI GrpE protein homolog OS=Brachypodium distachyon GN=LOC100830374 PE=3 SV=1	GrpE protein homolog	LOC100830374	>tr|I1IXT2|I1IXT2_BRADI GrpE protein homolog OS=Brachypodium distachyon GN=LOC100830374 PE=3 SV=1	3	3	3	>tr|I1IXT2|I1IXT2_BRADI GrpE protein homolog OS=Brachypodium distachyon GN=LOC100830374 PE=3 SV=1	1	3	3	3	2	1	2	3	1	1	3	2	2	1	2	1	2	3	1	1	3	2	2	1	2	1	2	3	1	1	3	2	2	1	14	14	14	31.472	286	286	1	26
>tr|I1IBP6|I1IBP6_BRADI Succinate--CoA ligase [ADP-forming] subunit beta, mitochondrial OS=Brachypodium distachyon GN=LOC100835038 PE=3 SV=1	Succinate--CoA ligase [ADP-forming] subunit beta, mitochondrial	LOC100835038	>tr|I1IBP6|I1IBP6_BRADI Succinate--CoA ligase [ADP-forming] subunit beta, mitochondrial OS=Brachypodium distachyon GN=LOC100835038 PE=3 SV=1	7	7	7	>tr|I1IBP6|I1IBP6_BRADI Succinate--CoA ligase [ADP-forming] subunit beta, mitochondrial OS=Brachypodium distachyon GN=LOC100835038 PE=3 SV=1	1	7	7	7	5	4	6	6	6	7	6	5	5	5	5	4	6	6	6	7	6	5	5	5	5	4	6	6	6	7	6	5	5	5	22.7	22.7	22.7	45.204	422	422	1	69
>tr|I1HT92|I1HT92_BRADI 60S ribosomal protein L36 OS=Brachypodium distachyon GN=LOC100842116 PE=3 SV=1;>tr|I1HIR0|I1HIR0_BRADI 60S ribosomal protein L36 OS=Brachypodium distachyon GN=LOC100840421 PE=3 SV=1;>tr|I1GLJ4|I1GLJ4_BRADI 60S ribosomal protein L36 OS=Brachypodium distachyon GN=LOC100835084 PE=3 SV=1	60S ribosomal protein L36	LOC100835084	>tr|I1HT92|I1HT92_BRADI 60S ribosomal protein L36 OS=Brachypodium distachyon GN=LOC100842116 PE=3 SV=1;>tr|I1HIR0|I1HIR0_BRADI 60S ribosomal protein L36 OS=Brachypodium distachyon GN=LOC100840421 PE=3 SV=1;>tr|I1GLJ4|I1GLJ4_BRADI 60S ribosomal protein L36 OS=Brachypodium distachyon GN=LOC100835084 PE=3 SV=1	3;3;2	3;3;2	3;3;2	>tr|I1HT92|I1HT92_BRADI 60S ribosomal protein L36 OS=Brachypodium distachyon GN=LOC100842116 PE=3 SV=1;>tr|I1HIR0|I1HIR0_BRADI 60S ribosomal protein L36 OS=Brachypodium distachyon GN=LOC100840421 PE=3 SV=1;>tr|I1GLJ4|I1GLJ4_BRADI 60S ribosomal protein L36	3	3	3	3	3	3	3	2	2	3	2	2	3	3	3	3	3	2	2	3	2	2	3	3	3	3	3	2	2	3	2	2	3	3	23.6	23.6	23.6	12.473	110	110;111;110	1	26
>tr|I1J3B6|I1J3B6_BRADI Uncharacterized protein OS=Brachypodium distachyon GN=LOC100821992 PE=4 SV=1	Uncharacterized protein	LOC100821992	>tr|I1J3B6|I1J3B6_BRADI Uncharacterized protein OS=Brachypodium distachyon GN=LOC100821992 PE=4 SV=1	2	2	2	>tr|I1J3B6|I1J3B6_BRADI Uncharacterized protein OS=Brachypodium distachyon GN=LOC100821992 PE=4 SV=1	1	2	2	2	2	2	2	2	2	2	2	2	2	2	2	2	2	2	2	2	2	2	2	2	2	2	2	2	2	2	2	2	2	2	15.1	15.1	15.1	19.245	179	179	1	20
>tr|I1H2R2|I1H2R2_BRADI Cytochrome b-c1 complex subunit 7 OS=Brachypodium distachyon GN=LOC100836279 PE=3 SV=1;>tr|I1GLX2|I1GLX2_BRADI Cytochrome b-c1 complex subunit 7 OS=Brachypodium distachyon GN=LOC100833047 PE=3 SV=1	Cytochrome b-c1 complex subunit 7	LOC100833047	>tr|I1H2R2|I1H2R2_BRADI Cytochrome b-c1 complex subunit 7 OS=Brachypodium distachyon GN=LOC100836279 PE=3 SV=1	4;1	4;1	4;1	>tr|I1H2R2|I1H2R2_BRADI Cytochrome b-c1 complex subunit 7 OS=Brachypodium distachyon GN=LOC100836279 PE=3 SV=1	2	4	4	4	2	2	4	4	3	2	3	1	3	2	2	2	4	4	3	2	3	1	3	2	2	2	4	4	3	2	3	1	3	2	33.3	33.3	33.3	14.424	123	123;126	1	26
>tr|I1IHC0|I1IHC0_BRADI Uncharacterized protein OS=Brachypodium distachyon GN=LOC100835896 PE=3 SV=1	Uncharacterized protein	LOC100835896	>tr|I1IHC0|I1IHC0_BRADI Uncharacterized protein OS=Brachypodium distachyon GN=LOC100835896 PE=3 SV=1	3	3	3	>tr|I1IHC0|I1IHC0_BRADI Uncharacterized protein OS=Brachypodium distachyon GN=LOC100835896 PE=3 SV=1	1	3	3	3	3	3	3	3	3	3	3	3	3	3	3	3	3	3	3	3	3	3	3	3	3	3	3	3	3	3	3	3	3	3	16.1	16.1	16.1	28.207	261	261	1	37
>tr|I1GL24|I1GL24_BRADI Uncharacterized protein OS=Brachypodium distachyon GN=LOC100824160 PE=4 SV=1	Uncharacterized protein	LOC100824160	>tr|I1GL24|I1GL24_BRADI Uncharacterized protein OS=Brachypodium distachyon GN=LOC100824160 PE=4 SV=1	3	3	3	>tr|I1GL24|I1GL24_BRADI Uncharacterized protein OS=Brachypodium distachyon GN=LOC100824160 PE=4 SV=1	1	3	3	3	3	2	2	2	2	3	3	2	2	2	3	2	2	2	2	3	3	2	2	2	3	2	2	2	2	3	3	2	2	2	6.6	6.6	6.6	75.802	709	709	1	30
>tr|I1HD73|I1HD73_BRADI Uncharacterized protein OS=Brachypodium distachyon GN=LOC100845676 PE=4 SV=1	Uncharacterized protein	LOC100845676	>tr|I1HD73|I1HD73_BRADI Uncharacterized protein OS=Brachypodium distachyon GN=LOC100845676 PE=4 SV=1	1	1	1	>tr|I1HD73|I1HD73_BRADI Uncharacterized protein OS=Brachypodium distachyon GN=LOC100845676 PE=4 SV=1	1	1	1	1	1	1	1	1	1	1	1	1	1	1	1	1	1	1	1	1	1	1	1	1	1	1	1	1	1	1	1	1	1	1	3.6	3.6	3.6	23.605	220	220	1	10
>tr|I1HDI2|I1HDI2_BRADI Uncharacterized protein OS=Brachypodium distachyon PE=3 SV=1	Uncharacterized protein	>tr|I1HDI2|I1HDI2_BRADI Uncharacterized protein OS=Brachypodium distachyon	>tr|I1HDI2|I1HDI2_BRADI Uncharacterized protein OS=Brachypodium distachyon PE=3 SV=1	3	3	3	>tr|I1HDI2|I1HDI2_BRADI Uncharacterized protein OS=Brachypodium distachyon PE=3 SV=1	1	3	3	3	3	3	3	3	2	3	3	3	2	3	3	3	3	3	2	3	3	3	2	3	3	3	3	3	2	3	3	3	2	3	12.4	12.4	12.4	50.77	469	469	1	39
>tr|I1IEA3|I1IEA3_BRADI Uncharacterized protein OS=Brachypodium distachyon GN=LOC100825414 PE=4 SV=1	Uncharacterized protein	LOC100825414	>tr|I1IEA3|I1IEA3_BRADI Uncharacterized protein OS=Brachypodium distachyon GN=LOC100825414 PE=4 SV=1	3	3	3	>tr|I1IEA3|I1IEA3_BRADI Uncharacterized protein OS=Brachypodium distachyon GN=LOC100825414 PE=4 SV=1	1	3	3	3	3	2	3	2	2	3	1	1	2	1	3	2	3	2	2	3	1	1	2	1	3	2	3	2	2	3	1	1	2	1	6.5	6.5	6.5	73.08	662	662	1	30
>tr|I1IBH9|I1IBH9_BRADI GrpE protein homolog OS=Brachypodium distachyon GN=LOC100822460 PE=3 SV=1	GrpE protein homolog	LOC100822460	>tr|I1IBH9|I1IBH9_BRADI GrpE protein homolog OS=Brachypodium distachyon GN=LOC100822460 PE=3 SV=1	2	2	2	>tr|I1IBH9|I1IBH9_BRADI GrpE protein homolog OS=Brachypodium distachyon GN=LOC100822460 PE=3 SV=1	1	2	2	2	2	2	2	2	2	2	2	1	2	2	2	2	2	2	2	2	2	1	2	2	2	2	2	2	2	2	2	1	2	2	5.8	5.8	5.8	36.207	327	327	1	19
>tr|I1GTZ4|I1GTZ4_BRADI Uncharacterized protein OS=Brachypodium distachyon GN=LOC100823741 PE=4 SV=1	Uncharacterized protein	LOC100823741	>tr|I1GTZ4|I1GTZ4_BRADI Uncharacterized protein OS=Brachypodium distachyon GN=LOC100823741 PE=4 SV=1	4	4	4	>tr|I1GTZ4|I1GTZ4_BRADI Uncharacterized protein OS=Brachypodium distachyon GN=LOC100823741 PE=4 SV=1	1	4	4	4	4	4	4	4	4	2	4	4	4	4	4	4	4	4	4	2	4	4	4	4	4	4	4	4	4	2	4	4	4	4	28.2	28.2	28.2	18.568	177	177	1	45
>tr|I1GLA1|I1GLA1_BRADI Uncharacterized protein OS=Brachypodium distachyon GN=LOC100841311 PE=3 SV=1;>tr|I1GLA2|I1GLA2_BRADI Uncharacterized protein OS=Brachypodium distachyon GN=LOC100841311 PE=3 SV=1;>tr|I1GLA0|I1GLA0_BRADI Uncharacterized protein OS=Brachypodium distachyon GN=LOC100841311 PE=3 SV=1;>tr|I1GLA4|I1GLA4_BRADI Uncharacterized protein OS=Brachypodium distachyon GN=LOC100841311 PE=3 …	Uncharacterized protein	LOC100841311	>tr|I1GLA1|I1GLA1_BRADI Uncharacterized protein OS=Brachypodium distachyon GN=LOC100841311 PE=3 SV=1;>tr|I1GLA2|I1GLA2_BRADI Uncharacterized protein OS=Brachypodium distachyon GN=LOC100841311 PE=3 SV=1;>tr|I1GLA0|I1GLA0_BRADI Uncharacterized protein OS=Brachypodium distachyon GN=LOC100841311 PE=3 SV=1;>tr|I1GLA4|I1GLA4_BRADI Uncharacterized protein OS=Brachypodium distachyon GN=LOC100841311 PE=3 …	3;3;3;2;2	3;3;3;2;2	3;3;3;2;2	>tr|I1GLA1|I1GLA1_BRADI Uncharacterized protein OS=Brachypodium distachyon GN=LOC100841311 PE=3 SV=1;>tr|I1GLA2|I1GLA2_BRADI Uncharacterized protein OS=Brachypodium distachyon GN=LOC100841311 PE=3 SV=1;>tr|I1GLA0|I1GLA0_BRADI Uncharacterized protein OS=Bra	5	3	3	3	3	1	3	3	2	3	3	2	3	3	3	1	3	3	2	3	3	2	3	3	3	1	3	3	2	3	3	2	3	3	7.4	7.4	7.4	41.681	365	365;440;451;305;313	1	32
>tr|I1H2L0|I1H2L0_BRADI Uncharacterized protein OS=Brachypodium distachyon GN=LOC100825440 PE=3 SV=1;>tr|I1GLR0|I1GLR0_BRADI Uncharacterized protein OS=Brachypodium distachyon GN=BRADI_1g04220 PE=3 SV=1;>tr|I1GLQ9|I1GLQ9_BRADI Uncharacterized protein OS=Brachypodium distachyon PE=3 SV=1;>tr|I1HSQ2|I1HSQ2_BRADI Uncharacterized protein OS=Brachypodium distachyon GN=LOC100827755 PE=3 SV=1	Uncharacterized protein	LOC100827755	>tr|I1H2L0|I1H2L0_BRADI Uncharacterized protein OS=Brachypodium distachyon GN=LOC100825440 PE=3 SV=1;>tr|I1GLR0|I1GLR0_BRADI Uncharacterized protein OS=Brachypodium distachyon GN=BRADI_1g04220 PE=3 SV=1;>tr|I1GLQ9|I1GLQ9_BRADI Uncharacterized protein OS=Brachypodium distachyon PE=3 SV=1;>tr|I1HSQ2|I1HSQ2_BRADI Uncharacterized protein OS=Brachypodium distachyon GN=LOC100827755 PE=3 SV=1	5;5;5;5	1;1;1;1	1;1;1;1	>tr|I1H2L0|I1H2L0_BRADI Uncharacterized protein OS=Brachypodium distachyon GN=LOC100825440 PE=3 SV=1;>tr|I1GLR0|I1GLR0_BRADI Uncharacterized protein OS=Brachypodium distachyon GN=BRADI_1g04220 PE=3 SV=1;>tr|I1GLQ9|I1GLQ9_BRADI Uncharacterized protein OS=Br	4	5	1	1	5	4	4	5	5	5	5	5	5	5	1	0	1	1	1	1	1	1	1	1	1	0	1	1	1	1	1	1	1	1	35.4	9.9	9.9	20.595	181	181;181;182;361	1	9
>tr|I1ILT7|I1ILT7_BRADI Serine hydroxymethyltransferase OS=Brachypodium distachyon GN=LOC100825964 PE=3 SV=1;>tr|I1IIP2|I1IIP2_BRADI Serine hydroxymethyltransferase OS=Brachypodium distachyon GN=LOC100825645 PE=3 SV=1;>tr|I1ILT8|I1ILT8_BRADI Serine hydroxymethyltransferase OS=Brachypodium distachyon GN=LOC100825964 PE=3 SV=1	Serine hydroxymethyltransferase	LOC100825964	>tr|I1ILT7|I1ILT7_BRADI Serine hydroxymethyltransferase OS=Brachypodium distachyon GN=LOC100825964 PE=3 SV=1;>tr|I1IIP2|I1IIP2_BRADI Serine hydroxymethyltransferase OS=Brachypodium distachyon GN=LOC100825645 PE=3 SV=1;>tr|I1ILT8|I1ILT8_BRADI Serine hydroxymethyltransferase OS=Brachypodium distachyon GN=LOC100825964 PE=3 SV=1	2;2;1	2;2;1	2;2;1	>tr|I1ILT7|I1ILT7_BRADI Serine hydroxymethyltransferase OS=Brachypodium distachyon GN=LOC100825964 PE=3 SV=1;>tr|I1IIP2|I1IIP2_BRADI Serine hydroxymethyltransferase OS=Brachypodium distachyon GN=LOC100825645 PE=3 SV=1;>tr|I1ILT8|I1ILT8_BRADI Serine hydroxy	3	2	2	2	2	2	2	2	2	1	2	2	2	2	2	2	2	2	2	1	2	2	2	2	2	2	2	2	2	1	2	2	2	2	5.8	5.8	5.8	56.406	516	516;534;441	1	19
>tr|I1H262|I1H262_BRADI Uncharacterized protein OS=Brachypodium distachyon GN=LOC100829324 PE=4 SV=1;>tr|I1H266|I1H266_BRADI Uncharacterized protein OS=Brachypodium distachyon GN=LOC100829324 PE=4 SV=1	Uncharacterized protein	LOC100829324	>tr|I1H262|I1H262_BRADI Uncharacterized protein OS=Brachypodium distachyon GN=LOC100829324 PE=4 SV=1;>tr|I1H266|I1H266_BRADI Uncharacterized protein OS=Brachypodium distachyon GN=LOC100829324 PE=4 SV=1	2;2	2;2	2;2	>tr|I1H262|I1H262_BRADI Uncharacterized protein OS=Brachypodium distachyon GN=LOC100829324 PE=4 SV=1;>tr|I1H266|I1H266_BRADI Uncharacterized protein OS=Brachypodium distachyon GN=LOC100829324 PE=4 SV=1	2	2	2	2	2	2	1	2	1	1	1	1	2	2	2	2	1	2	1	1	1	1	2	2	2	2	1	2	1	1	1	1	2	2	10	10	10	34.796	309	309;322	1	24
>tr|I1IVG2|I1IVG2_BRADI Cysteine synthase OS=Brachypodium distachyon GN=LOC100835065 PE=3 SV=1;>tr|I1IVG1|I1IVG1_BRADI Cysteine synthase OS=Brachypodium distachyon GN=LOC100835065 PE=3 SV=1	Cysteine synthase	LOC100835065	>tr|I1IVG2|I1IVG2_BRADI Cysteine synthase OS=Brachypodium distachyon GN=LOC100835065 PE=3 SV=1;>tr|I1IVG1|I1IVG1_BRADI Cysteine synthase OS=Brachypodium distachyon GN=LOC100835065 PE=3 SV=1	2;2	2;2	2;2	>tr|I1IVG2|I1IVG2_BRADI Cysteine synthase OS=Brachypodium distachyon GN=LOC100835065 PE=3 SV=1;>tr|I1IVG1|I1IVG1_BRADI Cysteine synthase OS=Brachypodium distachyon GN=LOC100835065 PE=3 SV=1	2	2	2	2	2	2	2	2	2	2	2	2	2	2	2	2	2	2	2	2	2	2	2	2	2	2	2	2	2	2	2	2	2	2	7.6	7.6	7.6	33.813	315	315;378	1	20
>tr|I1IE90|I1IE90_BRADI Uncharacterized protein OS=Brachypodium distachyon GN=LOC100822860 PE=4 SV=1	Uncharacterized protein	LOC100822860	>tr|I1IE90|I1IE90_BRADI Uncharacterized protein OS=Brachypodium distachyon GN=LOC100822860 PE=4 SV=1	1	1	1	>tr|I1IE90|I1IE90_BRADI Uncharacterized protein OS=Brachypodium distachyon GN=LOC100822860 PE=4 SV=1	1	1	1	1	1	1	0	1	1	1	1	1	1	1	1	1	0	1	1	1	1	1	1	1	1	1	0	1	1	1	1	1	1	1	4.6	4.6	4.6	39.705	390	390	1	9
>tr|I1IA47|I1IA47_BRADI Uncharacterized protein OS=Brachypodium distachyon GN=LOC100840449 PE=3 SV=1;>tr|I1IA46|I1IA46_BRADI Uncharacterized protein OS=Brachypodium distachyon GN=LOC100840449 PE=3 SV=1	Uncharacterized protein	LOC100840449	>tr|I1IA47|I1IA47_BRADI Uncharacterized protein OS=Brachypodium distachyon GN=LOC100840449 PE=3 SV=1;>tr|I1IA46|I1IA46_BRADI Uncharacterized protein OS=Brachypodium distachyon GN=LOC100840449 PE=3 SV=1	1;1	1;1	1;1	>tr|I1IA47|I1IA47_BRADI Uncharacterized protein OS=Brachypodium distachyon GN=LOC100840449 PE=3 SV=1;>tr|I1IA46|I1IA46_BRADI Uncharacterized protein OS=Brachypodium distachyon GN=LOC100840449 PE=3 SV=1	2	1	1	1	1	1	1	1	1	1	1	1	1	1	1	1	1	1	1	1	1	1	1	1	1	1	1	1	1	1	1	1	1	1	1.4	1.4	1.4	82.703	768	768;944	1	11
>tr|I1HUX1|I1HUX1_BRADI Uncharacterized protein OS=Brachypodium distachyon GN=LOC100843141 PE=3 SV=1	Uncharacterized protein	LOC100843141	>tr|I1HUX1|I1HUX1_BRADI Uncharacterized protein OS=Brachypodium distachyon GN=LOC100843141 PE=3 SV=1	1	1	1	>tr|I1HUX1|I1HUX1_BRADI Uncharacterized protein OS=Brachypodium distachyon GN=LOC100843141 PE=3 SV=1	1	1	1	1	1	1	1	1	1	1	1	1	1	1	1	1	1	1	1	1	1	1	1	1	1	1	1	1	1	1	1	1	1	1	5	5	5	23.893	221	221	1	17
>tr|I1HQB6|I1HQB6_BRADI Uncharacterized protein OS=Brachypodium distachyon GN=LOC100834317 PE=4 SV=1	Uncharacterized protein	LOC100834317	>tr|I1HQB6|I1HQB6_BRADI Uncharacterized protein OS=Brachypodium distachyon GN=LOC100834317 PE=4 SV=1	2	2	2	>tr|I1HQB6|I1HQB6_BRADI Uncharacterized protein OS=Brachypodium distachyon GN=LOC100834317 PE=4 SV=1	1	2	2	2	1	1	1	2	2	1	0	1	2	2	1	1	1	2	2	1	0	1	2	2	1	1	1	2	2	1	0	1	2	2	6.2	6.2	6.2	17.377	162	162	1	13
>tr|I1IFI7|I1IFI7_BRADI Glutamine synthetase OS=Brachypodium distachyon GN=LOC100845598 PE=3 SV=1;>tr|I1H7X9|I1H7X9_BRADI Glutamine synthetase OS=Brachypodium distachyon GN=LOC100824429 PE=3 SV=1	Glutamine synthetase	LOC100824429	>tr|I1IFI7|I1IFI7_BRADI Glutamine synthetase OS=Brachypodium distachyon GN=LOC100845598 PE=3 SV=1;>tr|I1H7X9|I1H7X9_BRADI Glutamine synthetase OS=Brachypodium distachyon GN=LOC100824429 PE=3 SV=1	6;3	4;1	4;1	>tr|I1IFI7|I1IFI7_BRADI Glutamine synthetase OS=Brachypodium distachyon GN=LOC100845598 PE=3 SV=1;>tr|I1H7X9|I1H7X9_BRADI Glutamine synthetase OS=Brachypodium distachyon GN=LOC100824429 PE=3 SV=1	2	6	4	4	5	5	6	4	6	5	6	5	6	5	3	3	4	2	4	3	4	3	4	3	3	3	4	2	4	3	4	3	4	3	21.9	21.9	21.9	39.072	356	356;354	1	42
>tr|I1HQ17|I1HQ17_BRADI Uncharacterized protein OS=Brachypodium distachyon GN=LOC100841638 PE=3 SV=1	Uncharacterized protein	LOC100841638	>tr|I1HQ17|I1HQ17_BRADI Uncharacterized protein OS=Brachypodium distachyon GN=LOC100841638 PE=3 SV=1	1	1	1	>tr|I1HQ17|I1HQ17_BRADI Uncharacterized protein OS=Brachypodium distachyon GN=LOC100841638 PE=3 SV=1	1	1	1	1	1	1	1	1	1	1	1	1	1	1	1	1	1	1	1	1	1	1	1	1	1	1	1	1	1	1	1	1	1	1	3	3	3	37.811	332	332	1	10
>tr|I1HHG5|I1HHG5_BRADI Phosphotransferase OS=Brachypodium distachyon GN=LOC100823060 PE=3 SV=1;>tr|I1HHG6|I1HHG6_BRADI Phosphotransferase OS=Brachypodium distachyon GN=LOC100823060 PE=3 SV=1;>tr|I1IUT8|I1IUT8_BRADI Phosphotransferase OS=Brachypodium distachyon GN=BRADI_4g43820 PE=3 SV=1	_4g43820 PE=3 SV=1	BRADI_4g43820	>tr|I1HHG5|I1HHG5_BRADI Phosphotransferase OS=Brachypodium distachyon GN=LOC100823060 PE=3 SV=1;>tr|I1HHG6|I1HHG6_BRADI Phosphotransferase OS=Brachypodium distachyon GN=LOC100823060 PE=3 SV=1	6;5;1	6;5;1	5;4;0	>tr|I1HHG5|I1HHG5_BRADI Phosphotransferase OS=Brachypodium distachyon GN=LOC100823060 PE=3 SV=1;>tr|I1HHG6|I1HHG6_BRADI Phosphotransferase OS=Brachypodium distachyon GN=LOC100823060 PE=3 SV=1	3	6	6	5	5	4	4	6	5	6	6	5	5	4	5	4	4	6	5	6	6	5	5	4	4	3	3	5	4	5	5	4	4	3	19.1	19.1	16.2	46.099	425	425;392;235	1	50
>tr|I1HLI3|I1HLI3_BRADI Dihydrolipoyl dehydrogenase OS=Brachypodium distachyon GN=LOC100830109 PE=3 SV=1	Dihydrolipoyl dehydrogenase	LOC100830109	>tr|I1HLI3|I1HLI3_BRADI Dihydrolipoyl dehydrogenase OS=Brachypodium distachyon GN=LOC100830109 PE=3 SV=1	11	7	7	>tr|I1HLI3|I1HLI3_BRADI Dihydrolipoyl dehydrogenase OS=Brachypodium distachyon GN=LOC100830109 PE=3 SV=1	1	11	7	7	7	7	8	10	9	11	10	6	8	6	4	4	5	6	5	7	6	2	4	3	4	4	5	6	5	7	6	2	4	3	27.1	22.5	22.5	52.76	502	502	1	54
>tr|I1H2Y0|I1H2Y0_BRADI Peptidylprolyl isomerase OS=Brachypodium distachyon GN=LOC100822670 PE=4 SV=1	Peptidylprolyl isomerase	LOC100822670	>tr|I1H2Y0|I1H2Y0_BRADI Peptidylprolyl isomerase OS=Brachypodium distachyon GN=LOC100822670 PE=4 SV=1	3	3	3	>tr|I1H2Y0|I1H2Y0_BRADI Peptidylprolyl isomerase OS=Brachypodium distachyon GN=LOC100822670 PE=4 SV=1	1	3	3	3	2	2	3	2	2	3	3	3	3	2	2	2	3	2	2	3	3	3	3	2	2	2	3	2	2	3	3	3	3	2	15.1	15.1	15.1	22.873	218	218	1	26
>tr|I1GN62|I1GN62_BRADI Uncharacterized protein OS=Brachypodium distachyon GN=LOC100845636 PE=3 SV=1	Uncharacterized protein	LOC100845636	>tr|I1GN62|I1GN62_BRADI Uncharacterized protein OS=Brachypodium distachyon GN=LOC100845636 PE=3 SV=1	3	3	3	>tr|I1GN62|I1GN62_BRADI Uncharacterized protein OS=Brachypodium distachyon GN=LOC100845636 PE=3 SV=1	1	3	3	3	3	3	2	3	3	3	3	2	2	2	3	3	2	3	3	3	3	2	2	2	3	3	2	3	3	3	3	2	2	2	10.2	10.2	10.2	23.575	206	206	1	26
>tr|I1HWV6|I1HWV6_BRADI Uncharacterized protein OS=Brachypodium distachyon GN=LOC100838105 PE=4 SV=1	Uncharacterized protein	LOC100838105	>tr|I1HWV6|I1HWV6_BRADI Uncharacterized protein OS=Brachypodium distachyon GN=LOC100838105 PE=4 SV=1	3	3	3	>tr|I1HWV6|I1HWV6_BRADI Uncharacterized protein OS=Brachypodium distachyon GN=LOC100838105 PE=4 SV=1	1	3	3	3	2	3	3	2	3	2	2	3	2	3	2	3	3	2	3	2	2	3	2	3	2	3	3	2	3	2	2	3	2	3	14.9	14.9	14.9	27.336	242	242	1	35
>tr|I1I3N2|I1I3N2_BRADI Uncharacterized protein OS=Brachypodium distachyon GN=LOC100828110 PE=4 SV=1;>tr|I1I3N3|I1I3N3_BRADI Uncharacterized protein OS=Brachypodium distachyon GN=LOC100828110 PE=4 SV=1;>tr|I1H6F7|I1H6F7_BRADI Uncharacterized protein OS=Brachypodium distachyon GN=LOC100822161 PE=4 SV=1;>tr|I1H6F6|I1H6F6_BRADI Uncharacterized protein OS=Brachypodium distachyon GN=LOC100822161 PE=4 …	Uncharacterized protein	LOC100822161	>tr|I1I3N2|I1I3N2_BRADI Uncharacterized protein OS=Brachypodium distachyon GN=LOC100828110 PE=4 SV=1;>tr|I1I3N3|I1I3N3_BRADI Uncharacterized protein OS=Brachypodium distachyon GN=LOC100828110 PE=4 SV=1;>tr|I1H6F7|I1H6F7_BRADI Uncharacterized protein OS=Brachypodium distachyon GN=LOC100822161 PE=4 SV=1;>tr|I1H6F6|I1H6F6_BRADI Uncharacterized protein OS=Brachypodium distachyon GN=LOC100822161 PE=4 …	2;1;1;1	2;1;1;1	2;1;1;1	>tr|I1I3N2|I1I3N2_BRADI Uncharacterized protein OS=Brachypodium distachyon GN=LOC100828110 PE=4 SV=1;>tr|I1I3N3|I1I3N3_BRADI Uncharacterized protein OS=Brachypodium distachyon GN=LOC100828110 PE=4 SV=1;>tr|I1H6F7|I1H6F7_BRADI Uncharacterized protein OS=Bra	4	2	2	2	2	1	2	2	2	2	2	2	2	1	2	1	2	2	2	2	2	2	2	1	2	1	2	2	2	2	2	2	2	1	19.3	19.3	19.3	22.082	192	192;172;192;203	1	20
>tr|I1I900|I1I900_BRADI Pyruvate dehydrogenase E1 component subunit beta OS=Brachypodium distachyon GN=LOC100823497 PE=4 SV=1;>tr|I1I8Z9|I1I8Z9_BRADI Pyruvate dehydrogenase E1 component subunit beta OS=Brachypodium distachyon GN=LOC100823497 PE=4 SV=1	Pyruvate dehydrogenase E1 component subunit beta	LOC100823497	>tr|I1I900|I1I900_BRADI Pyruvate dehydrogenase E1 component subunit beta OS=Brachypodium distachyon GN=LOC100823497 PE=4 SV=1;>tr|I1I8Z9|I1I8Z9_BRADI Pyruvate dehydrogenase E1 component subunit beta OS=Brachypodium distachyon GN=LOC100823497 PE=4 SV=1	3;3	3;3	2;2	>tr|I1I900|I1I900_BRADI Pyruvate dehydrogenase E1 component subunit beta OS=Brachypodium distachyon GN=LOC100823497 PE=4 SV=1;>tr|I1I8Z9|I1I8Z9_BRADI Pyruvate dehydrogenase E1 component subunit beta OS=Brachypodium distachyon GN=LOC100823497 PE=4 SV=1	2	3	3	2	3	2	3	3	3	3	2	3	2	3	3	2	3	3	3	3	2	3	2	3	2	1	2	2	2	2	2	2	1	2	10.8	10.8	7.5	35.916	334	334;373	1	33
>tr|I1IMR6|I1IMR6_BRADI Protein disulfide-isomerase OS=Brachypodium distachyon GN=LOC100846545 PE=3 SV=1	Protein disulfide-isomerase	LOC100846545	>tr|I1IMR6|I1IMR6_BRADI Protein disulfide-isomerase OS=Brachypodium distachyon GN=LOC100846545 PE=3 SV=1	4	4	4	>tr|I1IMR6|I1IMR6_BRADI Protein disulfide-isomerase OS=Brachypodium distachyon GN=LOC100846545 PE=3 SV=1	1	4	4	4	3	4	4	4	4	4	4	3	2	3	3	4	4	4	4	4	4	3	2	3	3	4	4	4	4	4	4	3	2	3	5.4	5.4	5.4	56.789	518	518	1	36
>tr|I1HWD5|I1HWD5_BRADI Uncharacterized protein OS=Brachypodium distachyon GN=LOC100838483 PE=4 SV=1	Uncharacterized protein	LOC100838483	>tr|I1HWD5|I1HWD5_BRADI Uncharacterized protein OS=Brachypodium distachyon GN=LOC100838483 PE=4 SV=1	2	2	2	>tr|I1HWD5|I1HWD5_BRADI Uncharacterized protein OS=Brachypodium distachyon GN=LOC100838483 PE=4 SV=1	1	2	2	2	2	2	2	1	2	1	1	2	2	2	2	2	2	1	2	1	1	2	2	2	2	2	2	1	2	1	1	2	2	2	7.7	7.7	7.7	41.973	378	378	1	25
>tr|I1IZH5|I1IZH5_BRADI Isocitrate dehydrogenase [NADP] OS=Brachypodium distachyon GN=LOC100837048 PE=3 SV=1	Isocitrate dehydrogenase [NADP]	LOC100837048	>tr|I1IZH5|I1IZH5_BRADI Isocitrate dehydrogenase [NADP] OS=Brachypodium distachyon GN=LOC100837048 PE=3 SV=1	3	2	2	>tr|I1IZH5|I1IZH5_BRADI Isocitrate dehydrogenase [NADP] OS=Brachypodium distachyon GN=LOC100837048 PE=3 SV=1	1	3	2	2	3	3	3	3	2	3	3	3	3	3	2	2	2	2	1	2	2	2	2	2	2	2	2	2	1	2	2	2	2	2	6.2	4.6	4.6	53.899	481	481	1	25
>tr|I1I9Q9|I1I9Q9_BRADI 40S ribosomal protein S8 OS=Brachypodium distachyon GN=LOC100842054 PE=3 SV=1;>tr|I1H1R3|I1H1R3_BRADI 40S ribosomal protein S8 OS=Brachypodium distachyon GN=LOC100832177 PE=3 SV=1;>tr|I1I9Q8|I1I9Q8_BRADI 40S ribosomal protein S8 OS=Brachypodium distachyon GN=LOC100842054 PE=3 SV=1	40S ribosomal protein S8	LOC100842054	>tr|I1I9Q9|I1I9Q9_BRADI 40S ribosomal protein S8 OS=Brachypodium distachyon GN=LOC100842054 PE=3 SV=1;>tr|I1H1R3|I1H1R3_BRADI 40S ribosomal protein S8 OS=Brachypodium distachyon GN=LOC100832177 PE=3 SV=1;>tr|I1I9Q8|I1I9Q8_BRADI 40S ribosomal protein S8 OS=Brachypodium distachyon GN=LOC100842054 PE=3 SV=1	2;2;2	2;2;2	2;2;2	>tr|I1I9Q9|I1I9Q9_BRADI 40S ribosomal protein S8 OS=Brachypodium distachyon GN=LOC100842054 PE=3 SV=1;>tr|I1H1R3|I1H1R3_BRADI 40S ribosomal protein S8 OS=Brachypodium distachyon GN=LOC100832177 PE=3 SV=1;>tr|I1I9Q8|I1I9Q8_BRADI 40S ribosomal protein S8 OS=	3	2	2	2	2	2	2	2	2	1	2	2	2	2	2	2	2	2	2	1	2	2	2	2	2	2	2	2	2	1	2	2	2	2	11.9	11.9	11.9	25.332	226	226;226;229	1	19
>tr|I1IKC7|I1IKC7_BRADI Uncharacterized protein OS=Brachypodium distachyon GN=LOC100833119 PE=3 SV=1	Uncharacterized protein	LOC100833119	>tr|I1IKC7|I1IKC7_BRADI Uncharacterized protein OS=Brachypodium distachyon GN=LOC100833119 PE=3 SV=1	4	1	1	>tr|I1IKC7|I1IKC7_BRADI Uncharacterized protein OS=Brachypodium distachyon GN=LOC100833119 PE=3 SV=1	1	4	1	1	4	4	4	4	3	3	3	3	4	4	1	1	1	1	1	1	1	1	1	1	1	1	1	1	1	1	1	1	1	1	20.9	4	4	34.547	302	302	1	20
>tr|I1HM58|I1HM58_BRADI Uncharacterized protein OS=Brachypodium distachyon GN=LOC100839510 PE=3 SV=1;>tr|I1HM56|I1HM56_BRADI Uncharacterized protein OS=Brachypodium distachyon GN=LOC100839510 PE=3 SV=1;>tr|I1HM57|I1HM57_BRADI Uncharacterized protein OS=Brachypodium distachyon GN=LOC100839510 PE=3 SV=1	Uncharacterized protein	LOC100839510	>tr|I1HM58|I1HM58_BRADI Uncharacterized protein OS=Brachypodium distachyon GN=LOC100839510 PE=3 SV=1;>tr|I1HM56|I1HM56_BRADI Uncharacterized protein OS=Brachypodium distachyon GN=LOC100839510 PE=3 SV=1;>tr|I1HM57|I1HM57_BRADI Uncharacterized protein OS=Brachypodium distachyon GN=LOC100839510 PE=3 SV=1	2;2;2	2;2;2	2;2;2	>tr|I1HM58|I1HM58_BRADI Uncharacterized protein OS=Brachypodium distachyon GN=LOC100839510 PE=3 SV=1;>tr|I1HM56|I1HM56_BRADI Uncharacterized protein OS=Brachypodium distachyon GN=LOC100839510 PE=3 SV=1;>tr|I1HM57|I1HM57_BRADI Uncharacterized protein OS=Bra	3	2	2	2	2	2	2	2	2	2	2	2	2	2	2	2	2	2	2	2	2	2	2	2	2	2	2	2	2	2	2	2	2	2	5.3	5.3	5.3	51.382	474	474;498;499	1	30
>tr|I1H229|I1H229_BRADI Dihydrolipoamide acetyltransferase component of pyruvate dehydrogenase complex OS=Brachypodium distachyon GN=LOC100823294 PE=3 SV=1;>tr|I1H226|I1H226_BRADI Acetyltransferase component of pyruvate dehydrogenase complex OS=Brachypodium distachyon GN=LOC100823294 PE=3 SV=1;>tr|I1H227|I1H227_BRADI Acetyltransferase component of pyruvate dehydrogenase complex OS=Brachypodium di…	Acetyltransferase component of pyruvate dehydrogenase complex	LOC100823294	>tr|I1H229|I1H229_BRADI Dihydrolipoamide acetyltransferase component of pyruvate dehydrogenase complex OS=Brachypodium distachyon GN=LOC100823294 PE=3 SV=1;>tr|I1H226|I1H226_BRADI Acetyltransferase component of pyruvate dehydrogenase complex OS=Brachypodium distachyon GN=LOC100823294 PE=3 SV=1;>tr|I1H227|I1H227_BRADI Acetyltransferase component of pyruvate dehydrogenase complex OS=Brachypodium di…	3;3;3;3	3;3;3;3	2;2;2;2	>tr|I1H229|I1H229_BRADI Dihydrolipoamide acetyltransferase component of pyruvate dehydrogenase complex OS=Brachypodium distachyon GN=LOC100823294 PE=3 SV=1;>tr|I1H226|I1H226_BRADI Acetyltransferase component of pyruvate dehydrogenase complex OS=Brachypodiu	4	3	3	2	3	3	3	3	2	3	3	2	2	3	3	3	3	3	2	3	3	2	2	3	2	2	2	2	1	2	2	1	1	2	6.1	6.1	4.4	56.797	526	526;543;544;544	1	32
>sp|B3TN86|RK14_BRADI 50S ribosomal protein L14, chloroplastic OS=Brachypodium distachyon GN=rpl14 PE=3 SV=1;>tr|I1IIN7|I1IIN7_BRADI Uncharacterized protein OS=Brachypodium distachyon GN=BRADI_4g08055 PE=3 SV=1	_4g08055 PE=3 SV=1	BRADI_4g08055	>sp|B3TN86|RK14_BRADI 50S ribosomal protein L14, chloroplastic OS=Brachypodium distachyon GN=rpl14 PE=3 SV=1;>tr|I1IIN7|I1IIN7_BRADI Uncharacterized protein OS=Brachypodium distachyon GN=BRADI_4g08055 PE=3 SV=1	3;2	3;2	3;2	>sp|B3TN86|RK14_BRADI 50S ribosomal protein L14, chloroplastic OS=Brachypodium distachyon GN=rpl14 PE=3 SV=1;>tr|I1IIN7|I1IIN7_BRADI Uncharacterized protein OS=Brachypodium distachyon GN=BRADI_4g08055 PE=3 SV=1	2	3	3	3	3	3	3	3	3	3	3	3	3	3	3	3	3	3	3	3	3	3	3	3	3	3	3	3	3	3	3	3	3	3	31.7	31.7	31.7	13.595	123	123;66	1	35
>tr|I1HD83|I1HD83_BRADI Uncharacterized protein OS=Brachypodium distachyon GN=LOC100838274 PE=3 SV=1	Uncharacterized protein	LOC100838274	>tr|I1HD83|I1HD83_BRADI Uncharacterized protein OS=Brachypodium distachyon GN=LOC100838274 PE=3 SV=1	3	3	3	>tr|I1HD83|I1HD83_BRADI Uncharacterized protein OS=Brachypodium distachyon GN=LOC100838274 PE=3 SV=1	1	3	3	3	3	3	3	3	3	3	2	3	3	2	3	3	3	3	3	3	2	3	3	2	3	3	3	3	3	3	2	3	3	2	7	7	7	63.31	582	582	1	38
>tr|I1IA07|I1IA07_BRADI Uncharacterized protein OS=Brachypodium distachyon GN=LOC100833912 PE=3 SV=1;>tr|I1IA06|I1IA06_BRADI Uncharacterized protein OS=Brachypodium distachyon GN=LOC100833912 PE=3 SV=1;>tr|I1ISX9|I1ISX9_BRADI Uncharacterized protein OS=Brachypodium distachyon PE=4 SV=1	Uncharacterized protein	LOC100833912	>tr|I1IA07|I1IA07_BRADI Uncharacterized protein OS=Brachypodium distachyon GN=LOC100833912 PE=3 SV=1;>tr|I1IA06|I1IA06_BRADI Uncharacterized protein OS=Brachypodium distachyon GN=LOC100833912 PE=3 SV=1	21;21;1	5;5;1	4;4;0	>tr|I1IA07|I1IA07_BRADI Uncharacterized protein OS=Brachypodium distachyon GN=LOC100833912 PE=3 SV=1;>tr|I1IA06|I1IA06_BRADI Uncharacterized protein OS=Brachypodium distachyon GN=LOC100833912 PE=3 SV=1	3	21	5	4	15	14	16	18	17	16	15	15	15	16	3	3	3	5	4	3	2	4	3	4	2	2	3	4	3	2	2	3	2	3	31.7	9.2	8.1	102.01	921	921;921;743	1	34
>tr|I1IP08|I1IP08_BRADI Uncharacterized protein OS=Brachypodium distachyon GN=LOC100825966 PE=4 SV=1	Uncharacterized protein	LOC100825966	>tr|I1IP08|I1IP08_BRADI Uncharacterized protein OS=Brachypodium distachyon GN=LOC100825966 PE=4 SV=1	3	3	3	>tr|I1IP08|I1IP08_BRADI Uncharacterized protein OS=Brachypodium distachyon GN=LOC100825966 PE=4 SV=1	1	3	3	3	3	2	3	3	3	3	3	3	3	2	3	2	3	3	3	3	3	3	3	2	3	2	3	3	3	3	3	3	3	2	10.2	10.2	10.2	26.403	244	244	1	28
>tr|I1H2B8|I1H2B8_BRADI Uncharacterized protein OS=Brachypodium distachyon GN=LOC100835660 PE=4 SV=1;>tr|I1GL13|I1GL13_BRADI Uncharacterized protein OS=Brachypodium distachyon GN=LOC100828666 PE=4 SV=1	Uncharacterized protein	LOC100828666	>tr|I1H2B8|I1H2B8_BRADI Uncharacterized protein OS=Brachypodium distachyon GN=LOC100835660 PE=4 SV=1;>tr|I1GL13|I1GL13_BRADI Uncharacterized protein OS=Brachypodium distachyon GN=LOC100828666 PE=4 SV=1	2;2	2;2	2;2	>tr|I1H2B8|I1H2B8_BRADI Uncharacterized protein OS=Brachypodium distachyon GN=LOC100835660 PE=4 SV=1;>tr|I1GL13|I1GL13_BRADI Uncharacterized protein OS=Brachypodium distachyon GN=LOC100828666 PE=4 SV=1	2	2	2	2	2	2	2	2	2	2	1	2	2	2	2	2	2	2	2	2	1	2	2	2	2	2	2	2	2	2	1	2	2	2	11.7	11.7	11.7	32.081	290	290;290	1	25
>tr|I1GR64|I1GR64_BRADI Peroxidase OS=Brachypodium distachyon GN=LOC100834256 PE=3 SV=1;>tr|I1GR66|I1GR66_BRADI Peroxidase OS=Brachypodium distachyon GN=LOC100834556 PE=3 SV=1;>tr|I1GR67|I1GR67_BRADI Peroxidase OS=Brachypodium distachyon GN=LOC100834856 PE=3 SV=1;>tr|I1J148|I1J148_BRADI Peroxidase OS=Brachypodium distachyon GN=LOC100829069 PE=3 SV=1;>tr|I1GR63|I1GR63_BRADI Peroxidase OS=Brachypod…	Peroxidase	LOC100827751	>tr|I1GR64|I1GR64_BRADI Peroxidase OS=Brachypodium distachyon GN=LOC100834256 PE=3 SV=1;>tr|I1GR66|I1GR66_BRADI Peroxidase OS=Brachypodium distachyon GN=LOC100834556 PE=3 SV=1;>tr|I1GR67|I1GR67_BRADI Peroxidase OS=Brachypodium distachyon GN=LOC100834856 PE=3 SV=1	3;2;2;1;1;1;1;1;1;1;1	3;2;2;1;1;1;1;1;1;1;1	2;1;1;0;1;0;0;0;0;0;0	>tr|I1GR64|I1GR64_BRADI Peroxidase OS=Brachypodium distachyon GN=LOC100834256 PE=3 SV=1;>tr|I1GR66|I1GR66_BRADI Peroxidase OS=Brachypodium distachyon GN=LOC100834556 PE=3 SV=1;>tr|I1GR67|I1GR67_BRADI Peroxidase OS=Brachypodium distachyon GN=LOC100834856 PE	11	3	3	2	3	3	3	3	3	3	3	3	2	2	3	3	3	3	3	3	3	3	2	2	2	2	2	2	2	2	2	2	1	1	13.7	13.7	11.5	32.663	314	314;315;320;267;317;319;320;321;323;327;329	1	28
>tr|I1IL77|I1IL77_BRADI GF14f protein OS=Brachypodium distachyon GN=LOC100846146 PE=2 SV=1	GF14f protein	LOC100846146	>tr|I1IL77|I1IL77_BRADI GF14f protein OS=Brachypodium distachyon GN=LOC100846146 PE=2 SV=1	4	2	2	>tr|I1IL77|I1IL77_BRADI GF14f protein OS=Brachypodium distachyon GN=LOC100846146 PE=2 SV=1	1	4	2	2	4	3	4	4	4	4	2	4	4	4	2	1	2	2	2	2	1	2	2	2	2	1	2	2	2	2	1	2	2	2	18.8	12.4	12.4	29.367	266	266	1	18
>tr|I1GLW2|I1GLW2_BRADI Uncharacterized protein OS=Brachypodium distachyon GN=LOC100822310 PE=3 SV=1	Uncharacterized protein	LOC100822310	>tr|I1GLW2|I1GLW2_BRADI Uncharacterized protein OS=Brachypodium distachyon GN=LOC100822310 PE=3 SV=1	2	2	2	>tr|I1GLW2|I1GLW2_BRADI Uncharacterized protein OS=Brachypodium distachyon GN=LOC100822310 PE=3 SV=1	1	2	2	2	2	2	2	2	2	1	2	2	2	2	2	2	2	2	2	1	2	2	2	2	2	2	2	2	2	1	2	2	2	2	9.7	9.7	9.7	30.367	278	278	1	19
>tr|I1GMR9|I1GMR9_BRADI Succinate dehydrogenase [ubiquinone] flavoprotein subunit, mitochondrial OS=Brachypodium distachyon GN=LOC100831380 PE=3 SV=1;>tr|I1H3W4|I1H3W4_BRADI Succinate dehydrogenase [ubiquinone] flavoprotein subunit, mitochondrial OS=Brachypodium distachyon GN=LOC100823502 PE=3 SV=1;>tr|I1H3W3|I1H3W3_BRADI Succinate dehydrogenase [ubiquinone] flavoprotein subunit, mitochondrial OS…	Succinate dehydrogenase [ubiquinone] flavoprotein subunit, mitochondrial	LOC100823502	>tr|I1GMR9|I1GMR9_BRADI Succinate dehydrogenase [ubiquinone] flavoprotein subunit, mitochondrial OS=Brachypodium distachyon GN=LOC100831380 PE=3 SV=1;>tr|I1H3W4|I1H3W4_BRADI Succinate dehydrogenase [ubiquinone] flavoprotein subunit, mitochondrial OS=Brachypodium distachyon GN=LOC100823502 PE=3 SV=1;>tr|I1H3W3|I1H3W3_BRADI Succinate dehydrogenase [ubiquinone] flavoprotein subunit, mitochondrial OS…	3;2;2	3;2;2	3;2;2	>tr|I1GMR9|I1GMR9_BRADI Succinate dehydrogenase [ubiquinone] flavoprotein subunit, mitochondrial OS=Brachypodium distachyon GN=LOC100831380 PE=3 SV=1;>tr|I1H3W4|I1H3W4_BRADI Succinate dehydrogenase [ubiquinone] flavoprotein subunit, mitochondrial OS=Brachy	3	3	3	3	3	3	2	2	3	3	3	1	2	3	3	3	2	2	3	3	3	1	2	3	3	3	2	2	3	3	3	1	2	3	6.2	6.2	6.2	67.935	617	617;601;620	1	33
>tr|I1IIX1|I1IIX1_BRADI Uncharacterized protein OS=Brachypodium distachyon GN=LOC100833418 PE=4 SV=1	Uncharacterized protein	LOC100833418	>tr|I1IIX1|I1IIX1_BRADI Uncharacterized protein OS=Brachypodium distachyon GN=LOC100833418 PE=4 SV=1	1	1	1	>tr|I1IIX1|I1IIX1_BRADI Uncharacterized protein OS=Brachypodium distachyon GN=LOC100833418 PE=4 SV=1	1	1	1	1	1	1	1	1	1	1	1	1	1	1	1	1	1	1	1	1	1	1	1	1	1	1	1	1	1	1	1	1	1	1	3.4	3.4	3.4	34.128	324	324	1	10
>tr|I1HMB6|I1HMB6_BRADI Histone H2A OS=Brachypodium distachyon GN=LOC100820904 PE=3 SV=1	Histone H2A	LOC100820904	>tr|I1HMB6|I1HMB6_BRADI Histone H2A OS=Brachypodium distachyon GN=LOC100820904 PE=3 SV=1	3	2	2	>tr|I1HMB6|I1HMB6_BRADI Histone H2A OS=Brachypodium distachyon GN=LOC100820904 PE=3 SV=1	1	3	2	2	3	1	3	3	3	3	3	2	1	1	2	0	2	2	2	2	2	1	0	0	2	0	2	2	2	2	2	1	0	0	24.5	18.9	18.9	16.527	159	159	1	13
>tr|I1GRG5|I1GRG5_BRADI Uncharacterized protein OS=Brachypodium distachyon GN=LOC100821681 PE=3 SV=1	Uncharacterized protein	LOC100821681	>tr|I1GRG5|I1GRG5_BRADI Uncharacterized protein OS=Brachypodium distachyon GN=LOC100821681 PE=3 SV=1	3	3	3	>tr|I1GRG5|I1GRG5_BRADI Uncharacterized protein OS=Brachypodium distachyon GN=LOC100821681 PE=3 SV=1	1	3	3	3	3	3	3	3	3	3	3	3	3	3	3	3	3	3	3	3	3	3	3	3	3	3	3	3	3	3	3	3	3	3	14.2	14.2	14.2	23.475	219	219	1	37
>tr|I1I0D3|I1I0D3_BRADI Uncharacterized protein OS=Brachypodium distachyon GN=LOC100840739 PE=3 SV=1;>tr|I1I0D2|I1I0D2_BRADI Uncharacterized protein OS=Brachypodium distachyon GN=LOC100840739 PE=3 SV=1	Uncharacterized protein	LOC100840739	>tr|I1I0D3|I1I0D3_BRADI Uncharacterized protein OS=Brachypodium distachyon GN=LOC100840739 PE=3 SV=1;>tr|I1I0D2|I1I0D2_BRADI Uncharacterized protein OS=Brachypodium distachyon GN=LOC100840739 PE=3 SV=1	3;3	3;3	2;2	>tr|I1I0D3|I1I0D3_BRADI Uncharacterized protein OS=Brachypodium distachyon GN=LOC100840739 PE=3 SV=1;>tr|I1I0D2|I1I0D2_BRADI Uncharacterized protein OS=Brachypodium distachyon GN=LOC100840739 PE=3 SV=1	2	3	3	2	3	1	2	3	3	3	3	2	3	2	3	1	2	3	3	3	3	2	3	2	2	1	2	2	2	2	2	1	2	1	13.3	13.3	10.3	28.547	263	263;287	1	26
>tr|I1IF27|I1IF27_BRADI Uncharacterized protein OS=Brachypodium distachyon GN=LOC100822960 PE=3 SV=1	Uncharacterized protein	LOC100822960	>tr|I1IF27|I1IF27_BRADI Uncharacterized protein OS=Brachypodium distachyon GN=LOC100822960 PE=3 SV=1	3	3	3	>tr|I1IF27|I1IF27_BRADI Uncharacterized protein OS=Brachypodium distachyon GN=LOC100822960 PE=3 SV=1	1	3	3	3	3	2	3	3	3	1	3	2	3	2	3	2	3	3	3	1	3	2	3	2	3	2	3	3	3	1	3	2	3	2	20.5	20.5	20.5	17.837	161	161	1	25
>tr|I1HX03|I1HX03_BRADI Uncharacterized protein OS=Brachypodium distachyon GN=LOC100835651 PE=3 SV=1	Uncharacterized protein	LOC100835651	>tr|I1HX03|I1HX03_BRADI Uncharacterized protein OS=Brachypodium distachyon GN=LOC100835651 PE=3 SV=1	1	1	1	>tr|I1HX03|I1HX03_BRADI Uncharacterized protein OS=Brachypodium distachyon GN=LOC100835651 PE=3 SV=1	1	1	1	1	1	1	1	1	1	1	1	1	1	1	1	1	1	1	1	1	1	1	1	1	1	1	1	1	1	1	1	1	1	1	3.9	3.9	3.9	26.942	255	255	1	15
>tr|I1H672|I1H672_BRADI ATP-dependent Clp protease proteolytic subunit OS=Brachypodium distachyon GN=LOC100831676 PE=3 SV=1	ATP-dependent Clp protease proteolytic subunit	LOC100831676	>tr|I1H672|I1H672_BRADI ATP-dependent Clp protease proteolytic subunit OS=Brachypodium distachyon GN=LOC100831676 PE=3 SV=1	1	1	1	>tr|I1H672|I1H672_BRADI ATP-dependent Clp protease proteolytic subunit OS=Brachypodium distachyon GN=LOC100831676 PE=3 SV=1	1	1	1	1	1	1	1	1	1	1	1	1	1	1	1	1	1	1	1	1	1	1	1	1	1	1	1	1	1	1	1	1	1	1	4.3	4.3	4.3	30.243	282	282	1	11
>tr|I1HI68|I1HI68_BRADI Uncharacterized protein OS=Brachypodium distachyon GN=LOC100837560 PE=4 SV=1	Uncharacterized protein	LOC100837560	>tr|I1HI68|I1HI68_BRADI Uncharacterized protein OS=Brachypodium distachyon GN=LOC100837560 PE=4 SV=1	7	7	1	>tr|I1HI68|I1HI68_BRADI Uncharacterized protein OS=Brachypodium distachyon GN=LOC100837560 PE=4 SV=1	1	7	7	1	3	7	6	4	6	4	3	7	7	7	3	7	6	4	6	4	3	7	7	7	0	1	1	0	1	0	0	1	1	1	65.8	65.8	8.7	16.846	149	149	1	71
>tr|I1INP1|I1INP1_BRADI Uncharacterized protein OS=Brachypodium distachyon GN=LOC100835886 PE=3 SV=1	Uncharacterized protein	LOC100835886	>tr|I1INP1|I1INP1_BRADI Uncharacterized protein OS=Brachypodium distachyon GN=LOC100835886 PE=3 SV=1	2	2	1	>tr|I1INP1|I1INP1_BRADI Uncharacterized protein OS=Brachypodium distachyon GN=LOC100835886 PE=3 SV=1	1	2	2	1	2	1	2	2	2	2	2	1	2	1	2	1	2	2	2	2	2	1	2	1	1	1	1	1	1	1	1	1	1	1	15.4	15.4	5.4	16.747	149	149	1	17
>tr|I1IQV5|I1IQV5_BRADI Glucose-6-phosphate isomerase OS=Brachypodium distachyon GN=LOC100828035 PE=3 SV=1	Glucose-6-phosphate isomerase	LOC100828035	>tr|I1IQV5|I1IQV5_BRADI Glucose-6-phosphate isomerase OS=Brachypodium distachyon GN=LOC100828035 PE=3 SV=1	1	1	1	>tr|I1IQV5|I1IQV5_BRADI Glucose-6-phosphate isomerase OS=Brachypodium distachyon GN=LOC100828035 PE=3 SV=1	1	1	1	1	1	1	1	1	1	1	1	1	1	1	1	1	1	1	1	1	1	1	1	1	1	1	1	1	1	1	1	1	1	1	3.2	3.2	3.2	68.14	623	623	1	16
>tr|I1H4M6|I1H4M6_BRADI Glucose-6-phosphate 1-dehydrogenase OS=Brachypodium distachyon GN=LOC100832069 PE=3 SV=1;>tr|I1IWG9|I1IWG9_BRADI Glucose-6-phosphate 1-dehydrogenase OS=Brachypodium distachyon GN=LOC100833239 PE=3 SV=1	Glucose-6-phosphate 1-dehydrogenase	LOC100833239	>tr|I1H4M6|I1H4M6_BRADI Glucose-6-phosphate 1-dehydrogenase OS=Brachypodium distachyon GN=LOC100832069 PE=3 SV=1	4;1	4;1	4;1	>tr|I1H4M6|I1H4M6_BRADI Glucose-6-phosphate 1-dehydrogenase OS=Brachypodium distachyon GN=LOC100832069 PE=3 SV=1	2	4	4	4	3	1	3	3	1	4	3	2	2	3	3	1	3	3	1	4	3	2	2	3	3	1	3	3	1	4	3	2	2	3	7.5	7.5	7.5	64.322	570	570;596	1	25
>tr|I1J051|I1J051_BRADI Uncharacterized protein OS=Brachypodium distachyon GN=LOC100822606 PE=4 SV=1	Uncharacterized protein	LOC100822606	>tr|I1J051|I1J051_BRADI Uncharacterized protein OS=Brachypodium distachyon GN=LOC100822606 PE=4 SV=1	1	1	1	>tr|I1J051|I1J051_BRADI Uncharacterized protein OS=Brachypodium distachyon GN=LOC100822606 PE=4 SV=1	1	1	1	1	1	1	1	1	1	1	1	1	1	1	1	1	1	1	1	1	1	1	1	1	1	1	1	1	1	1	1	1	1	1	5.2	5.2	5.2	23.965	212	212	1	13
>tr|I1H6P2|I1H6P2_BRADI Uncharacterized protein OS=Brachypodium distachyon GN=LOC100838031 PE=3 SV=1;>tr|I1H6P1|I1H6P1_BRADI Uncharacterized protein OS=Brachypodium distachyon GN=LOC100838031 PE=3 SV=1	Uncharacterized protein	LOC100838031	>tr|I1H6P2|I1H6P2_BRADI Uncharacterized protein OS=Brachypodium distachyon GN=LOC100838031 PE=3 SV=1;>tr|I1H6P1|I1H6P1_BRADI Uncharacterized protein OS=Brachypodium distachyon GN=LOC100838031 PE=3 SV=1	1;1	1;1	1;1	>tr|I1H6P2|I1H6P2_BRADI Uncharacterized protein OS=Brachypodium distachyon GN=LOC100838031 PE=3 SV=1;>tr|I1H6P1|I1H6P1_BRADI Uncharacterized protein OS=Brachypodium distachyon GN=LOC100838031 PE=3 SV=1	2	1	1	1	1	0	0	1	0	0	1	0	0	0	1	0	0	1	0	0	1	0	0	0	1	0	0	1	0	0	1	0	0	0	10	10	10	26.313	241	241;250	1	3
>tr|I1IR02|I1IR02_BRADI Uncharacterized protein OS=Brachypodium distachyon GN=LOC100836503 PE=3 SV=1;>tr|I1I838|I1I838_BRADI Uncharacterized protein OS=Brachypodium distachyon GN=LOC100825024 PE=3 SV=1;>tr|I1II25|I1II25_BRADI Uncharacterized protein OS=Brachypodium distachyon GN=LOC100831062 PE=3 SV=1	Uncharacterized protein	LOC100831062	>tr|I1IR02|I1IR02_BRADI Uncharacterized protein OS=Brachypodium distachyon GN=LOC100836503 PE=3 SV=1;>tr|I1I838|I1I838_BRADI Uncharacterized protein OS=Brachypodium distachyon GN=LOC100825024 PE=3 SV=1;>tr|I1II25|I1II25_BRADI Uncharacterized protein OS=Brachypodium distachyon GN=LOC100831062 PE=3 SV=1	4;3;2	4;3;2	4;3;2	>tr|I1IR02|I1IR02_BRADI Uncharacterized protein OS=Brachypodium distachyon GN=LOC100836503 PE=3 SV=1;>tr|I1I838|I1I838_BRADI Uncharacterized protein OS=Brachypodium distachyon GN=LOC100825024 PE=3 SV=1;>tr|I1II25|I1II25_BRADI Uncharacterized protein OS=Bra	3	4	4	4	2	3	3	3	3	4	3	2	3	3	2	3	3	3	3	4	3	2	3	3	2	3	3	3	3	4	3	2	3	3	7.9	7.9	7.9	89.543	794	794;783;813	1	29
>sp|B3TN46|ATPH_BRADI ATP synthase subunit c, chloroplastic OS=Brachypodium distachyon GN=atpH PE=3 SV=1	ATP synthase subunit c, chloroplastic	atpH	>sp|B3TN46|ATPH_BRADI ATP synthase subunit c, chloroplastic OS=Brachypodium distachyon GN=atpH PE=3 SV=1	2	2	2	>sp|B3TN46|ATPH_BRADI ATP synthase subunit c, chloroplastic OS=Brachypodium distachyon GN=atpH PE=3 SV=1	1	2	2	2	2	1	2	2	2	2	0	0	0	1	2	1	2	2	2	2	0	0	0	1	2	1	2	2	2	2	0	0	0	1	50.6	50.6	50.6	7.9743	81	81	1	16
>tr|I1J1Z7|I1J1Z7_BRADI Uncharacterized protein OS=Brachypodium distachyon GN=LOC100829860 PE=4 SV=1	Uncharacterized protein	LOC100829860	>tr|I1J1Z7|I1J1Z7_BRADI Uncharacterized protein OS=Brachypodium distachyon GN=LOC100829860 PE=4 SV=1	3	3	3	>tr|I1J1Z7|I1J1Z7_BRADI Uncharacterized protein OS=Brachypodium distachyon GN=LOC100829860 PE=4 SV=1	1	3	3	3	3	3	2	3	2	3	3	2	3	3	3	3	2	3	2	3	3	2	3	3	3	3	2	3	2	3	3	2	3	3	12.8	12.8	12.8	30.534	289	289	1	29
>tr|I1I677|I1I677_BRADI Uncharacterized protein OS=Brachypodium distachyon GN=LOC100824310 PE=4 SV=1	Uncharacterized protein	LOC100824310	>tr|I1I677|I1I677_BRADI Uncharacterized protein OS=Brachypodium distachyon GN=LOC100824310 PE=4 SV=1	2	2	2	>tr|I1I677|I1I677_BRADI Uncharacterized protein OS=Brachypodium distachyon GN=LOC100824310 PE=4 SV=1	1	2	2	2	2	2	2	2	2	2	2	2	2	2	2	2	2	2	2	2	2	2	2	2	2	2	2	2	2	2	2	2	2	2	25.8	25.8	25.8	10.437	89	89	1	28
>tr|I1IPB8|I1IPB8_BRADI Uncharacterized protein OS=Brachypodium distachyon GN=LOC100845336 PE=3 SV=1;>tr|I1IPB7|I1IPB7_BRADI Uncharacterized protein OS=Brachypodium distachyon GN=LOC100845336 PE=3 SV=1	Uncharacterized protein	LOC100845336	>tr|I1IPB8|I1IPB8_BRADI Uncharacterized protein OS=Brachypodium distachyon GN=LOC100845336 PE=3 SV=1;>tr|I1IPB7|I1IPB7_BRADI Uncharacterized protein OS=Brachypodium distachyon GN=LOC100845336 PE=3 SV=1	9;9	5;5	5;5	>tr|I1IPB8|I1IPB8_BRADI Uncharacterized protein OS=Brachypodium distachyon GN=LOC100845336 PE=3 SV=1;>tr|I1IPB7|I1IPB7_BRADI Uncharacterized protein OS=Brachypodium distachyon GN=LOC100845336 PE=3 SV=1	2	9	5	5	7	6	6	7	6	4	7	4	6	6	4	4	4	3	4	2	4	2	3	4	4	4	4	3	4	2	4	2	3	4	11.1	6.6	6.6	102.05	894	894;968	1	34
>tr|I1GLI4|I1GLI4_BRADI Uncharacterized protein OS=Brachypodium distachyon GN=LOC100832019 PE=4 SV=1	Uncharacterized protein	LOC100832019	>tr|I1GLI4|I1GLI4_BRADI Uncharacterized protein OS=Brachypodium distachyon GN=LOC100832019 PE=4 SV=1	3	3	3	>tr|I1GLI4|I1GLI4_BRADI Uncharacterized protein OS=Brachypodium distachyon GN=LOC100832019 PE=4 SV=1	1	3	3	3	3	1	3	3	3	2	3	2	1	1	3	1	3	3	3	2	3	2	1	1	3	1	3	3	3	2	3	2	1	1	22.2	22.2	22.2	27.636	257	257	1	22
>tr|I1GTD6|I1GTD6_BRADI Uncharacterized protein OS=Brachypodium distachyon GN=LOC100830703 PE=4 SV=1;>tr|I1GTD5|I1GTD5_BRADI Uncharacterized protein OS=Brachypodium distachyon GN=LOC100830703 PE=4 SV=1;>tr|I1GTD7|I1GTD7_BRADI Uncharacterized protein OS=Brachypodium distachyon GN=LOC100830703 PE=4 SV=1	Uncharacterized protein	LOC100830703	>tr|I1GTD6|I1GTD6_BRADI Uncharacterized protein OS=Brachypodium distachyon GN=LOC100830703 PE=4 SV=1;>tr|I1GTD5|I1GTD5_BRADI Uncharacterized protein OS=Brachypodium distachyon GN=LOC100830703 PE=4 SV=1;>tr|I1GTD7|I1GTD7_BRADI Uncharacterized protein OS=Brachypodium distachyon GN=LOC100830703 PE=4 SV=1	3;3;2	3;3;2	3;3;2	>tr|I1GTD6|I1GTD6_BRADI Uncharacterized protein OS=Brachypodium distachyon GN=LOC100830703 PE=4 SV=1;>tr|I1GTD5|I1GTD5_BRADI Uncharacterized protein OS=Brachypodium distachyon GN=LOC100830703 PE=4 SV=1;>tr|I1GTD7|I1GTD7_BRADI Uncharacterized protein OS=Bra	3	3	3	3	2	1	1	1	1	3	3	1	2	2	2	1	1	1	1	3	3	1	2	2	2	1	1	1	1	3	3	1	2	2	9.5	9.5	9.5	48.294	453	453;464;360	1	19
>tr|I1IDW6|I1IDW6_BRADI Uncharacterized protein OS=Brachypodium distachyon GN=LOC100831041 PE=4 SV=1	Uncharacterized protein	LOC100831041	>tr|I1IDW6|I1IDW6_BRADI Uncharacterized protein OS=Brachypodium distachyon GN=LOC100831041 PE=4 SV=1	4	4	4	>tr|I1IDW6|I1IDW6_BRADI Uncharacterized protein OS=Brachypodium distachyon GN=LOC100831041 PE=4 SV=1	1	4	4	4	3	3	2	4	3	4	4	2	3	2	3	3	2	4	3	4	4	2	3	2	3	3	2	4	3	4	4	2	3	2	14.6	14.6	14.6	44.717	412	412	1	32
>tr|I1H2X7|I1H2X7_BRADI Uncharacterized protein OS=Brachypodium distachyon GN=LOC100822363 PE=4 SV=1;>tr|I1H2X6|I1H2X6_BRADI Uncharacterized protein OS=Brachypodium distachyon GN=LOC100822363 PE=4 SV=1	Uncharacterized protein	LOC100822363	>tr|I1H2X7|I1H2X7_BRADI Uncharacterized protein OS=Brachypodium distachyon GN=LOC100822363 PE=4 SV=1;>tr|I1H2X6|I1H2X6_BRADI Uncharacterized protein OS=Brachypodium distachyon GN=LOC100822363 PE=4 SV=1	6;6	6;6	6;6	>tr|I1H2X7|I1H2X7_BRADI Uncharacterized protein OS=Brachypodium distachyon GN=LOC100822363 PE=4 SV=1;>tr|I1H2X6|I1H2X6_BRADI Uncharacterized protein OS=Brachypodium distachyon GN=LOC100822363 PE=4 SV=1	2	6	6	6	4	2	5	5	5	5	5	4	4	5	4	2	5	5	5	5	5	4	4	5	4	2	5	5	5	5	5	4	4	5	12.5	12.5	12.5	57.276	534	534;537	1	46
>tr|I1HGA8|I1HGA8_BRADI Uncharacterized protein OS=Brachypodium distachyon GN=LOC100839392 PE=3 SV=1	Uncharacterized protein	LOC100839392	>tr|I1HGA8|I1HGA8_BRADI Uncharacterized protein OS=Brachypodium distachyon GN=LOC100839392 PE=3 SV=1	2	2	2	>tr|I1HGA8|I1HGA8_BRADI Uncharacterized protein OS=Brachypodium distachyon GN=LOC100839392 PE=3 SV=1	1	2	2	2	2	2	2	1	2	1	2	2	2	2	2	2	2	1	2	1	2	2	2	2	2	2	2	1	2	1	2	2	2	2	7.5	7.5	7.5	54.215	505	505	1	18
>tr|I1I8C1|I1I8C1_BRADI Uncharacterized protein OS=Brachypodium distachyon GN=LOC100838713 PE=3 SV=1	Uncharacterized protein	LOC100838713	>tr|I1I8C1|I1I8C1_BRADI Uncharacterized protein OS=Brachypodium distachyon GN=LOC100838713 PE=3 SV=1	11	1	1	>tr|I1I8C1|I1I8C1_BRADI Uncharacterized protein OS=Brachypodium distachyon GN=LOC100838713 PE=3 SV=1	1	11	1	1	11	8	10	11	10	11	10	10	9	9	1	0	1	1	1	1	1	1	1	1	1	0	1	1	1	1	1	1	1	1	16.6	2.1	2.1	80.388	700	700	1	10
>tr|I1I0T8|I1I0T8_BRADI Uncharacterized protein OS=Brachypodium distachyon GN=LOC100830956 PE=4 SV=1	Uncharacterized protein	LOC100830956	>tr|I1I0T8|I1I0T8_BRADI Uncharacterized protein OS=Brachypodium distachyon GN=LOC100830956 PE=4 SV=1	1	1	1	>tr|I1I0T8|I1I0T8_BRADI Uncharacterized protein OS=Brachypodium distachyon GN=LOC100830956 PE=4 SV=1	1	1	1	1	1	0	1	1	1	1	1	1	1	1	1	0	1	1	1	1	1	1	1	1	1	0	1	1	1	1	1	1	1	1	7.4	7.4	7.4	25.006	229	229	1	9
>tr|I1IBS9|I1IBS9_BRADI Uncharacterized protein OS=Brachypodium distachyon GN=LOC100843490 PE=3 SV=1	Uncharacterized protein	LOC100843490	>tr|I1IBS9|I1IBS9_BRADI Uncharacterized protein OS=Brachypodium distachyon GN=LOC100843490 PE=3 SV=1	4	3	3	>tr|I1IBS9|I1IBS9_BRADI Uncharacterized protein OS=Brachypodium distachyon GN=LOC100843490 PE=3 SV=1	1	4	3	3	3	3	0	2	4	2	3	3	3	2	3	3	0	2	3	2	3	3	3	2	3	3	0	2	3	2	3	3	3	2	30.2	21.2	21.2	30.229	288	288	1	28
>tr|I1J2E5|I1J2E5_BRADI Uncharacterized protein OS=Brachypodium distachyon GN=LOC100820868 PE=4 SV=1	Uncharacterized protein	LOC100820868	>tr|I1J2E5|I1J2E5_BRADI Uncharacterized protein OS=Brachypodium distachyon GN=LOC100820868 PE=4 SV=1	4	4	4	>tr|I1J2E5|I1J2E5_BRADI Uncharacterized protein OS=Brachypodium distachyon GN=LOC100820868 PE=4 SV=1	1	4	4	4	4	3	4	3	4	3	4	4	4	4	4	3	4	3	4	3	4	4	4	4	4	3	4	3	4	3	4	4	4	4	7.4	7.4	7.4	81.712	772	772	1	39
>tr|I1HG63|I1HG63_BRADI GTP-binding nuclear protein OS=Brachypodium distachyon GN=LOC100838986 PE=3 SV=1;>tr|I1HG62|I1HG62_BRADI GTP-binding nuclear protein OS=Brachypodium distachyon GN=LOC100838986 PE=3 SV=1;>tr|I1HPB3|I1HPB3_BRADI GTP-binding nuclear protein OS=Brachypodium distachyon PE=3 SV=1	GTP-binding nuclear protein	LOC100838986	>tr|I1HG63|I1HG63_BRADI GTP-binding nuclear protein OS=Brachypodium distachyon GN=LOC100838986 PE=3 SV=1;>tr|I1HG62|I1HG62_BRADI GTP-binding nuclear protein OS=Brachypodium distachyon GN=LOC100838986 PE=3 SV=1	3;3;1	3;3;1	2;2;0	>tr|I1HG63|I1HG63_BRADI GTP-binding nuclear protein OS=Brachypodium distachyon GN=LOC100838986 PE=3 SV=1;>tr|I1HG62|I1HG62_BRADI GTP-binding nuclear protein OS=Brachypodium distachyon GN=LOC100838986 PE=3 SV=1	3	3	3	2	2	2	2	2	3	3	3	2	3	2	2	2	2	2	3	3	3	2	3	2	2	1	1	1	2	2	2	1	2	1	22	22	13.9	19.855	173	173;221;252	1	25
>tr|I1IDD5|I1IDD5_BRADI Uncharacterized protein OS=Brachypodium distachyon GN=LOC100823679 PE=4 SV=1	Uncharacterized protein	LOC100823679	>tr|I1IDD5|I1IDD5_BRADI Uncharacterized protein OS=Brachypodium distachyon GN=LOC100823679 PE=4 SV=1	3	3	3	>tr|I1IDD5|I1IDD5_BRADI Uncharacterized protein OS=Brachypodium distachyon GN=LOC100823679 PE=4 SV=1	1	3	3	3	3	2	3	3	3	2	1	2	2	2	3	2	3	3	3	2	1	2	2	2	3	2	3	3	3	2	1	2	2	2	6.9	6.9	6.9	59.996	539	539	1	23
>tr|I1IIK4|I1IIK4_BRADI Uncharacterized protein OS=Brachypodium distachyon GN=LOC100845525 PE=3 SV=1	Uncharacterized protein	LOC100845525	>tr|I1IIK4|I1IIK4_BRADI Uncharacterized protein OS=Brachypodium distachyon GN=LOC100845525 PE=3 SV=1	3	3	3	>tr|I1IIK4|I1IIK4_BRADI Uncharacterized protein OS=Brachypodium distachyon GN=LOC100845525 PE=3 SV=1	1	3	3	3	2	0	1	3	3	2	2	1	2	2	2	0	1	3	3	2	2	1	2	2	2	0	1	3	3	2	2	1	2	2	10	10	10	57.694	509	509	1	18
>tr|I1GNX4|I1GNX4_BRADI Glutamate decarboxylase OS=Brachypodium distachyon GN=LOC100831298 PE=3 SV=1;>tr|I1H7P2|I1H7P2_BRADI Glutamate decarboxylase OS=Brachypodium distachyon GN=LOC100832185 PE=3 SV=1;>tr|I1IY80|I1IY80_BRADI Glutamate decarboxylase OS=Brachypodium distachyon GN=LOC100831497 PE=3 SV=1	Glutamate decarboxylase	LOC100831497	>tr|I1GNX4|I1GNX4_BRADI Glutamate decarboxylase OS=Brachypodium distachyon GN=LOC100831298 PE=3 SV=1;>tr|I1H7P2|I1H7P2_BRADI Glutamate decarboxylase OS=Brachypodium distachyon GN=LOC100832185 PE=3 SV=1;>tr|I1IY80|I1IY80_BRADI Glutamate decarboxylase OS=Brachypodium distachyon GN=LOC100831497 PE=3 SV=1	4;3;2	3;2;1	3;2;1	>tr|I1GNX4|I1GNX4_BRADI Glutamate decarboxylase OS=Brachypodium distachyon GN=LOC100831298 PE=3 SV=1;>tr|I1H7P2|I1H7P2_BRADI Glutamate decarboxylase OS=Brachypodium distachyon GN=LOC100832185 PE=3 SV=1;>tr|I1IY80|I1IY80_BRADI Glutamate decarboxylase OS=Bra	3	4	3	3	4	3	4	4	4	3	3	4	4	4	3	2	3	3	3	2	2	3	3	3	3	2	3	3	3	2	2	3	3	3	12.1	8.7	8.7	55.896	497	497;491;488	1	37
>tr|I1HWX2|I1HWX2_BRADI Proteasome subunit alpha type OS=Brachypodium distachyon GN=LOC100843181 PE=3 SV=1	Proteasome subunit alpha type	LOC100843181	>tr|I1HWX2|I1HWX2_BRADI Proteasome subunit alpha type OS=Brachypodium distachyon GN=LOC100843181 PE=3 SV=1	3	3	3	>tr|I1HWX2|I1HWX2_BRADI Proteasome subunit alpha type OS=Brachypodium distachyon GN=LOC100843181 PE=3 SV=1	1	3	3	3	3	2	3	3	3	3	3	3	3	3	3	2	3	3	3	3	3	3	3	3	3	2	3	3	3	3	3	3	3	3	14.1	14.1	14.1	30.6	283	283	1	36
>tr|I1HL59|I1HL59_BRADI Uncharacterized protein OS=Brachypodium distachyon GN=LOC100834312 PE=4 SV=1	Uncharacterized protein	LOC100834312	>tr|I1HL59|I1HL59_BRADI Uncharacterized protein OS=Brachypodium distachyon GN=LOC100834312 PE=4 SV=1	2	2	2	>tr|I1HL59|I1HL59_BRADI Uncharacterized protein OS=Brachypodium distachyon GN=LOC100834312 PE=4 SV=1	1	2	2	2	2	2	2	2	2	1	2	2	2	2	2	2	2	2	2	1	2	2	2	2	2	2	2	2	2	1	2	2	2	2	12.1	12.1	12.1	21.725	199	199	1	19
>tr|I1H026|I1H026_BRADI Uncharacterized protein OS=Brachypodium distachyon GN=LOC100837856 PE=3 SV=1	Uncharacterized protein	LOC100837856	>tr|I1H026|I1H026_BRADI Uncharacterized protein OS=Brachypodium distachyon GN=LOC100837856 PE=3 SV=1	3	3	3	>tr|I1H026|I1H026_BRADI Uncharacterized protein OS=Brachypodium distachyon GN=LOC100837856 PE=3 SV=1	1	3	3	3	3	3	3	3	3	3	3	3	3	3	3	3	3	3	3	3	3	3	3	3	3	3	3	3	3	3	3	3	3	3	10.9	10.9	10.9	25.753	247	247	1	32
>tr|I1HA11|I1HA11_BRADI Uncharacterized protein OS=Brachypodium distachyon GN=LOC100846239 PE=3 SV=1	Uncharacterized protein	LOC100846239	>tr|I1HA11|I1HA11_BRADI Uncharacterized protein OS=Brachypodium distachyon GN=LOC100846239 PE=3 SV=1	2	2	2	>tr|I1HA11|I1HA11_BRADI Uncharacterized protein OS=Brachypodium distachyon GN=LOC100846239 PE=3 SV=1	1	2	2	2	2	1	2	2	2	2	2	2	2	2	2	1	2	2	2	2	2	2	2	2	2	1	2	2	2	2	2	2	2	2	9.3	9.3	9.3	25.242	227	227	1	24
>tr|I1HLK3|I1HLK3_BRADI Uncharacterized protein OS=Brachypodium distachyon GN=LOC100836025 PE=4 SV=1	Uncharacterized protein	LOC100836025	>tr|I1HLK3|I1HLK3_BRADI Uncharacterized protein OS=Brachypodium distachyon GN=LOC100836025 PE=4 SV=1	2	2	2	>tr|I1HLK3|I1HLK3_BRADI Uncharacterized protein OS=Brachypodium distachyon GN=LOC100836025 PE=4 SV=1	1	2	2	2	2	0	1	2	2	2	1	1	2	1	2	0	1	2	2	2	1	1	2	1	2	0	1	2	2	2	1	1	2	1	15.2	15.2	15.2	18.31	171	171	1	14
>tr|I1HLE6|I1HLE6_BRADI Uncharacterized protein OS=Brachypodium distachyon GN=LOC100824907 PE=4 SV=1;>tr|I1HLE4|I1HLE4_BRADI Uncharacterized protein OS=Brachypodium distachyon GN=LOC100824907 PE=4 SV=1;>tr|I1HLE3|I1HLE3_BRADI Uncharacterized protein OS=Brachypodium distachyon GN=LOC100824907 PE=4 SV=1;>tr|I1IMI3|I1IMI3_BRADI Uncharacterized protein OS=Brachypodium distachyon GN=LOC100823401 PE=4 …	Uncharacterized protein	LOC100823401	>tr|I1HLE6|I1HLE6_BRADI Uncharacterized protein OS=Brachypodium distachyon GN=LOC100824907 PE=4 SV=1;>tr|I1HLE4|I1HLE4_BRADI Uncharacterized protein OS=Brachypodium distachyon GN=LOC100824907 PE=4 SV=1;>tr|I1HLE3|I1HLE3_BRADI Uncharacterized protein OS=Brachypodium distachyon GN=LOC100824907 PE=4 SV=1;>tr|I1IMI3|I1IMI3_BRADI Uncharacterized protein OS=Brachypodium distachyon GN=LOC100823401 PE=4 …	2;2;2;1	2;2;2;1	2;2;2;1	>tr|I1HLE6|I1HLE6_BRADI Uncharacterized protein OS=Brachypodium distachyon GN=LOC100824907 PE=4 SV=1;>tr|I1HLE4|I1HLE4_BRADI Uncharacterized protein OS=Brachypodium distachyon GN=LOC100824907 PE=4 SV=1;>tr|I1HLE3|I1HLE3_BRADI Uncharacterized protein OS=Bra	4	2	2	2	2	2	2	2	2	2	2	2	2	2	2	2	2	2	2	2	2	2	2	2	2	2	2	2	2	2	2	2	2	2	13.5	13.5	13.5	19.464	171	171;219;219;217	1	20
>tr|I1I6E0|I1I6E0_BRADI Uncharacterized protein OS=Brachypodium distachyon GN=LOC100834633 PE=3 SV=1	Uncharacterized protein	LOC100834633	>tr|I1I6E0|I1I6E0_BRADI Uncharacterized protein OS=Brachypodium distachyon GN=LOC100834633 PE=3 SV=1	3	3	3	>tr|I1I6E0|I1I6E0_BRADI Uncharacterized protein OS=Brachypodium distachyon GN=LOC100834633 PE=3 SV=1	1	3	3	3	3	2	2	3	2	3	3	3	3	2	3	2	2	3	2	3	3	3	3	2	3	2	2	3	2	3	3	3	3	2	13.7	13.7	13.7	31.477	315	315	1	26
>tr|I1HL80|I1HL80_BRADI Uncharacterized protein OS=Brachypodium distachyon GN=LOC100838785 PE=3 SV=1	Uncharacterized protein	LOC100838785	>tr|I1HL80|I1HL80_BRADI Uncharacterized protein OS=Brachypodium distachyon GN=LOC100838785 PE=3 SV=1	5	5	2	>tr|I1HL80|I1HL80_BRADI Uncharacterized protein OS=Brachypodium distachyon GN=LOC100838785 PE=3 SV=1	1	5	5	2	2	4	4	2	4	5	3	3	4	3	2	4	4	2	4	5	3	3	4	3	2	2	2	2	2	2	2	2	2	2	7.1	7.1	3	93.343	843	843	1	56
>tr|I1GRM7|I1GRM7_BRADI Uncharacterized protein OS=Brachypodium distachyon GN=LOC100832418 PE=4 SV=1	Uncharacterized protein	LOC100832418	>tr|I1GRM7|I1GRM7_BRADI Uncharacterized protein OS=Brachypodium distachyon GN=LOC100832418 PE=4 SV=1	1	1	1	>tr|I1GRM7|I1GRM7_BRADI Uncharacterized protein OS=Brachypodium distachyon GN=LOC100832418 PE=4 SV=1	1	1	1	1	1	1	1	1	1	1	1	1	1	1	1	1	1	1	1	1	1	1	1	1	1	1	1	1	1	1	1	1	1	1	5	5	5	30.084	281	281	1	19
>tr|I1HLL5|I1HLL5_BRADI Uncharacterized protein OS=Brachypodium distachyon GN=LOC100838474 PE=3 SV=1;>tr|I1HF62|I1HF62_BRADI Uncharacterized protein OS=Brachypodium distachyon GN=LOC100827673 PE=3 SV=1	Uncharacterized protein	LOC100827673	>tr|I1HLL5|I1HLL5_BRADI Uncharacterized protein OS=Brachypodium distachyon GN=LOC100838474 PE=3 SV=1	4;1	4;1	4;1	>tr|I1HLL5|I1HLL5_BRADI Uncharacterized protein OS=Brachypodium distachyon GN=LOC100838474 PE=3 SV=1	2	4	4	4	3	4	4	4	3	3	4	3	4	2	3	4	4	4	3	3	4	3	4	2	3	4	4	4	3	3	4	3	4	2	13.8	13.8	13.8	40.074	369	369;367	1	34
>tr|I1IXD4|I1IXD4_BRADI Uncharacterized protein OS=Brachypodium distachyon GN=LOC100827945 PE=4 SV=1;>tr|I1IA48|I1IA48_BRADI Uncharacterized protein OS=Brachypodium distachyon GN=LOC100840753 PE=4 SV=1	Uncharacterized protein	LOC100840753	>tr|I1IXD4|I1IXD4_BRADI Uncharacterized protein OS=Brachypodium distachyon GN=LOC100827945 PE=4 SV=1	3;1	3;1	3;1	>tr|I1IXD4|I1IXD4_BRADI Uncharacterized protein OS=Brachypodium distachyon GN=LOC100827945 PE=4 SV=1	2	3	3	3	3	2	3	3	3	3	3	2	2	2	3	2	3	3	3	3	3	2	2	2	3	2	3	3	3	3	3	2	2	2	16.5	16.5	16.5	27.748	266	266;248	1	30
>tr|I1IHH7|I1IHH7_BRADI Uncharacterized protein OS=Brachypodium distachyon GN=LOC100835059 PE=4 SV=1	Uncharacterized protein	LOC100835059	>tr|I1IHH7|I1IHH7_BRADI Uncharacterized protein OS=Brachypodium distachyon GN=LOC100835059 PE=4 SV=1	2	2	2	>tr|I1IHH7|I1IHH7_BRADI Uncharacterized protein OS=Brachypodium distachyon GN=LOC100835059 PE=4 SV=1	1	2	2	2	2	1	2	2	2	2	2	1	2	1	2	1	2	2	2	2	2	1	2	1	2	1	2	2	2	2	2	1	2	1	9.7	9.7	9.7	29.736	268	268	1	17
>tr|I1IGY4|I1IGY4_BRADI Uncharacterized protein OS=Brachypodium distachyon GN=LOC100823819 PE=3 SV=1	Uncharacterized protein	LOC100823819	>tr|I1IGY4|I1IGY4_BRADI Uncharacterized protein OS=Brachypodium distachyon GN=LOC100823819 PE=3 SV=1	1	1	1	>tr|I1IGY4|I1IGY4_BRADI Uncharacterized protein OS=Brachypodium distachyon GN=LOC100823819 PE=3 SV=1	1	1	1	1	1	1	1	1	1	1	1	1	1	1	1	1	1	1	1	1	1	1	1	1	1	1	1	1	1	1	1	1	1	1	6.7	6.7	6.7	24.038	224	224	1	10
>tr|I1HP04|I1HP04_BRADI Uncharacterized protein OS=Brachypodium distachyon GN=LOC100831243 PE=4 SV=1	Uncharacterized protein	LOC100831243	>tr|I1HP04|I1HP04_BRADI Uncharacterized protein OS=Brachypodium distachyon GN=LOC100831243 PE=4 SV=1	1	1	1	>tr|I1HP04|I1HP04_BRADI Uncharacterized protein OS=Brachypodium distachyon GN=LOC100831243 PE=4 SV=1	1	1	1	1	1	1	1	1	1	1	1	1	1	1	1	1	1	1	1	1	1	1	1	1	1	1	1	1	1	1	1	1	1	1	6.6	6.6	6.6	19.503	183	183	1	10
>tr|I1H268|I1H268_BRADI Uncharacterized protein OS=Brachypodium distachyon GN=LOC100846264 PE=3 SV=1;>tr|I1H267|I1H267_BRADI Uncharacterized protein OS=Brachypodium distachyon GN=LOC100846264 PE=3 SV=1;>tr|I1HZA2|I1HZA2_BRADI Uncharacterized protein OS=Brachypodium distachyon GN=LOC100836971 PE=3 SV=1	Uncharacterized protein	LOC100836971	>tr|I1H268|I1H268_BRADI Uncharacterized protein OS=Brachypodium distachyon GN=LOC100846264 PE=3 SV=1;>tr|I1H267|I1H267_BRADI Uncharacterized protein OS=Brachypodium distachyon GN=LOC100846264 PE=3 SV=1;>tr|I1HZA2|I1HZA2_BRADI Uncharacterized protein OS=Brachypodium distachyon GN=LOC100836971 PE=3 SV=1	2;2;1	2;2;1	2;2;1	>tr|I1H268|I1H268_BRADI Uncharacterized protein OS=Brachypodium distachyon GN=LOC100846264 PE=3 SV=1;>tr|I1H267|I1H267_BRADI Uncharacterized protein OS=Brachypodium distachyon GN=LOC100846264 PE=3 SV=1;>tr|I1HZA2|I1HZA2_BRADI Uncharacterized protein OS=Bra	3	2	2	2	2	2	2	2	2	2	2	2	2	2	2	2	2	2	2	2	2	2	2	2	2	2	2	2	2	2	2	2	2	2	8	8	8	35.42	324	324;333;386	1	20
>tr|I1H5K3|I1H5K3_BRADI 40S ribosomal protein S21 OS=Brachypodium distachyon GN=LOC100840852 PE=3 SV=1;>tr|I1GRA1|I1GRA1_BRADI 40S ribosomal protein S21 OS=Brachypodium distachyon GN=LOC100837758 PE=3 SV=1;>tr|I1H5K2|I1H5K2_BRADI Uncharacterized protein OS=Brachypodium distachyon GN=LOC100840852 PE=4 SV=1	Uncharacterized protein	LOC100840852	>tr|I1H5K3|I1H5K3_BRADI 40S ribosomal protein S21 OS=Brachypodium distachyon GN=LOC100840852 PE=3 SV=1;>tr|I1GRA1|I1GRA1_BRADI 40S ribosomal protein S21 OS=Brachypodium distachyon GN=LOC100837758 PE=3 SV=1;>tr|I1H5K2|I1H5K2_BRADI Uncharacterized protein OS=Brachypodium distachyon GN=LOC100840852 PE=4 SV=1	2;1;1	2;1;1	2;1;1	>tr|I1H5K3|I1H5K3_BRADI 40S ribosomal protein S21 OS=Brachypodium distachyon GN=LOC100840852 PE=3 SV=1;>tr|I1GRA1|I1GRA1_BRADI 40S ribosomal protein S21 OS=Brachypodium distachyon GN=LOC100837758 PE=3 SV=1;>tr|I1H5K2|I1H5K2_BRADI Uncharacterized protein OS	3	2	2	2	2	2	2	2	2	2	2	1	1	2	2	2	2	2	2	2	2	1	1	2	2	2	2	2	2	2	2	1	1	2	26.8	26.8	26.8	9.1252	82	82;81;83	1	18
>tr|I1HAD9|I1HAD9_BRADI Uncharacterized protein OS=Brachypodium distachyon GN=LOC100842994 PE=4 SV=1	Uncharacterized protein	LOC100842994	>tr|I1HAD9|I1HAD9_BRADI Uncharacterized protein OS=Brachypodium distachyon GN=LOC100842994 PE=4 SV=1	3	3	3	>tr|I1HAD9|I1HAD9_BRADI Uncharacterized protein OS=Brachypodium distachyon GN=LOC100842994 PE=4 SV=1	1	3	3	3	3	1	2	2	3	3	3	3	3	3	3	1	2	2	3	3	3	3	3	3	3	1	2	2	3	3	3	3	3	3	20.3	20.3	20.3	23.187	217	217	1	27
>tr|I1GLD7|I1GLD7_BRADI Uncharacterized protein OS=Brachypodium distachyon GN=LOC100822205 PE=3 SV=1	Uncharacterized protein	LOC100822205	>tr|I1GLD7|I1GLD7_BRADI Uncharacterized protein OS=Brachypodium distachyon GN=LOC100822205 PE=3 SV=1	2	2	2	>tr|I1GLD7|I1GLD7_BRADI Uncharacterized protein OS=Brachypodium distachyon GN=LOC100822205 PE=3 SV=1	1	2	2	2	2	1	1	2	1	2	2	2	2	1	2	1	1	2	1	2	2	2	2	1	2	1	1	2	1	2	2	2	2	1	15.4	15.4	15.4	18.152	169	169	1	16
>tr|I1HCW1|I1HCW1_BRADI Uncharacterized protein OS=Brachypodium distachyon GN=LOC100826527 PE=4 SV=1	Uncharacterized protein	LOC100826527	>tr|I1HCW1|I1HCW1_BRADI Uncharacterized protein OS=Brachypodium distachyon GN=LOC100826527 PE=4 SV=1	1	1	1	>tr|I1HCW1|I1HCW1_BRADI Uncharacterized protein OS=Brachypodium distachyon GN=LOC100826527 PE=4 SV=1	1	1	1	1	1	1	1	1	1	1	1	1	1	1	1	1	1	1	1	1	1	1	1	1	1	1	1	1	1	1	1	1	1	1	3.6	3.6	3.6	53.909	505	505	1	18
>tr|I1IRC2|I1IRC2_BRADI Uncharacterized protein OS=Brachypodium distachyon PE=4 SV=1	Uncharacterized protein	>tr|I1IRC2|I1IRC2_BRADI Uncharacterized protein OS=Brachypodium distachyon	>tr|I1IRC2|I1IRC2_BRADI Uncharacterized protein OS=Brachypodium distachyon PE=4 SV=1	1	1	1	>tr|I1IRC2|I1IRC2_BRADI Uncharacterized protein OS=Brachypodium distachyon PE=4 SV=1	1	1	1	1	1	1	1	1	1	0	1	1	1	1	1	1	1	1	1	0	1	1	1	1	1	1	1	1	1	0	1	1	1	1	2.2	2.2	2.2	46.295	450	450	1	9
>tr|I1HYC8|I1HYC8_BRADI Uncharacterized protein OS=Brachypodium distachyon GN=LOC100826040 PE=4 SV=1	Uncharacterized protein	LOC100826040	>tr|I1HYC8|I1HYC8_BRADI Uncharacterized protein OS=Brachypodium distachyon GN=LOC100826040 PE=4 SV=1	2	2	2	>tr|I1HYC8|I1HYC8_BRADI Uncharacterized protein OS=Brachypodium distachyon GN=LOC100826040 PE=4 SV=1	1	2	2	2	2	1	2	2	2	2	2	2	2	2	2	1	2	2	2	2	2	2	2	2	2	1	2	2	2	2	2	2	2	2	8.2	8.2	8.2	46.609	425	425	1	19
>tr|I1HVE4|I1HVE4_BRADI Uncharacterized protein OS=Brachypodium distachyon GN=LOC100820990 PE=4 SV=1	Uncharacterized protein	LOC100820990	>tr|I1HVE4|I1HVE4_BRADI Uncharacterized protein OS=Brachypodium distachyon GN=LOC100820990 PE=4 SV=1	1	1	1	>tr|I1HVE4|I1HVE4_BRADI Uncharacterized protein OS=Brachypodium distachyon GN=LOC100820990 PE=4 SV=1	1	1	1	1	1	1	1	1	1	1	1	1	1	1	1	1	1	1	1	1	1	1	1	1	1	1	1	1	1	1	1	1	1	1	10.7	10.7	10.7	17.375	159	159	1	11
>tr|I1H0G5|I1H0G5_BRADI Uncharacterized protein OS=Brachypodium distachyon GN=LOC100834072 PE=3 SV=1	Uncharacterized protein	LOC100834072	>tr|I1H0G5|I1H0G5_BRADI Uncharacterized protein OS=Brachypodium distachyon GN=LOC100834072 PE=3 SV=1	3	3	1	>tr|I1H0G5|I1H0G5_BRADI Uncharacterized protein OS=Brachypodium distachyon GN=LOC100834072 PE=3 SV=1	1	3	3	1	3	2	3	3	2	3	3	3	2	2	3	2	3	3	2	3	3	3	2	2	1	1	1	1	1	1	1	1	1	1	6.6	6.6	1.8	48.904	452	452	1	26
>tr|I1GLA9|I1GLA9_BRADI Uncharacterized protein OS=Brachypodium distachyon GN=LOC100826949 PE=3 SV=1	Uncharacterized protein	LOC100826949	>tr|I1GLA9|I1GLA9_BRADI Uncharacterized protein OS=Brachypodium distachyon GN=LOC100826949 PE=3 SV=1	3	3	3	>tr|I1GLA9|I1GLA9_BRADI Uncharacterized protein OS=Brachypodium distachyon GN=LOC100826949 PE=3 SV=1	1	3	3	3	3	2	3	2	3	2	3	2	2	2	3	2	3	2	3	2	3	2	2	2	3	2	3	2	3	2	3	2	2	2	10.8	10.8	10.8	40.071	381	381	1	25
>tr|I1I4G9|I1I4G9_BRADI Uncharacterized protein OS=Brachypodium distachyon GN=LOC100825736 PE=3 SV=1	Uncharacterized protein	LOC100825736	>tr|I1I4G9|I1I4G9_BRADI Uncharacterized protein OS=Brachypodium distachyon GN=LOC100825736 PE=3 SV=1	4	1	1	>tr|I1I4G9|I1I4G9_BRADI Uncharacterized protein OS=Brachypodium distachyon GN=LOC100825736 PE=3 SV=1	1	4	1	1	3	4	4	3	4	4	2	4	4	3	1	1	1	0	1	1	0	1	1	0	1	1	1	0	1	1	0	1	1	0	8.4	1.7	1.7	61.146	574	574	1	7
>tr|I1IA21|I1IA21_BRADI Cytochrome b-c1 complex subunit Rieske, mitochondrial OS=Brachypodium distachyon GN=LOC100835132 PE=4 SV=1;>tr|I1IX66|I1IX66_BRADI Cytochrome b-c1 complex subunit Rieske, mitochondrial OS=Brachypodium distachyon GN=LOC100843417 PE=4 SV=1	Cytochrome b-c1 complex subunit Rieske, mitochondrial	LOC100843417	>tr|I1IA21|I1IA21_BRADI Cytochrome b-c1 complex subunit Rieske, mitochondrial OS=Brachypodium distachyon GN=LOC100835132 PE=4 SV=1;>tr|I1IX66|I1IX66_BRADI Cytochrome b-c1 complex subunit Rieske, mitochondrial OS=Brachypodium distachyon GN=LOC100843417 PE=4 SV=1	2;1	2;1	2;1	>tr|I1IA21|I1IA21_BRADI Cytochrome b-c1 complex subunit Rieske, mitochondrial OS=Brachypodium distachyon GN=LOC100835132 PE=4 SV=1;>tr|I1IX66|I1IX66_BRADI Cytochrome b-c1 complex subunit Rieske, mitochondrial OS=Brachypodium distachyon GN=LOC100843417 PE=4	2	2	2	2	2	2	2	2	2	2	2	2	2	2	2	2	2	2	2	2	2	2	2	2	2	2	2	2	2	2	2	2	2	2	7.1	7.1	7.1	29.312	269	269;272	1	20
>tr|I1HEN6|I1HEN6_BRADI Peptidyl-prolyl cis-trans isomerase OS=Brachypodium distachyon GN=LOC100838780 PE=3 SV=1	Peptidyl-prolyl cis-trans isomerase	LOC100838780	>tr|I1HEN6|I1HEN6_BRADI Peptidyl-prolyl cis-trans isomerase OS=Brachypodium distachyon GN=LOC100838780 PE=3 SV=1	2	2	2	>tr|I1HEN6|I1HEN6_BRADI Peptidyl-prolyl cis-trans isomerase OS=Brachypodium distachyon GN=LOC100838780 PE=3 SV=1	1	2	2	2	2	2	2	2	2	2	2	2	2	2	2	2	2	2	2	2	2	2	2	2	2	2	2	2	2	2	2	2	2	2	8.8	8.8	8.8	25.632	239	239	1	24
>tr|I1GKM4|I1GKM4_BRADI Uncharacterized protein OS=Brachypodium distachyon GN=LOC100826703 PE=3 SV=1;>tr|I1GKM5|I1GKM5_BRADI Uncharacterized protein OS=Brachypodium distachyon GN=LOC100826703 PE=4 SV=1	Uncharacterized protein	LOC100826703	>tr|I1GKM4|I1GKM4_BRADI Uncharacterized protein OS=Brachypodium distachyon GN=LOC100826703 PE=3 SV=1;>tr|I1GKM5|I1GKM5_BRADI Uncharacterized protein OS=Brachypodium distachyon GN=LOC100826703 PE=4 SV=1	2;1	2;1	2;1	>tr|I1GKM4|I1GKM4_BRADI Uncharacterized protein OS=Brachypodium distachyon GN=LOC100826703 PE=3 SV=1;>tr|I1GKM5|I1GKM5_BRADI Uncharacterized protein OS=Brachypodium distachyon GN=LOC100826703 PE=4 SV=1	2	2	2	2	2	0	2	2	2	1	1	2	1	2	2	0	2	2	2	1	1	2	1	2	2	0	2	2	2	1	1	2	1	2	12.8	12.8	12.8	31.858	290	290;253	1	16
>tr|I1H3G9|I1H3G9_BRADI Uncharacterized protein OS=Brachypodium distachyon GN=LOC100830451 PE=4 SV=1	Uncharacterized protein	LOC100830451	>tr|I1H3G9|I1H3G9_BRADI Uncharacterized protein OS=Brachypodium distachyon GN=LOC100830451 PE=4 SV=1	2	2	2	>tr|I1H3G9|I1H3G9_BRADI Uncharacterized protein OS=Brachypodium distachyon GN=LOC100830451 PE=4 SV=1	1	2	2	2	2	1	1	2	2	2	1	1	1	1	2	1	1	2	2	2	1	1	1	1	2	1	1	2	2	2	1	1	1	1	2.7	2.7	2.7	105.05	923	923	1	14
>tr|B3TN74|B3TN74_BRADI ATP-dependent Clp protease proteolytic subunit OS=Brachypodium distachyon GN=clpP PE=3 SV=1	ATP-dependent Clp protease proteolytic subunit	clpP	>tr|B3TN74|B3TN74_BRADI ATP-dependent Clp protease proteolytic subunit OS=Brachypodium distachyon GN=clpP PE=3 SV=1	2	2	2	>tr|B3TN74|B3TN74_BRADI ATP-dependent Clp protease proteolytic subunit OS=Brachypodium distachyon GN=clpP PE=3 SV=1	1	2	2	2	1	1	1	2	1	1	1	1	1	1	1	1	1	2	1	1	1	1	1	1	1	1	1	2	1	1	1	1	1	1	11.6	11.6	11.6	24.735	216	216	1	13
>tr|I1I7Z8|I1I7Z8_BRADI Uncharacterized protein OS=Brachypodium distachyon GN=LOC100845105 PE=4 SV=1	Uncharacterized protein	LOC100845105	>tr|I1I7Z8|I1I7Z8_BRADI Uncharacterized protein OS=Brachypodium distachyon GN=LOC100845105 PE=4 SV=1	1	1	1	>tr|I1I7Z8|I1I7Z8_BRADI Uncharacterized protein OS=Brachypodium distachyon GN=LOC100845105 PE=4 SV=1	1	1	1	1	1	0	0	1	0	1	1	0	1	0	1	0	0	1	0	1	1	0	1	0	1	0	0	1	0	1	1	0	1	0	1.8	1.8	1.8	58.92	556	556	1	5
>tr|I1GVV4|I1GVV4_BRADI Peptidylprolyl isomerase OS=Brachypodium distachyon GN=LOC100833134 PE=4 SV=1	Peptidylprolyl isomerase	LOC100833134	>tr|I1GVV4|I1GVV4_BRADI Peptidylprolyl isomerase OS=Brachypodium distachyon GN=LOC100833134 PE=4 SV=1	1	1	1	>tr|I1GVV4|I1GVV4_BRADI Peptidylprolyl isomerase OS=Brachypodium distachyon GN=LOC100833134 PE=4 SV=1	1	1	1	1	1	1	1	1	1	1	1	1	1	1	1	1	1	1	1	1	1	1	1	1	1	1	1	1	1	1	1	1	1	1	6.9	6.9	6.9	22.208	218	218	1	19
>tr|I1J014|I1J014_BRADI Uncharacterized protein OS=Brachypodium distachyon GN=LOC100841796 PE=4 SV=1	Uncharacterized protein	LOC100841796	>tr|I1J014|I1J014_BRADI Uncharacterized protein OS=Brachypodium distachyon GN=LOC100841796 PE=4 SV=1	4	4	4	>tr|I1J014|I1J014_BRADI Uncharacterized protein OS=Brachypodium distachyon GN=LOC100841796 PE=4 SV=1	1	4	4	4	3	3	4	3	2	3	2	2	3	3	3	3	4	3	2	3	2	2	3	3	3	3	4	3	2	3	2	2	3	3	10.1	10.1	10.1	22.625	207	207	1	28
>tr|I1HT74|I1HT74_BRADI Uncharacterized protein OS=Brachypodium distachyon GN=LOC100837242 PE=4 SV=1;>tr|I1HIP0|I1HIP0_BRADI Uncharacterized protein OS=Brachypodium distachyon GN=LOC100837242 PE=3 SV=1	Uncharacterized protein	LOC100837242	>tr|I1HT74|I1HT74_BRADI Uncharacterized protein OS=Brachypodium distachyon GN=LOC100837242 PE=4 SV=1;>tr|I1HIP0|I1HIP0_BRADI Uncharacterized protein OS=Brachypodium distachyon GN=LOC100837242 PE=3 SV=1	2;2	2;2	2;2	>tr|I1HT74|I1HT74_BRADI Uncharacterized protein OS=Brachypodium distachyon GN=LOC100837242 PE=4 SV=1;>tr|I1HIP0|I1HIP0_BRADI Uncharacterized protein OS=Brachypodium distachyon GN=LOC100837242 PE=3 SV=1	2	2	2	2	1	1	1	1	1	1	1	1	1	1	1	1	1	1	1	1	1	1	1	1	1	1	1	1	1	1	1	1	1	1	23.5	23.5	23.5	13.714	119	119;130	1	10
>tr|I1H339|I1H339_BRADI Uncharacterized protein OS=Brachypodium distachyon GN=LOC100835137 PE=4 SV=1	Uncharacterized protein	LOC100835137	>tr|I1H339|I1H339_BRADI Uncharacterized protein OS=Brachypodium distachyon GN=LOC100835137 PE=4 SV=1	6	2	2	>tr|I1H339|I1H339_BRADI Uncharacterized protein OS=Brachypodium distachyon GN=LOC100835137 PE=4 SV=1	1	6	2	2	6	4	6	6	6	6	6	2	5	4	2	1	2	2	2	2	2	0	2	1	2	1	2	2	2	2	2	0	2	1	15.6	3.2	3.2	44.49	404	404	1	22
>tr|I1J357|I1J357_BRADI Ubiquinol oxidase OS=Brachypodium distachyon GN=LOC100836303 PE=3 SV=1	Ubiquinol oxidase	LOC100836303	>tr|I1J357|I1J357_BRADI Ubiquinol oxidase OS=Brachypodium distachyon GN=LOC100836303 PE=3 SV=1	2	2	2	>tr|I1J357|I1J357_BRADI Ubiquinol oxidase OS=Brachypodium distachyon GN=LOC100836303 PE=3 SV=1	1	2	2	2	2	2	2	2	2	2	2	2	2	2	2	2	2	2	2	2	2	2	2	2	2	2	2	2	2	2	2	2	2	2	4.6	4.6	4.6	41.556	368	368	1	20
>tr|I1IB09|I1IB09_BRADI Uncharacterized protein OS=Brachypodium distachyon GN=LOC100846022 PE=4 SV=1;>tr|I1IB07|I1IB07_BRADI Uncharacterized protein OS=Brachypodium distachyon GN=LOC100846022 PE=4 SV=1;>tr|I1IB08|I1IB08_BRADI Uncharacterized protein OS=Brachypodium distachyon GN=LOC100846022 PE=4 SV=1	Uncharacterized protein	LOC100846022	>tr|I1IB09|I1IB09_BRADI Uncharacterized protein OS=Brachypodium distachyon GN=LOC100846022 PE=4 SV=1;>tr|I1IB07|I1IB07_BRADI Uncharacterized protein OS=Brachypodium distachyon GN=LOC100846022 PE=4 SV=1;>tr|I1IB08|I1IB08_BRADI Uncharacterized protein OS=Brachypodium distachyon GN=LOC100846022 PE=4 SV=1	4;4;3	4;4;3	1;1;1	>tr|I1IB09|I1IB09_BRADI Uncharacterized protein OS=Brachypodium distachyon GN=LOC100846022 PE=4 SV=1;>tr|I1IB07|I1IB07_BRADI Uncharacterized protein OS=Brachypodium distachyon GN=LOC100846022 PE=4 SV=1;>tr|I1IB08|I1IB08_BRADI Uncharacterized protein OS=Bra	3	4	4	1	4	1	3	3	4	4	4	3	3	3	4	1	3	3	4	4	4	3	3	3	1	0	1	1	1	1	1	1	1	0	29.3	29.3	6.7	17.829	164	164;210;174	1	32
>tr|I1H8G4|I1H8G4_BRADI Uncharacterized protein OS=Brachypodium distachyon GN=LOC100826801 PE=4 SV=1	Uncharacterized protein	LOC100826801	>tr|I1H8G4|I1H8G4_BRADI Uncharacterized protein OS=Brachypodium distachyon GN=LOC100826801 PE=4 SV=1	3	3	3	>tr|I1H8G4|I1H8G4_BRADI Uncharacterized protein OS=Brachypodium distachyon GN=LOC100826801 PE=4 SV=1	1	3	3	3	3	3	3	3	3	2	3	3	3	3	3	3	3	3	3	2	3	3	3	3	3	3	3	3	3	2	3	3	3	3	10.5	10.5	10.5	29.423	277	277	1	38
>tr|I1ID35|I1ID35_BRADI Uncharacterized protein OS=Brachypodium distachyon GN=LOC100828292 PE=3 SV=1	Uncharacterized protein	LOC100828292	>tr|I1ID35|I1ID35_BRADI Uncharacterized protein OS=Brachypodium distachyon GN=LOC100828292 PE=3 SV=1	4	4	4	>tr|I1ID35|I1ID35_BRADI Uncharacterized protein OS=Brachypodium distachyon GN=LOC100828292 PE=3 SV=1	1	4	4	4	4	3	4	3	4	4	4	4	3	3	4	3	4	3	4	4	4	4	3	3	4	3	4	3	4	4	4	4	3	3	15.1	15.1	15.1	25.453	232	232	1	36
>tr|I1HD20|I1HD20_BRADI Uncharacterized protein OS=Brachypodium distachyon GN=LOC100826639 PE=3 SV=1	Uncharacterized protein	LOC100826639	>tr|I1HD20|I1HD20_BRADI Uncharacterized protein OS=Brachypodium distachyon GN=LOC100826639 PE=3 SV=1	3	3	3	>tr|I1HD20|I1HD20_BRADI Uncharacterized protein OS=Brachypodium distachyon GN=LOC100826639 PE=3 SV=1	1	3	3	3	2	3	3	3	3	3	3	3	2	3	2	3	3	3	3	3	3	3	2	3	2	3	3	3	3	3	3	3	2	3	20.4	20.4	20.4	17.469	157	157	1	35
>tr|I1HF57|I1HF57_BRADI Uncharacterized protein OS=Brachypodium distachyon GN=LOC100826223 PE=3 SV=1;>tr|I1HE00|I1HE00_BRADI Uncharacterized protein OS=Brachypodium distachyon GN=LOC100834596 PE=3 SV=1	Uncharacterized protein	LOC100834596	>tr|I1HF57|I1HF57_BRADI Uncharacterized protein OS=Brachypodium distachyon GN=LOC100826223 PE=3 SV=1	4;1	4;1	1;0	>tr|I1HF57|I1HF57_BRADI Uncharacterized protein OS=Brachypodium distachyon GN=LOC100826223 PE=3 SV=1	2	4	4	1	3	3	4	3	4	3	3	4	4	3	3	3	4	3	4	3	3	4	4	3	0	0	1	0	1	1	0	1	1	1	30.6	30.6	11.4	22.04	193	193;193	1	34
>tr|I1GR09|I1GR09_BRADI Uncharacterized protein OS=Brachypodium distachyon GN=LOC100824469 PE=3 SV=1	Uncharacterized protein	LOC100824469	>tr|I1GR09|I1GR09_BRADI Uncharacterized protein OS=Brachypodium distachyon GN=LOC100824469 PE=3 SV=1	2	2	2	>tr|I1GR09|I1GR09_BRADI Uncharacterized protein OS=Brachypodium distachyon GN=LOC100824469 PE=3 SV=1	1	2	2	2	2	2	1	1	1	2	2	2	2	2	2	2	1	1	1	2	2	2	2	2	2	2	1	1	1	2	2	2	2	2	6.3	6.3	6.3	52.297	491	491	1	17
>tr|I1HH58|I1HH58_BRADI Uncharacterized protein OS=Brachypodium distachyon GN=LOC100831540 PE=4 SV=1	Uncharacterized protein	LOC100831540	>tr|I1HH58|I1HH58_BRADI Uncharacterized protein OS=Brachypodium distachyon GN=LOC100831540 PE=4 SV=1	3	3	3	>tr|I1HH58|I1HH58_BRADI Uncharacterized protein OS=Brachypodium distachyon GN=LOC100831540 PE=4 SV=1	1	3	3	3	3	3	2	2	3	2	3	2	3	3	3	3	2	2	3	2	3	2	3	3	3	3	2	2	3	2	3	2	3	3	6.5	6.5	6.5	60.643	551	551	1	26
>tr|I1GLP7|I1GLP7_BRADI Uncharacterized protein OS=Brachypodium distachyon GN=LOC100843749 PE=3 SV=1	Uncharacterized protein	LOC100843749	>tr|I1GLP7|I1GLP7_BRADI Uncharacterized protein OS=Brachypodium distachyon GN=LOC100843749 PE=3 SV=1	2	2	2	>tr|I1GLP7|I1GLP7_BRADI Uncharacterized protein OS=Brachypodium distachyon GN=LOC100843749 PE=3 SV=1	1	2	2	2	1	2	2	2	2	2	2	1	2	2	1	2	2	2	2	2	2	1	2	2	1	2	2	2	2	2	2	1	2	2	9.1	9.1	9.1	25.121	231	231	1	19
>tr|I1J2Y6|I1J2Y6_BRADI Uncharacterized protein OS=Brachypodium distachyon GN=LOC100825567 PE=4 SV=1	Uncharacterized protein	LOC100825567	>tr|I1J2Y6|I1J2Y6_BRADI Uncharacterized protein OS=Brachypodium distachyon GN=LOC100825567 PE=4 SV=1	2	2	2	>tr|I1J2Y6|I1J2Y6_BRADI Uncharacterized protein OS=Brachypodium distachyon GN=LOC100825567 PE=4 SV=1	1	2	2	2	2	1	2	2	2	1	2	1	1	1	2	1	2	2	2	1	2	1	1	1	2	1	2	2	2	1	2	1	1	1	12.3	12.3	12.3	34.87	310	310	1	15
>tr|I1H038|I1H038_BRADI Sucrose synthase OS=Brachypodium distachyon GN=LOC100840503 PE=3 SV=1;>tr|I1H037|I1H037_BRADI Sucrose synthase OS=Brachypodium distachyon GN=LOC100840503 PE=3 SV=1	Sucrose synthase	LOC100840503	>tr|I1H038|I1H038_BRADI Sucrose synthase OS=Brachypodium distachyon GN=LOC100840503 PE=3 SV=1;>tr|I1H037|I1H037_BRADI Sucrose synthase OS=Brachypodium distachyon GN=LOC100840503 PE=3 SV=1	3;3	3;3	3;3	>tr|I1H038|I1H038_BRADI Sucrose synthase OS=Brachypodium distachyon GN=LOC100840503 PE=3 SV=1;>tr|I1H037|I1H037_BRADI Sucrose synthase OS=Brachypodium distachyon GN=LOC100840503 PE=3 SV=1	2	3	3	3	2	2	2	3	2	3	3	1	1	2	2	2	2	3	2	3	3	1	1	2	2	2	2	3	2	3	3	1	1	2	3.9	3.9	3.9	84.922	747	747;808	1	21
>tr|I1HH32|I1HH32_BRADI Uncharacterized protein OS=Brachypodium distachyon GN=LOC100827771 PE=3 SV=1;>tr|I1HH31|I1HH31_BRADI Uncharacterized protein OS=Brachypodium distachyon GN=LOC100827771 PE=3 SV=1;>tr|I1H1K6|I1H1K6_BRADI Uncharacterized protein OS=Brachypodium distachyon GN=LOC100821844 PE=3 SV=1;>tr|I1H1K5|I1H1K5_BRADI Uncharacterized protein OS=Brachypodium distachyon GN=LOC100821844 PE=3 …	Uncharacterized protein	LOC100821844	>tr|I1HH32|I1HH32_BRADI Uncharacterized protein OS=Brachypodium distachyon GN=LOC100827771 PE=3 SV=1;>tr|I1HH31|I1HH31_BRADI Uncharacterized protein OS=Brachypodium distachyon GN=LOC100827771 PE=3 SV=1	4;4;1;1;1;1	4;4;1;1;1;1	4;4;1;1;1;1	>tr|I1HH32|I1HH32_BRADI Uncharacterized protein OS=Brachypodium distachyon GN=LOC100827771 PE=3 SV=1;>tr|I1HH31|I1HH31_BRADI Uncharacterized protein OS=Brachypodium distachyon GN=LOC100827771 PE=3 SV=1	6	4	4	4	3	2	4	3	3	3	3	2	2	2	3	2	4	3	3	3	3	2	2	2	3	2	4	3	3	3	3	2	2	2	15.3	15.3	15.3	41.758	366	366;367;369;379;384;385	1	35
>tr|I1HJJ6|I1HJJ6_BRADI Pyruvate, phosphate dikinase OS=Brachypodium distachyon GN=LOC100840523 PE=3 SV=1	Pyruvate, phosphate dikinase	LOC100840523	>tr|I1HJJ6|I1HJJ6_BRADI Pyruvate, phosphate dikinase OS=Brachypodium distachyon GN=LOC100840523 PE=3 SV=1	3	3	3	>tr|I1HJJ6|I1HJJ6_BRADI Pyruvate, phosphate dikinase OS=Brachypodium distachyon GN=LOC100840523 PE=3 SV=1	1	3	3	3	3	2	1	2	3	3	3	2	2	3	3	2	1	2	3	3	3	2	2	3	3	2	1	2	3	3	3	2	2	3	4.3	4.3	4.3	103.91	959	959	1	27
>tr|I1HRK1|I1HRK1_BRADI Uncharacterized protein OS=Brachypodium distachyon GN=LOC100835720 PE=3 SV=1	Uncharacterized protein	LOC100835720	>tr|I1HRK1|I1HRK1_BRADI Uncharacterized protein OS=Brachypodium distachyon GN=LOC100835720 PE=3 SV=1	3	3	3	>tr|I1HRK1|I1HRK1_BRADI Uncharacterized protein OS=Brachypodium distachyon GN=LOC100835720 PE=3 SV=1	1	3	3	3	3	2	3	2	2	3	3	2	2	2	3	2	3	2	2	3	3	2	2	2	3	2	3	2	2	3	3	2	2	2	13.5	13.5	13.5	25.836	229	229	1	25
>tr|I1IF67|I1IF67_BRADI Peptidylprolyl isomerase OS=Brachypodium distachyon GN=LOC100845099 PE=4 SV=1	Peptidylprolyl isomerase	LOC100845099	>tr|I1IF67|I1IF67_BRADI Peptidylprolyl isomerase OS=Brachypodium distachyon GN=LOC100845099 PE=4 SV=1	1	1	1	>tr|I1IF67|I1IF67_BRADI Peptidylprolyl isomerase OS=Brachypodium distachyon GN=LOC100845099 PE=4 SV=1	1	1	1	1	1	1	1	1	1	1	1	1	1	1	1	1	1	1	1	1	1	1	1	1	1	1	1	1	1	1	1	1	1	1	5.1	5.1	5.1	21.7	215	215	1	11
>tr|I1I3L3|I1I3L3_BRADI Uncharacterized protein OS=Brachypodium distachyon GN=LOC100825019 PE=4 SV=1;>tr|I1I3L2|I1I3L2_BRADI Uncharacterized protein OS=Brachypodium distachyon GN=LOC100825019 PE=4 SV=1	Uncharacterized protein	LOC100825019	>tr|I1I3L3|I1I3L3_BRADI Uncharacterized protein OS=Brachypodium distachyon GN=LOC100825019 PE=4 SV=1;>tr|I1I3L2|I1I3L2_BRADI Uncharacterized protein OS=Brachypodium distachyon GN=LOC100825019 PE=4 SV=1	3;3	3;3	2;2	>tr|I1I3L3|I1I3L3_BRADI Uncharacterized protein OS=Brachypodium distachyon GN=LOC100825019 PE=4 SV=1;>tr|I1I3L2|I1I3L2_BRADI Uncharacterized protein OS=Brachypodium distachyon GN=LOC100825019 PE=4 SV=1	2	3	3	2	3	3	3	3	3	3	3	2	3	3	3	3	3	3	3	3	3	2	3	3	2	2	2	2	2	2	2	1	2	2	10.4	10.4	7.8	49.311	451	451;481	1	39
>tr|I1HKJ6|I1HKJ6_BRADI Uncharacterized protein OS=Brachypodium distachyon GN=LOC100825917 PE=4 SV=1;>tr|I1HKJ5|I1HKJ5_BRADI Uncharacterized protein OS=Brachypodium distachyon GN=LOC100825917 PE=4 SV=1	Uncharacterized protein	LOC100825917	>tr|I1HKJ6|I1HKJ6_BRADI Uncharacterized protein OS=Brachypodium distachyon GN=LOC100825917 PE=4 SV=1	4;1	4;1	4;1	>tr|I1HKJ6|I1HKJ6_BRADI Uncharacterized protein OS=Brachypodium distachyon GN=LOC100825917 PE=4 SV=1	2	4	4	4	4	1	1	4	1	4	3	3	2	2	4	1	1	4	1	4	3	3	2	2	4	1	1	4	1	4	3	3	2	2	5.4	5.4	5.4	78.134	704	704;507	1	25
>tr|I1IWZ4|I1IWZ4_BRADI Uncharacterized protein OS=Brachypodium distachyon GN=LOC100829969 PE=4 SV=1	Uncharacterized protein	LOC100829969	>tr|I1IWZ4|I1IWZ4_BRADI Uncharacterized protein OS=Brachypodium distachyon GN=LOC100829969 PE=4 SV=1	4	4	4	>tr|I1IWZ4|I1IWZ4_BRADI Uncharacterized protein OS=Brachypodium distachyon GN=LOC100829969 PE=4 SV=1	1	4	4	4	2	2	4	2	2	2	2	1	2	2	2	2	4	2	2	2	2	1	2	2	2	2	4	2	2	2	2	1	2	2	10.4	10.4	10.4	51.007	452	452	1	23
>tr|I1H2K3|I1H2K3_BRADI NADH dehydrogenase [ubiquinone] flavoprotein 1, mitochondrial OS=Brachypodium distachyon GN=LOC100824830 PE=3 SV=1	NADH dehydrogenase [ubiquinone] flavoprotein 1, mitochondrial	LOC100824830	>tr|I1H2K3|I1H2K3_BRADI NADH dehydrogenase [ubiquinone] flavoprotein 1, mitochondrial OS=Brachypodium distachyon GN=LOC100824830 PE=3 SV=1	4	4	4	>tr|I1H2K3|I1H2K3_BRADI NADH dehydrogenase [ubiquinone] flavoprotein 1, mitochondrial OS=Brachypodium distachyon GN=LOC100824830 PE=3 SV=1	1	4	4	4	2	3	2	3	3	3	3	3	4	3	2	3	2	3	3	3	3	3	4	3	2	3	2	3	3	3	3	3	4	3	7.3	7.3	7.3	58.271	535	535	1	35
>tr|I1GMN0|I1GMN0_BRADI Obg-like ATPase 1 OS=Brachypodium distachyon GN=LOC100824531 PE=3 SV=1	Obg-like ATPase 1	LOC100824531	>tr|I1GMN0|I1GMN0_BRADI Obg-like ATPase 1 OS=Brachypodium distachyon GN=LOC100824531 PE=3 SV=1	2	2	2	>tr|I1GMN0|I1GMN0_BRADI Obg-like ATPase 1 OS=Brachypodium distachyon GN=LOC100824531 PE=3 SV=1	1	2	2	2	2	2	2	2	2	2	2	2	2	2	2	2	2	2	2	2	2	2	2	2	2	2	2	2	2	2	2	2	2	2	5.1	5.1	5.1	46.65	430	430	1	20
>tr|I1GPB4|I1GPB4_BRADI Adenylosuccinate synthetase, chloroplastic OS=Brachypodium distachyon GN=LOC100841380 PE=3 SV=1	Adenylosuccinate synthetase, chloroplastic	LOC100841380	>tr|I1GPB4|I1GPB4_BRADI Adenylosuccinate synthetase, chloroplastic OS=Brachypodium distachyon GN=LOC100841380 PE=3 SV=1	4	4	4	>tr|I1GPB4|I1GPB4_BRADI Adenylosuccinate synthetase, chloroplastic OS=Brachypodium distachyon GN=LOC100841380 PE=3 SV=1	1	4	4	4	4	3	4	4	3	4	4	4	3	2	4	3	4	4	3	4	4	4	3	2	4	3	4	4	3	4	4	4	3	2	9.4	9.4	9.4	52.949	488	488	1	35
>sp|B3TN54|NDHJ_BRADI NAD(P)H-quinone oxidoreductase subunit J, chloroplastic OS=Brachypodium distachyon GN=ndhJ PE=3 SV=1;>tr|I1HFD3|I1HFD3_BRADI NAD(P)H-quinone oxidoreductase subunit J, chloroplastic OS=Brachypodium distachyon PE=3 SV=1	NAD(P)H-quinone oxidoreductase subunit J, chloroplastic	ndhJ	>sp|B3TN54|NDHJ_BRADI NAD(P)H-quinone oxidoreductase subunit J, chloroplastic OS=Brachypodium distachyon GN=ndhJ PE=3 SV=1;>tr|I1HFD3|I1HFD3_BRADI NAD(P)H-quinone oxidoreductase subunit J, chloroplastic OS=Brachypodium distachyon PE=3 SV=1	2;1	2;1	2;1	>sp|B3TN54|NDHJ_BRADI NAD(P)H-quinone oxidoreductase subunit J, chloroplastic OS=Brachypodium distachyon GN=ndhJ PE=3 SV=1;>tr|I1HFD3|I1HFD3_BRADI NAD(P)H-quinone oxidoreductase subunit J, chloroplastic OS=Brachypodium distachyon PE=3 SV=1	2	2	2	2	2	1	2	1	2	1	2	1	2	1	2	1	2	1	2	1	2	1	2	1	2	1	2	1	2	1	2	1	2	1	14.5	14.5	14.5	18.696	159	159;138	1	15
>tr|I1GXJ3|I1GXJ3_BRADI Uncharacterized protein OS=Brachypodium distachyon GN=LOC100841507 PE=4 SV=1	Uncharacterized protein	LOC100841507	>tr|I1GXJ3|I1GXJ3_BRADI Uncharacterized protein OS=Brachypodium distachyon GN=LOC100841507 PE=4 SV=1	2	2	2	>tr|I1GXJ3|I1GXJ3_BRADI Uncharacterized protein OS=Brachypodium distachyon GN=LOC100841507 PE=4 SV=1	1	2	2	2	2	2	2	2	2	2	2	2	2	2	2	2	2	2	2	2	2	2	2	2	2	2	2	2	2	2	2	2	2	2	7.9	7.9	7.9	31.084	279	279	1	20
>tr|I1IY41|I1IY41_BRADI Uncharacterized protein OS=Brachypodium distachyon GN=LOC100825165 PE=4 SV=1	Uncharacterized protein	LOC100825165	>tr|I1IY41|I1IY41_BRADI Uncharacterized protein OS=Brachypodium distachyon GN=LOC100825165 PE=4 SV=1	2	2	2	>tr|I1IY41|I1IY41_BRADI Uncharacterized protein OS=Brachypodium distachyon GN=LOC100825165 PE=4 SV=1	1	2	2	2	2	2	2	2	2	2	2	2	2	2	2	2	2	2	2	2	2	2	2	2	2	2	2	2	2	2	2	2	2	2	11.1	11.1	11.1	15.021	135	135	1	20
>tr|I1HBE9|I1HBE9_BRADI Fructose-bisphosphate aldolase OS=Brachypodium distachyon GN=LOC100834905 PE=3 SV=1	Fructose-bisphosphate aldolase	LOC100834905	>tr|I1HBE9|I1HBE9_BRADI Fructose-bisphosphate aldolase OS=Brachypodium distachyon GN=LOC100834905 PE=3 SV=1	3	3	3	>tr|I1HBE9|I1HBE9_BRADI Fructose-bisphosphate aldolase OS=Brachypodium distachyon GN=LOC100834905 PE=3 SV=1	1	3	3	3	3	1	3	2	2	1	2	1	1	2	3	1	3	2	2	1	2	1	1	2	3	1	3	2	2	1	2	1	1	2	12.7	12.7	12.7	41.758	387	387	1	24
>tr|I1HPG2|I1HPG2_BRADI Uncharacterized protein OS=Brachypodium distachyon GN=LOC100830322 PE=4 SV=1	Uncharacterized protein	LOC100830322	>tr|I1HPG2|I1HPG2_BRADI Uncharacterized protein OS=Brachypodium distachyon GN=LOC100830322 PE=4 SV=1	1	1	1	>tr|I1HPG2|I1HPG2_BRADI Uncharacterized protein OS=Brachypodium distachyon GN=LOC100830322 PE=4 SV=1	1	1	1	1	1	1	1	1	1	1	1	1	1	1	1	1	1	1	1	1	1	1	1	1	1	1	1	1	1	1	1	1	1	1	3.8	3.8	3.8	37.869	342	342	1	10
>tr|I1HVU0|I1HVU0_BRADI Ferrochelatase OS=Brachypodium distachyon GN=LOC100843857 PE=3 SV=1	Ferrochelatase	LOC100843857	>tr|I1HVU0|I1HVU0_BRADI Ferrochelatase OS=Brachypodium distachyon GN=LOC100843857 PE=3 SV=1	1	1	1	>tr|I1HVU0|I1HVU0_BRADI Ferrochelatase OS=Brachypodium distachyon GN=LOC100843857 PE=3 SV=1	1	1	1	1	1	1	0	1	0	1	1	1	0	1	1	1	0	1	0	1	1	1	0	1	1	1	0	1	0	1	1	1	0	1	4	4	4	56.137	506	506	1	7
>tr|I1ITS3|I1ITS3_BRADI Uncharacterized protein OS=Brachypodium distachyon GN=LOC100842804 PE=4 SV=1	Uncharacterized protein	LOC100842804	>tr|I1ITS3|I1ITS3_BRADI Uncharacterized protein OS=Brachypodium distachyon GN=LOC100842804 PE=4 SV=1	3	3	3	>tr|I1ITS3|I1ITS3_BRADI Uncharacterized protein OS=Brachypodium distachyon GN=LOC100842804 PE=4 SV=1	1	3	3	3	2	3	2	3	3	2	3	3	3	3	2	3	2	3	3	2	3	3	3	3	2	3	2	3	3	2	3	3	3	3	20.9	20.9	20.9	28.52	268	268	1	29
>tr|I1J2G8|I1J2G8_BRADI Uncharacterized protein OS=Brachypodium distachyon GN=LOC100824871 PE=4 SV=1	Uncharacterized protein	LOC100824871	>tr|I1J2G8|I1J2G8_BRADI Uncharacterized protein OS=Brachypodium distachyon GN=LOC100824871 PE=4 SV=1	3	3	3	>tr|I1J2G8|I1J2G8_BRADI Uncharacterized protein OS=Brachypodium distachyon GN=LOC100824871 PE=4 SV=1	1	3	3	3	2	1	3	3	3	3	3	2	2	3	2	1	3	3	3	3	3	2	2	3	2	1	3	3	3	3	3	2	2	3	13.3	13.3	13.3	29.282	270	270	1	25
>tr|I1GP05|I1GP05_BRADI 6,7-dimethyl-8-ribityllumazine synthase OS=Brachypodium distachyon GN=LOC100829053 PE=3 SV=1	6,7-dimethyl-8-ribityllumazine synthase	LOC100829053	>tr|I1GP05|I1GP05_BRADI 6,7-dimethyl-8-ribityllumazine synthase OS=Brachypodium distachyon GN=LOC100829053 PE=3 SV=1	2	2	2	>tr|I1GP05|I1GP05_BRADI 6,7-dimethyl-8-ribityllumazine synthase OS=Brachypodium distachyon GN=LOC100829053 PE=3 SV=1	1	2	2	2	2	1	2	2	2	2	2	2	2	1	2	1	2	2	2	2	2	2	2	1	2	1	2	2	2	2	2	2	2	1	14.1	14.1	14.1	22.504	220	220	1	19
>tr|I1IDS6|I1IDS6_BRADI Uncharacterized protein OS=Brachypodium distachyon GN=LOC100823986 PE=3 SV=1;>tr|I1IDS7|I1IDS7_BRADI Uncharacterized protein OS=Brachypodium distachyon GN=LOC100823986 PE=4 SV=1	Uncharacterized protein	LOC100823986	>tr|I1IDS6|I1IDS6_BRADI Uncharacterized protein OS=Brachypodium distachyon GN=LOC100823986 PE=3 SV=1;>tr|I1IDS7|I1IDS7_BRADI Uncharacterized protein OS=Brachypodium distachyon GN=LOC100823986 PE=4 SV=1	3;2	3;2	3;2	>tr|I1IDS6|I1IDS6_BRADI Uncharacterized protein OS=Brachypodium distachyon GN=LOC100823986 PE=3 SV=1;>tr|I1IDS7|I1IDS7_BRADI Uncharacterized protein OS=Brachypodium distachyon GN=LOC100823986 PE=4 SV=1	2	3	3	3	3	1	3	3	2	2	3	2	3	2	3	1	3	3	2	2	3	2	3	2	3	1	3	3	2	2	3	2	3	2	9.3	9.3	9.3	53.266	497	497;448	1	24
>tr|I1I0I0|I1I0I0_BRADI Uncharacterized protein OS=Brachypodium distachyon GN=LOC100839013 PE=3 SV=1	Uncharacterized protein	LOC100839013	>tr|I1I0I0|I1I0I0_BRADI Uncharacterized protein OS=Brachypodium distachyon GN=LOC100839013 PE=3 SV=1	1	1	1	>tr|I1I0I0|I1I0I0_BRADI Uncharacterized protein OS=Brachypodium distachyon GN=LOC100839013 PE=3 SV=1	1	1	1	1	1	1	1	1	1	1	0	1	0	1	1	1	1	1	1	1	0	1	0	1	1	1	1	1	1	1	0	1	0	1	10	10	10	11.25	110	110	1	8
>tr|I1I568|I1I568_BRADI Malic enzyme OS=Brachypodium distachyon GN=LOC100844092 PE=3 SV=1	Malic enzyme	LOC100844092	>tr|I1I568|I1I568_BRADI Malic enzyme OS=Brachypodium distachyon GN=LOC100844092 PE=3 SV=1	1	1	1	>tr|I1I568|I1I568_BRADI Malic enzyme OS=Brachypodium distachyon GN=LOC100844092 PE=3 SV=1	1	1	1	1	1	1	1	1	1	1	1	1	1	1	1	1	1	1	1	1	1	1	1	1	1	1	1	1	1	1	1	1	1	1	2.9	2.9	2.9	67.443	611	611	1	10
>tr|I1GNF9|I1GNF9_BRADI Histone H2A OS=Brachypodium distachyon GN=LOC100840870 PE=3 SV=1;>tr|I1IKR7|I1IKR7_BRADI Histone H2A OS=Brachypodium distachyon GN=LOC100824636 PE=3 SV=1;>tr|I1I418|I1I418_BRADI Histone H2A OS=Brachypodium distachyon GN=LOC100826987 PE=3 SV=1	Histone H2A	LOC100826987	>tr|I1GNF9|I1GNF9_BRADI Histone H2A OS=Brachypodium distachyon GN=LOC100840870 PE=3 SV=1;>tr|I1IKR7|I1IKR7_BRADI Histone H2A OS=Brachypodium distachyon GN=LOC100824636 PE=3 SV=1;>tr|I1I418|I1I418_BRADI Histone H2A OS=Brachypodium distachyon GN=LOC100826987 PE=3 SV=1	4;3;3	3;2;3	3;2;3	>tr|I1GNF9|I1GNF9_BRADI Histone H2A OS=Brachypodium distachyon GN=LOC100840870 PE=3 SV=1;>tr|I1IKR7|I1IKR7_BRADI Histone H2A OS=Brachypodium distachyon GN=LOC100824636 PE=3 SV=1;>tr|I1I418|I1I418_BRADI Histone H2A OS=Brachypodium distachyon GN=LOC100826987	3	4	3	3	2	2	4	2	2	2	3	2	1	2	1	1	3	1	1	1	2	1	0	1	1	1	3	1	1	1	2	1	0	1	45.3	38.7	38.7	14.473	137	137;133;139	1	12
>tr|I1IAX7|I1IAX7_BRADI Uncharacterized protein OS=Brachypodium distachyon GN=LOC100841755 PE=4 SV=1;>tr|I1IYI9|I1IYI9_BRADI Uncharacterized protein OS=Brachypodium distachyon GN=LOC100825059 PE=4 SV=1	Uncharacterized protein	LOC100825059	>tr|I1IAX7|I1IAX7_BRADI Uncharacterized protein OS=Brachypodium distachyon GN=LOC100841755 PE=4 SV=1;>tr|I1IYI9|I1IYI9_BRADI Uncharacterized protein OS=Brachypodium distachyon GN=LOC100825059 PE=4 SV=1	2;1	2;1	2;1	>tr|I1IAX7|I1IAX7_BRADI Uncharacterized protein OS=Brachypodium distachyon GN=LOC100841755 PE=4 SV=1;>tr|I1IYI9|I1IYI9_BRADI Uncharacterized protein OS=Brachypodium distachyon GN=LOC100825059 PE=4 SV=1	2	2	2	2	2	2	2	2	2	2	1	2	2	2	2	2	2	2	2	2	1	2	2	2	2	2	2	2	2	2	1	2	2	2	7.4	7.4	7.4	30.346	282	282;285	1	19
>tr|I1GLN7|I1GLN7_BRADI 40S ribosomal protein S26 OS=Brachypodium distachyon GN=LOC100834999 PE=3 SV=1	40S ribosomal protein S26	LOC100834999	>tr|I1GLN7|I1GLN7_BRADI 40S ribosomal protein S26 OS=Brachypodium distachyon GN=LOC100834999 PE=3 SV=1	1	1	1	>tr|I1GLN7|I1GLN7_BRADI 40S ribosomal protein S26 OS=Brachypodium distachyon GN=LOC100834999 PE=3 SV=1	1	1	1	1	1	1	1	1	1	1	1	1	1	1	1	1	1	1	1	1	1	1	1	1	1	1	1	1	1	1	1	1	1	1	6.4	6.4	6.4	15.42	140	140	1	10
>tr|I1IBD8|I1IBD8_BRADI Uncharacterized protein OS=Brachypodium distachyon GN=LOC100841663 PE=4 SV=1;>tr|I1IBD7|I1IBD7_BRADI Uncharacterized protein OS=Brachypodium distachyon GN=LOC100841359 PE=4 SV=1	Uncharacterized protein	LOC100841359	>tr|I1IBD8|I1IBD8_BRADI Uncharacterized protein OS=Brachypodium distachyon GN=LOC100841663 PE=4 SV=1;>tr|I1IBD7|I1IBD7_BRADI Uncharacterized protein OS=Brachypodium distachyon GN=LOC100841359 PE=4 SV=1	2;2	2;2	2;2	>tr|I1IBD8|I1IBD8_BRADI Uncharacterized protein OS=Brachypodium distachyon GN=LOC100841663 PE=4 SV=1;>tr|I1IBD7|I1IBD7_BRADI Uncharacterized protein OS=Brachypodium distachyon GN=LOC100841359 PE=4 SV=1	2	2	2	2	2	2	2	2	2	2	2	2	2	2	2	2	2	2	2	2	2	2	2	2	2	2	2	2	2	2	2	2	2	2	7.2	7.2	7.2	37.659	348	348;348	1	20
>tr|I1HAH5|I1HAH5_BRADI Uncharacterized protein OS=Brachypodium distachyon GN=LOC100822481 PE=4 SV=1	Uncharacterized protein	LOC100822481	>tr|I1HAH5|I1HAH5_BRADI Uncharacterized protein OS=Brachypodium distachyon GN=LOC100822481 PE=4 SV=1	1	1	1	>tr|I1HAH5|I1HAH5_BRADI Uncharacterized protein OS=Brachypodium distachyon GN=LOC100822481 PE=4 SV=1	1	1	1	1	1	1	1	1	1	1	1	1	1	1	1	1	1	1	1	1	1	1	1	1	1	1	1	1	1	1	1	1	1	1	4.6	4.6	4.6	26.163	237	237	1	10
>tr|I1I7F2|I1I7F2_BRADI Uncharacterized protein OS=Brachypodium distachyon GN=LOC100834940 PE=3 SV=1	Uncharacterized protein	LOC100834940	>tr|I1I7F2|I1I7F2_BRADI Uncharacterized protein OS=Brachypodium distachyon GN=LOC100834940 PE=3 SV=1	1	1	1	>tr|I1I7F2|I1I7F2_BRADI Uncharacterized protein OS=Brachypodium distachyon GN=LOC100834940 PE=3 SV=1	1	1	1	1	1	1	1	1	1	1	1	1	1	1	1	1	1	1	1	1	1	1	1	1	1	1	1	1	1	1	1	1	1	1	5.4	5.4	5.4	21.093	184	184	1	19
>tr|I1IDE2|I1IDE2_BRADI Uncharacterized protein OS=Brachypodium distachyon GN=LOC100825612 PE=3 SV=1	Uncharacterized protein	LOC100825612	>tr|I1IDE2|I1IDE2_BRADI Uncharacterized protein OS=Brachypodium distachyon GN=LOC100825612 PE=3 SV=1	1	1	1	>tr|I1IDE2|I1IDE2_BRADI Uncharacterized protein OS=Brachypodium distachyon GN=LOC100825612 PE=3 SV=1	1	1	1	1	1	1	1	1	1	0	1	1	1	1	1	1	1	1	1	0	1	1	1	1	1	1	1	1	1	0	1	1	1	1	14.9	14.9	14.9	10.731	101	101	1	9
>tr|I1IT12|I1IT12_BRADI Ribosomal protein OS=Brachypodium distachyon GN=LOC100828339 PE=3 SV=1;>tr|I1I9G2|I1I9G2_BRADI Ribosomal protein OS=Brachypodium distachyon GN=LOC100824924 PE=3 SV=1;>tr|I1HTL3|I1HTL3_BRADI Ribosomal protein OS=Brachypodium distachyon GN=LOC100840807 PE=3 SV=1;>tr|I1HTL2|I1HTL2_BRADI Ribosomal protein OS=Brachypodium distachyon GN=LOC100840807 PE=3 SV=1	Ribosomal protein	LOC100840807	>tr|I1IT12|I1IT12_BRADI Ribosomal protein OS=Brachypodium distachyon GN=LOC100828339 PE=3 SV=1;>tr|I1I9G2|I1I9G2_BRADI Ribosomal protein OS=Brachypodium distachyon GN=LOC100824924 PE=3 SV=1;>tr|I1HTL3|I1HTL3_BRADI Ribosomal protein OS=Brachypodium distachyon GN=LOC100840807 PE=3 SV=1;>tr|I1HTL2|I1HTL2_BRADI Ribosomal protein OS=Brachypodium distachyon GN=LOC100840807 PE=3 SV=1	2;2;1;1	2;2;1;1	2;2;1;1	>tr|I1IT12|I1IT12_BRADI Ribosomal protein OS=Brachypodium distachyon GN=LOC100828339 PE=3 SV=1;>tr|I1I9G2|I1I9G2_BRADI Ribosomal protein OS=Brachypodium distachyon GN=LOC100824924 PE=3 SV=1;>tr|I1HTL3|I1HTL3_BRADI Ribosomal protein OS=Brachypodium distachy	4	2	2	2	2	0	2	2	2	1	1	2	2	2	2	0	2	2	2	1	1	2	2	2	2	0	2	2	2	1	1	2	2	2	14.4	14.4	14.4	24.432	216	216;216;216;231	1	22
>tr|I1GM59|I1GM59_BRADI Uncharacterized protein OS=Brachypodium distachyon GN=LOC100833820 PE=3 SV=1	Uncharacterized protein	LOC100833820	>tr|I1GM59|I1GM59_BRADI Uncharacterized protein OS=Brachypodium distachyon GN=LOC100833820 PE=3 SV=1	3	3	3	>tr|I1GM59|I1GM59_BRADI Uncharacterized protein OS=Brachypodium distachyon GN=LOC100833820 PE=3 SV=1	1	3	3	3	2	1	3	3	3	2	3	2	2	2	2	1	3	3	3	2	3	2	2	2	2	1	3	3	3	2	3	2	2	2	3	3	3	30.188	297	297	1	23
>tr|I1GUN7|I1GUN7_BRADI Uncharacterized protein OS=Brachypodium distachyon GN=LOC100837457 PE=4 SV=1	Uncharacterized protein	LOC100837457	>tr|I1GUN7|I1GUN7_BRADI Uncharacterized protein OS=Brachypodium distachyon GN=LOC100837457 PE=4 SV=1	2	2	2	>tr|I1GUN7|I1GUN7_BRADI Uncharacterized protein OS=Brachypodium distachyon GN=LOC100837457 PE=4 SV=1	1	2	2	2	1	2	1	1	2	1	1	2	1	2	1	2	1	1	2	1	1	2	1	2	1	2	1	1	2	1	1	2	1	2	21.1	21.1	21.1	11.749	114	114	1	14
>tr|I1GX66|I1GX66_BRADI Uncharacterized protein OS=Brachypodium distachyon GN=LOC100845975 PE=4 SV=1	Uncharacterized protein	LOC100845975	>tr|I1GX66|I1GX66_BRADI Uncharacterized protein OS=Brachypodium distachyon GN=LOC100845975 PE=4 SV=1	1	1	1	>tr|I1GX66|I1GX66_BRADI Uncharacterized protein OS=Brachypodium distachyon GN=LOC100845975 PE=4 SV=1	1	1	1	1	1	1	1	1	1	1	0	0	1	1	1	1	1	1	1	1	0	0	1	1	1	1	1	1	1	1	0	0	1	1	7.8	7.8	7.8	23.658	230	230	1	13
>tr|I1ITW1|I1ITW1_BRADI Uncharacterized protein OS=Brachypodium distachyon GN=LOC100821453 PE=3 SV=1	Uncharacterized protein	LOC100821453	>tr|I1ITW1|I1ITW1_BRADI Uncharacterized protein OS=Brachypodium distachyon GN=LOC100821453 PE=3 SV=1	3	3	3	>tr|I1ITW1|I1ITW1_BRADI Uncharacterized protein OS=Brachypodium distachyon GN=LOC100821453 PE=3 SV=1	1	3	3	3	3	3	3	2	3	3	2	3	3	3	3	3	3	2	3	3	2	3	3	3	3	3	3	2	3	3	2	3	3	3	11.5	11.5	11.5	37.962	356	356	1	37
>tr|I1I6H2|I1I6H2_BRADI Uncharacterized protein OS=Brachypodium distachyon GN=LOC100839228 PE=4 SV=1;>tr|I1HJY1|I1HJY1_BRADI Uncharacterized protein OS=Brachypodium distachyon GN=LOC100840118 PE=4 SV=1	Uncharacterized protein	LOC100840118	>tr|I1I6H2|I1I6H2_BRADI Uncharacterized protein OS=Brachypodium distachyon GN=LOC100839228 PE=4 SV=1;>tr|I1HJY1|I1HJY1_BRADI Uncharacterized protein OS=Brachypodium distachyon GN=LOC100840118 PE=4 SV=1	3;3	3;3	3;3	>tr|I1I6H2|I1I6H2_BRADI Uncharacterized protein OS=Brachypodium distachyon GN=LOC100839228 PE=4 SV=1;>tr|I1HJY1|I1HJY1_BRADI Uncharacterized protein OS=Brachypodium distachyon GN=LOC100840118 PE=4 SV=1	2	3	3	3	2	2	2	2	3	2	2	2	2	2	2	2	2	2	3	2	2	2	2	2	2	2	2	2	3	2	2	2	2	2	9.7	9.7	9.7	53.328	483	483;483	1	21
>tr|I1HV71|I1HV71_BRADI Pyrroline-5-carboxylate reductase OS=Brachypodium distachyon GN=LOC100832429 PE=3 SV=1	Pyrroline-5-carboxylate reductase	LOC100832429	>tr|I1HV71|I1HV71_BRADI Pyrroline-5-carboxylate reductase OS=Brachypodium distachyon GN=LOC100832429 PE=3 SV=1	2	2	2	>tr|I1HV71|I1HV71_BRADI Pyrroline-5-carboxylate reductase OS=Brachypodium distachyon GN=LOC100832429 PE=3 SV=1	1	2	2	2	2	1	2	2	2	2	2	1	1	2	2	1	2	2	2	2	2	1	1	2	2	1	2	2	2	2	2	1	1	2	10.1	10.1	10.1	29.539	287	287	1	17
>tr|I1GV40|I1GV40_BRADI 4-hydroxy-4-methyl-2-oxoglutarate aldolase OS=Brachypodium distachyon GN=LOC100835195 PE=3 SV=1;>tr|I1GW34|I1GW34_BRADI 4-hydroxy-4-methyl-2-oxoglutarate aldolase OS=Brachypodium distachyon GN=LOC100836315 PE=3 SV=1	4-hydroxy-4-methyl-2-oxoglutarate aldolase	LOC100836315	>tr|I1GV40|I1GV40_BRADI 4-hydroxy-4-methyl-2-oxoglutarate aldolase OS=Brachypodium distachyon GN=LOC100835195 PE=3 SV=1;>tr|I1GW34|I1GW34_BRADI 4-hydroxy-4-methyl-2-oxoglutarate aldolase OS=Brachypodium distachyon GN=LOC100836315 PE=3 SV=1	2;1	2;1	2;1	>tr|I1GV40|I1GV40_BRADI 4-hydroxy-4-methyl-2-oxoglutarate aldolase OS=Brachypodium distachyon GN=LOC100835195 PE=3 SV=1;>tr|I1GW34|I1GW34_BRADI 4-hydroxy-4-methyl-2-oxoglutarate aldolase OS=Brachypodium distachyon GN=LOC100836315 PE=3 SV=1	2	2	2	2	2	1	2	2	2	2	2	1	1	2	2	1	2	2	2	2	2	1	1	2	2	1	2	2	2	2	2	1	1	2	11.9	11.9	11.9	17.849	168	168;168	1	17
>tr|I1HKX0|I1HKX0_BRADI Uncharacterized protein OS=Brachypodium distachyon GN=LOC100846203 PE=4 SV=1;>tr|I1HKW9|I1HKW9_BRADI Uncharacterized protein OS=Brachypodium distachyon GN=LOC100846203 PE=4 SV=1	Uncharacterized protein	LOC100846203	>tr|I1HKX0|I1HKX0_BRADI Uncharacterized protein OS=Brachypodium distachyon GN=LOC100846203 PE=4 SV=1;>tr|I1HKW9|I1HKW9_BRADI Uncharacterized protein OS=Brachypodium distachyon GN=LOC100846203 PE=4 SV=1	1;1	1;1	1;1	>tr|I1HKX0|I1HKX0_BRADI Uncharacterized protein OS=Brachypodium distachyon GN=LOC100846203 PE=4 SV=1;>tr|I1HKW9|I1HKW9_BRADI Uncharacterized protein OS=Brachypodium distachyon GN=LOC100846203 PE=4 SV=1	2	1	1	1	1	1	1	1	1	1	1	1	1	1	1	1	1	1	1	1	1	1	1	1	1	1	1	1	1	1	1	1	1	1	6.1	6.1	6.1	34.091	311	311;367	1	10
>tr|I1GUT6|I1GUT6_BRADI Uncharacterized protein OS=Brachypodium distachyon GN=LOC100845876 PE=4 SV=1;>tr|I1GUT7|I1GUT7_BRADI Uncharacterized protein OS=Brachypodium distachyon GN=LOC100845876 PE=4 SV=1;>tr|I1GUT8|I1GUT8_BRADI Uncharacterized protein OS=Brachypodium distachyon GN=LOC100845876 PE=4 SV=1;>tr|I1GUT5|I1GUT5_BRADI Uncharacterized protein OS=Brachypodium distachyon GN=LOC100845876 PE=4 …	Uncharacterized protein	LOC100845876	>tr|I1GUT6|I1GUT6_BRADI Uncharacterized protein OS=Brachypodium distachyon GN=LOC100845876 PE=4 SV=1;>tr|I1GUT7|I1GUT7_BRADI Uncharacterized protein OS=Brachypodium distachyon GN=LOC100845876 PE=4 SV=1;>tr|I1GUT8|I1GUT8_BRADI Uncharacterized protein OS=Brachypodium distachyon GN=LOC100845876 PE=4 SV=1;>tr|I1GUT5|I1GUT5_BRADI Uncharacterized protein OS=Brachypodium distachyon GN=LOC100845876 PE=4 …	3;3;3;3;2	3;3;3;3;2	3;3;3;3;2	>tr|I1GUT6|I1GUT6_BRADI Uncharacterized protein OS=Brachypodium distachyon GN=LOC100845876 PE=4 SV=1;>tr|I1GUT7|I1GUT7_BRADI Uncharacterized protein OS=Brachypodium distachyon GN=LOC100845876 PE=4 SV=1;>tr|I1GUT8|I1GUT8_BRADI Uncharacterized protein OS=Bra	5	3	3	3	2	1	3	3	3	2	2	3	3	2	2	1	3	3	3	2	2	3	3	2	2	1	3	3	3	2	2	3	3	2	5.6	5.6	5.6	57.796	539	539;544;597;612;554	1	24
>tr|I1HLG1|I1HLG1_BRADI Uncharacterized protein OS=Brachypodium distachyon GN=LOC100828289 PE=4 SV=1;>tr|I1H6I9|I1H6I9_BRADI Uncharacterized protein OS=Brachypodium distachyon GN=LOC100828124 PE=4 SV=1	Uncharacterized protein	LOC100828124	>tr|I1HLG1|I1HLG1_BRADI Uncharacterized protein OS=Brachypodium distachyon GN=LOC100828289 PE=4 SV=1;>tr|I1H6I9|I1H6I9_BRADI Uncharacterized protein OS=Brachypodium distachyon GN=LOC100828124 PE=4 SV=1	4;2	4;2	4;2	>tr|I1HLG1|I1HLG1_BRADI Uncharacterized protein OS=Brachypodium distachyon GN=LOC100828289 PE=4 SV=1;>tr|I1H6I9|I1H6I9_BRADI Uncharacterized protein OS=Brachypodium distachyon GN=LOC100828124 PE=4 SV=1	2	4	4	4	4	3	3	4	4	4	4	4	4	3	4	3	3	4	4	4	4	4	4	3	4	3	3	4	4	4	4	4	4	3	5.7	5.7	5.7	84.993	770	770;725	1	37
>tr|I1J0I4|I1J0I4_BRADI Uncharacterized protein OS=Brachypodium distachyon GN=LOC100844431 PE=3 SV=1;>tr|I1ICH8|I1ICH8_BRADI Uncharacterized protein OS=Brachypodium distachyon GN=LOC100839000 PE=3 SV=1	Uncharacterized protein	LOC100839000	>tr|I1J0I4|I1J0I4_BRADI Uncharacterized protein OS=Brachypodium distachyon GN=LOC100844431 PE=3 SV=1	5;1	1;0	1;0	>tr|I1J0I4|I1J0I4_BRADI Uncharacterized protein OS=Brachypodium distachyon GN=LOC100844431 PE=3 SV=1	2	5	1	1	4	4	4	3	5	3	3	3	4	3	1	1	1	1	1	1	1	1	1	1	1	1	1	1	1	1	1	1	1	1	27.8	3.5	3.5	30.563	288	288;280	1	10
>tr|I1HW13|I1HW13_BRADI Uncharacterized protein OS=Brachypodium distachyon GN=LOC100831455 PE=3 SV=1	Uncharacterized protein	LOC100831455	>tr|I1HW13|I1HW13_BRADI Uncharacterized protein OS=Brachypodium distachyon GN=LOC100831455 PE=3 SV=1	2	2	2	>tr|I1HW13|I1HW13_BRADI Uncharacterized protein OS=Brachypodium distachyon GN=LOC100831455 PE=3 SV=1	1	2	2	2	2	2	2	2	2	2	2	2	2	2	2	2	2	2	2	2	2	2	2	2	2	2	2	2	2	2	2	2	2	2	29.2	29.2	29.2	7.4777	65	65	1	20
>tr|I1ILG4|I1ILG4_BRADI Alpha-mannosidase OS=Brachypodium distachyon GN=LOC100832076 PE=3 SV=1;>tr|I1ILG3|I1ILG3_BRADI Alpha-mannosidase OS=Brachypodium distachyon GN=LOC100831774 PE=3 SV=1	Alpha-mannosidase	LOC100831774	>tr|I1ILG4|I1ILG4_BRADI Alpha-mannosidase OS=Brachypodium distachyon GN=LOC100832076 PE=3 SV=1;>tr|I1ILG3|I1ILG3_BRADI Alpha-mannosidase OS=Brachypodium distachyon GN=LOC100831774 PE=3 SV=1	2;1	2;1	2;1	>tr|I1ILG4|I1ILG4_BRADI Alpha-mannosidase OS=Brachypodium distachyon GN=LOC100832076 PE=3 SV=1;>tr|I1ILG3|I1ILG3_BRADI Alpha-mannosidase OS=Brachypodium distachyon GN=LOC100831774 PE=3 SV=1	2	2	2	2	2	1	2	2	1	2	2	1	2	1	2	1	2	2	1	2	2	1	2	1	2	1	2	2	1	2	2	1	2	1	2.9	2.9	2.9	113.96	1019	1019;1011	1	16
>tr|I1HCZ0|I1HCZ0_BRADI Uncharacterized protein OS=Brachypodium distachyon GN=LOC100843949 PE=4 SV=1	Uncharacterized protein	LOC100843949	>tr|I1HCZ0|I1HCZ0_BRADI Uncharacterized protein OS=Brachypodium distachyon GN=LOC100843949 PE=4 SV=1	1	1	1	>tr|I1HCZ0|I1HCZ0_BRADI Uncharacterized protein OS=Brachypodium distachyon GN=LOC100843949 PE=4 SV=1	1	1	1	1	1	1	1	1	1	1	1	1	1	1	1	1	1	1	1	1	1	1	1	1	1	1	1	1	1	1	1	1	1	1	3.4	3.4	3.4	51.91	473	473	1	15
>tr|I1IL86|I1IL86_BRADI Uncharacterized protein OS=Brachypodium distachyon GN=LOC100846452 PE=4 SV=1;>tr|I1H059|I1H059_BRADI Uncharacterized protein OS=Brachypodium distachyon GN=LOC100843853 PE=4 SV=1;>tr|I1IFL1|I1IFL1_BRADI Uncharacterized protein OS=Brachypodium distachyon GN=LOC100826139 PE=4 SV=1;>tr|I1IFL2|I1IFL2_BRADI Uncharacterized protein OS=Brachypodium distachyon GN=LOC100826139 PE=4 …	Uncharacterized protein	LOC100832242	>tr|I1IL86|I1IL86_BRADI Uncharacterized protein OS=Brachypodium distachyon GN=LOC100846452 PE=4 SV=1;>tr|I1H059|I1H059_BRADI Uncharacterized protein OS=Brachypodium distachyon GN=LOC100843853 PE=4 SV=1	3;3;1;1;1	3;3;1;1;1	3;3;1;1;1	>tr|I1IL86|I1IL86_BRADI Uncharacterized protein OS=Brachypodium distachyon GN=LOC100846452 PE=4 SV=1;>tr|I1H059|I1H059_BRADI Uncharacterized protein OS=Brachypodium distachyon GN=LOC100843853 PE=4 SV=1	5	3	3	3	2	2	3	3	3	3	3	3	3	2	2	2	3	3	3	3	3	3	3	2	2	2	3	3	3	3	3	3	3	2	22.3	22.3	22.3	12.755	112	112;112;85;112;112	1	27
>tr|I1GQL3|I1GQL3_BRADI Uncharacterized protein OS=Brachypodium distachyon GN=LOC100822930 PE=4 SV=1	Uncharacterized protein	LOC100822930	>tr|I1GQL3|I1GQL3_BRADI Uncharacterized protein OS=Brachypodium distachyon GN=LOC100822930 PE=4 SV=1	2	2	2	>tr|I1GQL3|I1GQL3_BRADI Uncharacterized protein OS=Brachypodium distachyon GN=LOC100822930 PE=4 SV=1	1	2	2	2	1	1	1	2	1	2	2	1	1	1	1	1	1	2	1	2	2	1	1	1	1	1	1	2	1	2	2	1	1	1	9.3	9.3	9.3	43.55	418	418	1	13
>tr|I1HRF0|I1HRF0_BRADI Phosphotransferase OS=Brachypodium distachyon GN=LOC100824391 PE=3 SV=1;>tr|I1HR32|I1HR32_BRADI Phosphotransferase OS=Brachypodium distachyon GN=LOC100830315 PE=3 SV=1	Phosphotransferase	LOC100830315	>tr|I1HRF0|I1HRF0_BRADI Phosphotransferase OS=Brachypodium distachyon GN=LOC100824391 PE=3 SV=1;>tr|I1HR32|I1HR32_BRADI Phosphotransferase OS=Brachypodium distachyon GN=LOC100830315 PE=3 SV=1	2;1	1;1	1;1	>tr|I1HRF0|I1HRF0_BRADI Phosphotransferase OS=Brachypodium distachyon GN=LOC100824391 PE=3 SV=1;>tr|I1HR32|I1HR32_BRADI Phosphotransferase OS=Brachypodium distachyon GN=LOC100830315 PE=3 SV=1	2	2	1	1	2	2	2	2	2	2	2	2	2	2	1	1	1	1	1	1	1	1	1	1	1	1	1	1	1	1	1	1	1	1	4.6	2.2	2.2	54.762	505	505;496	1	10
>tr|I1GYL4|I1GYL4_BRADI Formate dehydrogenase, mitochondrial OS=Brachypodium distachyon GN=LOC100830190 PE=3 SV=1	Formate dehydrogenase, mitochondrial	LOC100830190	>tr|I1GYL4|I1GYL4_BRADI Formate dehydrogenase, mitochondrial OS=Brachypodium distachyon GN=LOC100830190 PE=3 SV=1	3	3	3	>tr|I1GYL4|I1GYL4_BRADI Formate dehydrogenase, mitochondrial OS=Brachypodium distachyon GN=LOC100830190 PE=3 SV=1	1	3	3	3	1	2	2	3	2	3	2	2	2	2	1	2	2	3	2	3	2	2	2	2	1	2	2	3	2	3	2	2	2	2	9.5	9.5	9.5	41.456	377	377	1	22
>tr|I1H1Q7|I1H1Q7_BRADI Proteasome subunit beta type OS=Brachypodium distachyon GN=LOC100830544 PE=3 SV=1	Proteasome subunit beta type	LOC100830544	>tr|I1H1Q7|I1H1Q7_BRADI Proteasome subunit beta type OS=Brachypodium distachyon GN=LOC100830544 PE=3 SV=1	1	1	1	>tr|I1H1Q7|I1H1Q7_BRADI Proteasome subunit beta type OS=Brachypodium distachyon GN=LOC100830544 PE=3 SV=1	1	1	1	1	1	1	1	1	1	1	1	1	1	1	1	1	1	1	1	1	1	1	1	1	1	1	1	1	1	1	1	1	1	1	6.2	6.2	6.2	25.899	242	242	1	12
>tr|I1IYV9|I1IYV9_BRADI Uncharacterized protein OS=Brachypodium distachyon GN=LOC100843832 PE=4 SV=1;>tr|I1IYV8|I1IYV8_BRADI Uncharacterized protein OS=Brachypodium distachyon GN=LOC100843832 PE=4 SV=1;>tr|I1IB67|I1IB67_BRADI Uncharacterized protein OS=Brachypodium distachyon GN=LOC100829621 PE=4 SV=1	Uncharacterized protein	LOC100829621	>tr|I1IYV9|I1IYV9_BRADI Uncharacterized protein OS=Brachypodium distachyon GN=LOC100843832 PE=4 SV=1;>tr|I1IYV8|I1IYV8_BRADI Uncharacterized protein OS=Brachypodium distachyon GN=LOC100843832 PE=4 SV=1;>tr|I1IB67|I1IB67_BRADI Uncharacterized protein OS=Brachypodium distachyon GN=LOC100829621 PE=4 SV=1	1;1;1	1;1;1	1;1;1	>tr|I1IYV9|I1IYV9_BRADI Uncharacterized protein OS=Brachypodium distachyon GN=LOC100843832 PE=4 SV=1;>tr|I1IYV8|I1IYV8_BRADI Uncharacterized protein OS=Brachypodium distachyon GN=LOC100843832 PE=4 SV=1;>tr|I1IB67|I1IB67_BRADI Uncharacterized protein OS=Bra	3	1	1	1	1	0	0	1	0	1	1	0	0	0	1	0	0	1	0	1	1	0	0	0	1	0	0	1	0	1	1	0	0	0	6.3	6.3	6.3	39.472	367	367;371;371	1	4
>tr|I1H7E4|I1H7E4_BRADI V-type proton ATPase subunit a OS=Brachypodium distachyon GN=LOC100835973 PE=3 SV=1	V-type proton ATPase subunit a	LOC100835973	>tr|I1H7E4|I1H7E4_BRADI V-type proton ATPase subunit a OS=Brachypodium distachyon GN=LOC100835973 PE=3 SV=1	2	2	1	>tr|I1H7E4|I1H7E4_BRADI V-type proton ATPase subunit a OS=Brachypodium distachyon GN=LOC100835973 PE=3 SV=1	1	2	2	1	2	2	1	2	2	2	2	2	2	2	2	2	1	2	2	2	2	2	2	2	1	1	1	1	1	1	1	1	1	1	2.8	2.8	1.6	92.965	821	821	1	19
>tr|I1H168|I1H168_BRADI Mg-protoporphyrin IX chelatase OS=Brachypodium distachyon GN=LOC100826370 PE=3 SV=1	Mg-protoporphyrin IX chelatase	LOC100826370	>tr|I1H168|I1H168_BRADI Mg-protoporphyrin IX chelatase OS=Brachypodium distachyon GN=LOC100826370 PE=3 SV=1	1	1	1	>tr|I1H168|I1H168_BRADI Mg-protoporphyrin IX chelatase OS=Brachypodium distachyon GN=LOC100826370 PE=3 SV=1	1	1	1	1	1	0	1	1	1	1	1	1	1	1	1	0	1	1	1	1	1	1	1	1	1	0	1	1	1	1	1	1	1	1	5	5	5	45.219	417	417	1	9
>tr|I1H0X8|I1H0X8_BRADI Uncharacterized protein OS=Brachypodium distachyon GN=LOC100833365 PE=4 SV=1	Uncharacterized protein	LOC100833365	>tr|I1H0X8|I1H0X8_BRADI Uncharacterized protein OS=Brachypodium distachyon GN=LOC100833365 PE=4 SV=1	2	2	2	>tr|I1H0X8|I1H0X8_BRADI Uncharacterized protein OS=Brachypodium distachyon GN=LOC100833365 PE=4 SV=1	1	2	2	2	2	2	2	1	2	2	2	2	2	2	2	2	2	1	2	2	2	2	2	2	2	2	2	1	2	2	2	2	2	2	5.8	5.8	5.8	38.679	364	364	1	19
>tr|I1I402|I1I402_BRADI Uncharacterized protein OS=Brachypodium distachyon GN=LOC100824207 PE=4 SV=1;>tr|I1I401|I1I401_BRADI Uncharacterized protein OS=Brachypodium distachyon GN=LOC100824207 PE=4 SV=1	Uncharacterized protein	LOC100824207	>tr|I1I402|I1I402_BRADI Uncharacterized protein OS=Brachypodium distachyon GN=LOC100824207 PE=4 SV=1;>tr|I1I401|I1I401_BRADI Uncharacterized protein OS=Brachypodium distachyon GN=LOC100824207 PE=4 SV=1	2;2	2;2	2;2	>tr|I1I402|I1I402_BRADI Uncharacterized protein OS=Brachypodium distachyon GN=LOC100824207 PE=4 SV=1;>tr|I1I401|I1I401_BRADI Uncharacterized protein OS=Brachypodium distachyon GN=LOC100824207 PE=4 SV=1	2	2	2	2	2	1	2	2	1	2	2	1	2	1	2	1	2	2	1	2	2	1	2	1	2	1	2	2	1	2	2	1	2	1	5.2	5.2	5.2	84.895	775	775;827	1	16
>tr|I1GSB2|I1GSB2_BRADI 40S ribosomal protein S6 OS=Brachypodium distachyon GN=LOC100824470 PE=3 SV=1;>tr|I1GSB1|I1GSB1_BRADI 40S ribosomal protein S6 OS=Brachypodium distachyon GN=LOC100824470 PE=3 SV=1;>tr|I1H4W0|I1H4W0_BRADI Uncharacterized protein OS=Brachypodium distachyon GN=LOC100823504 PE=4 SV=1;>tr|I1H4V9|I1H4V9_BRADI 40S ribosomal protein S6 OS=Brachypodium distachyon GN=LOC100823504 PE…	40S ribosomal protein S6	LOC100823504	>tr|I1GSB2|I1GSB2_BRADI 40S ribosomal protein S6 OS=Brachypodium distachyon GN=LOC100824470 PE=3 SV=1;>tr|I1GSB1|I1GSB1_BRADI 40S ribosomal protein S6 OS=Brachypodium distachyon GN=LOC100824470 PE=3 SV=1;>tr|I1H4W0|I1H4W0_BRADI Uncharacterized protein OS=Brachypodium distachyon GN=LOC100823504 PE=4 SV=1;>tr|I1H4V9|I1H4V9_BRADI 40S ribosomal protein S6 OS=Brachypodium distachyon GN=LOC100823504 PE…	3;3;2;2	3;3;2;2	3;3;2;2	>tr|I1GSB2|I1GSB2_BRADI 40S ribosomal protein S6 OS=Brachypodium distachyon GN=LOC100824470 PE=3 SV=1;>tr|I1GSB1|I1GSB1_BRADI 40S ribosomal protein S6 OS=Brachypodium distachyon GN=LOC100824470 PE=3 SV=1;>tr|I1H4W0|I1H4W0_BRADI Uncharacterized protein OS=B	4	3	3	3	3	2	3	3	3	2	3	3	2	3	3	2	3	3	3	2	3	3	2	3	3	2	3	3	3	2	3	3	2	3	10.8	10.8	10.8	28.533	250	250;258;179;250	1	27
>tr|I1GP29|I1GP29_BRADI Uncharacterized protein OS=Brachypodium distachyon GN=LOC100832096 PE=4 SV=1	Uncharacterized protein	LOC100832096	>tr|I1GP29|I1GP29_BRADI Uncharacterized protein OS=Brachypodium distachyon GN=LOC100832096 PE=4 SV=1	2	2	2	>tr|I1GP29|I1GP29_BRADI Uncharacterized protein OS=Brachypodium distachyon GN=LOC100832096 PE=4 SV=1	1	2	2	2	2	1	2	2	2	2	2	2	2	1	2	1	2	2	2	2	2	2	2	1	2	1	2	2	2	2	2	2	2	1	6.9	6.9	6.9	28.539	260	260	1	18
>tr|I1ICZ4|I1ICZ4_BRADI Uncharacterized protein OS=Brachypodium distachyon GN=LOC100845393 PE=3 SV=1	Uncharacterized protein	LOC100845393	>tr|I1ICZ4|I1ICZ4_BRADI Uncharacterized protein OS=Brachypodium distachyon GN=LOC100845393 PE=3 SV=1	1	1	1	>tr|I1ICZ4|I1ICZ4_BRADI Uncharacterized protein OS=Brachypodium distachyon GN=LOC100845393 PE=3 SV=1	1	1	1	1	1	0	1	1	1	0	1	1	1	1	1	0	1	1	1	0	1	1	1	1	1	0	1	1	1	0	1	1	1	1	2.2	2.2	2.2	69.492	646	646	1	8
>tr|I1GQA1|I1GQA1_BRADI Uncharacterized protein OS=Brachypodium distachyon GN=LOC100827960 PE=3 SV=1	Uncharacterized protein	LOC100827960	>tr|I1GQA1|I1GQA1_BRADI Uncharacterized protein OS=Brachypodium distachyon GN=LOC100827960 PE=3 SV=1	3	3	3	>tr|I1GQA1|I1GQA1_BRADI Uncharacterized protein OS=Brachypodium distachyon GN=LOC100827960 PE=3 SV=1	1	3	3	3	3	1	2	1	3	3	3	1	2	3	3	1	2	1	3	3	3	1	2	3	3	1	2	1	3	3	3	1	2	3	9.4	9.4	9.4	44.964	415	415	1	22
>tr|I1J161|I1J161_BRADI Uncharacterized protein OS=Brachypodium distachyon GN=LOC100835994 PE=4 SV=1	Uncharacterized protein	LOC100835994	>tr|I1J161|I1J161_BRADI Uncharacterized protein OS=Brachypodium distachyon GN=LOC100835994 PE=4 SV=1	1	1	1	>tr|I1J161|I1J161_BRADI Uncharacterized protein OS=Brachypodium distachyon GN=LOC100835994 PE=4 SV=1	1	1	1	1	1	1	1	1	1	1	1	1	1	1	1	1	1	1	1	1	1	1	1	1	1	1	1	1	1	1	1	1	1	1	3.1	3.1	3.1	31.496	286	286	1	10
>tr|I1ILH5|I1ILH5_BRADI Uncharacterized protein OS=Brachypodium distachyon PE=4 SV=1;>tr|I1HEK1|I1HEK1_BRADI Uncharacterized protein OS=Brachypodium distachyon GN=LOC100828682 PE=3 SV=1	Uncharacterized protein	LOC100828682	>tr|I1ILH5|I1ILH5_BRADI Uncharacterized protein OS=Brachypodium distachyon PE=4 SV=1;>tr|I1HEK1|I1HEK1_BRADI Uncharacterized protein OS=Brachypodium distachyon GN=LOC100828682 PE=3 SV=1	1;1	1;1	1;1	>tr|I1ILH5|I1ILH5_BRADI Uncharacterized protein OS=Brachypodium distachyon PE=4 SV=1;>tr|I1HEK1|I1HEK1_BRADI Uncharacterized protein OS=Brachypodium distachyon GN=LOC100828682 PE=3 SV=1	2	1	1	1	1	0	0	1	1	1	1	1	1	1	1	0	0	1	1	1	1	1	1	1	1	0	0	1	1	1	1	1	1	1	12.8	12.8	12.8	11.723	94	94;411	1	8
>tr|I1GPE0|I1GPE0_BRADI Uncharacterized protein OS=Brachypodium distachyon GN=LOC100838544 PE=3 SV=1;>tr|I1GPE1|I1GPE1_BRADI Uncharacterized protein OS=Brachypodium distachyon GN=LOC100841795 PE=3 SV=1	Uncharacterized protein	LOC100841795	>tr|I1GPE0|I1GPE0_BRADI Uncharacterized protein OS=Brachypodium distachyon GN=LOC100838544 PE=3 SV=1;>tr|I1GPE1|I1GPE1_BRADI Uncharacterized protein OS=Brachypodium distachyon GN=LOC100841795 PE=3 SV=1	1;1	1;1	1;1	>tr|I1GPE0|I1GPE0_BRADI Uncharacterized protein OS=Brachypodium distachyon GN=LOC100838544 PE=3 SV=1;>tr|I1GPE1|I1GPE1_BRADI Uncharacterized protein OS=Brachypodium distachyon GN=LOC100841795 PE=3 SV=1	2	1	1	1	1	1	1	1	1	1	1	1	1	1	1	1	1	1	1	1	1	1	1	1	1	1	1	1	1	1	1	1	1	1	4.9	4.9	4.9	23.438	225	225;226	1	24
>tr|I1HL46|I1HL46_BRADI Proteasome subunit beta type OS=Brachypodium distachyon GN=LOC100832453 PE=3 SV=1;>tr|I1HCV4|I1HCV4_BRADI Proteasome subunit beta type OS=Brachypodium distachyon GN=LOC100839896 PE=3 SV=1;>tr|I1HCV3|I1HCV3_BRADI Proteasome subunit beta type OS=Brachypodium distachyon GN=LOC100839896 PE=3 SV=1	Proteasome subunit beta type	LOC100839896	>tr|I1HL46|I1HL46_BRADI Proteasome subunit beta type OS=Brachypodium distachyon GN=LOC100832453 PE=3 SV=1;>tr|I1HCV4|I1HCV4_BRADI Proteasome subunit beta type OS=Brachypodium distachyon GN=LOC100839896 PE=3 SV=1;>tr|I1HCV3|I1HCV3_BRADI Proteasome subunit beta type OS=Brachypodium distachyon GN=LOC100839896 PE=3 SV=1	1;1;1	1;1;1	1;1;1	>tr|I1HL46|I1HL46_BRADI Proteasome subunit beta type OS=Brachypodium distachyon GN=LOC100832453 PE=3 SV=1;>tr|I1HCV4|I1HCV4_BRADI Proteasome subunit beta type OS=Brachypodium distachyon GN=LOC100839896 PE=3 SV=1;>tr|I1HCV3|I1HCV3_BRADI Proteasome subunit b	3	1	1	1	1	1	1	1	1	1	1	1	1	1	1	1	1	1	1	1	1	1	1	1	1	1	1	1	1	1	1	1	1	1	3.3	3.3	3.3	29.118	272	272;272;275	1	10
>tr|I1GPC9|I1GPC9_BRADI Proteasome subunit beta type OS=Brachypodium distachyon GN=LOC100827540 PE=3 SV=1	Proteasome subunit beta type	LOC100827540	>tr|I1GPC9|I1GPC9_BRADI Proteasome subunit beta type OS=Brachypodium distachyon GN=LOC100827540 PE=3 SV=1	2	2	2	>tr|I1GPC9|I1GPC9_BRADI Proteasome subunit beta type OS=Brachypodium distachyon GN=LOC100827540 PE=3 SV=1	1	2	2	2	2	1	2	2	1	2	2	2	2	1	2	1	2	2	1	2	2	2	2	1	2	1	2	2	1	2	2	2	2	1	9.1	9.1	9.1	23.075	209	209	1	17
>tr|I1I9M7|I1I9M7_BRADI Isocitrate dehydrogenase [NAD] subunit, mitochondrial OS=Brachypodium distachyon GN=LOC100836887 PE=3 SV=1	Isocitrate dehydrogenase [NAD] subunit, mitochondrial	LOC100836887	>tr|I1I9M7|I1I9M7_BRADI Isocitrate dehydrogenase [NAD] subunit, mitochondrial OS=Brachypodium distachyon GN=LOC100836887 PE=3 SV=1	2	2	2	>tr|I1I9M7|I1I9M7_BRADI Isocitrate dehydrogenase [NAD] subunit, mitochondrial OS=Brachypodium distachyon GN=LOC100836887 PE=3 SV=1	1	2	2	2	2	2	1	2	2	2	2	2	2	2	2	2	1	2	2	2	2	2	2	2	2	2	1	2	2	2	2	2	2	2	9.4	9.4	9.4	39.486	362	362	1	23
>tr|I1I1U7|I1I1U7_BRADI Obg-like ATPase 1 OS=Brachypodium distachyon GN=LOC100828812 PE=3 SV=1	Obg-like ATPase 1	LOC100828812	>tr|I1I1U7|I1I1U7_BRADI Obg-like ATPase 1 OS=Brachypodium distachyon GN=LOC100828812 PE=3 SV=1	2	2	2	>tr|I1I1U7|I1I1U7_BRADI Obg-like ATPase 1 OS=Brachypodium distachyon GN=LOC100828812 PE=3 SV=1	1	2	2	2	2	0	1	2	1	1	1	1	1	1	2	0	1	2	1	1	1	1	1	1	2	0	1	2	1	1	1	1	1	1	7.1	7.1	7.1	44.522	394	394	1	11
>tr|I1HHX9|I1HHX9_BRADI Uncharacterized protein OS=Brachypodium distachyon GN=LOC100824188 PE=3 SV=1;>tr|I1HHX8|I1HHX8_BRADI Uncharacterized protein OS=Brachypodium distachyon GN=LOC100824188 PE=3 SV=1	Uncharacterized protein	LOC100824188	>tr|I1HHX9|I1HHX9_BRADI Uncharacterized protein OS=Brachypodium distachyon GN=LOC100824188 PE=3 SV=1;>tr|I1HHX8|I1HHX8_BRADI Uncharacterized protein OS=Brachypodium distachyon GN=LOC100824188 PE=3 SV=1	2;2	2;2	1;1	>tr|I1HHX9|I1HHX9_BRADI Uncharacterized protein OS=Brachypodium distachyon GN=LOC100824188 PE=3 SV=1;>tr|I1HHX8|I1HHX8_BRADI Uncharacterized protein OS=Brachypodium distachyon GN=LOC100824188 PE=3 SV=1	2	2	2	1	1	1	2	1	2	2	2	1	1	2	1	1	2	1	2	2	2	1	1	2	0	0	1	0	1	1	1	0	0	1	14.2	14.2	8.8	21.829	204	204;215	1	15
>tr|I1IQK7|I1IQK7_BRADI Uncharacterized protein OS=Brachypodium distachyon GN=LOC100821958 PE=3 SV=1	Uncharacterized protein	LOC100821958	>tr|I1IQK7|I1IQK7_BRADI Uncharacterized protein OS=Brachypodium distachyon GN=LOC100821958 PE=3 SV=1	1	1	1	>tr|I1IQK7|I1IQK7_BRADI Uncharacterized protein OS=Brachypodium distachyon GN=LOC100821958 PE=3 SV=1	1	1	1	1	1	0	1	1	1	1	1	0	1	1	1	0	1	1	1	1	1	0	1	1	1	0	1	1	1	1	1	0	1	1	1.5	1.5	1.5	77.1	722	722	1	8
>tr|I1GRL5|I1GRL5_BRADI Thioredoxin reductase OS=Brachypodium distachyon GN=LOC100829068 PE=3 SV=1	Thioredoxin reductase	LOC100829068	>tr|I1GRL5|I1GRL5_BRADI Thioredoxin reductase OS=Brachypodium distachyon GN=LOC100829068 PE=3 SV=1	1	1	1	>tr|I1GRL5|I1GRL5_BRADI Thioredoxin reductase OS=Brachypodium distachyon GN=LOC100829068 PE=3 SV=1	1	1	1	1	1	0	1	1	1	1	1	1	1	0	1	0	1	1	1	1	1	1	1	0	1	0	1	1	1	1	1	1	1	0	3.5	3.5	3.5	55.476	508	508	1	8
>tr|I1IW45|I1IW45_BRADI Peptidylprolyl isomerase OS=Brachypodium distachyon GN=LOC100837042 PE=4 SV=1;>tr|I1IW44|I1IW44_BRADI Peptidylprolyl isomerase OS=Brachypodium distachyon GN=LOC100837042 PE=4 SV=1	Peptidylprolyl isomerase	LOC100837042	>tr|I1IW45|I1IW45_BRADI Peptidylprolyl isomerase OS=Brachypodium distachyon GN=LOC100837042 PE=4 SV=1	3;1	3;1	3;1	>tr|I1IW45|I1IW45_BRADI Peptidylprolyl isomerase OS=Brachypodium distachyon GN=LOC100837042 PE=4 SV=1	2	3	3	3	2	2	3	2	1	1	2	2	2	2	2	2	3	2	1	1	2	2	2	2	2	2	3	2	1	1	2	2	2	2	12.3	12.3	12.3	29.524	269	269;220	1	19
>tr|I1H4Q2|I1H4Q2_BRADI Uncharacterized protein OS=Brachypodium distachyon GN=LOC100837204 PE=4 SV=1;>tr|I1GT10|I1GT10_BRADI Uncharacterized protein OS=Brachypodium distachyon GN=LOC100841918 PE=4 SV=1	Uncharacterized protein	LOC100841918	>tr|I1H4Q2|I1H4Q2_BRADI Uncharacterized protein OS=Brachypodium distachyon GN=LOC100837204 PE=4 SV=1;>tr|I1GT10|I1GT10_BRADI Uncharacterized protein OS=Brachypodium distachyon GN=LOC100841918 PE=4 SV=1	2;2	2;2	2;2	>tr|I1H4Q2|I1H4Q2_BRADI Uncharacterized protein OS=Brachypodium distachyon GN=LOC100837204 PE=4 SV=1;>tr|I1GT10|I1GT10_BRADI Uncharacterized protein OS=Brachypodium distachyon GN=LOC100841918 PE=4 SV=1	2	2	2	2	2	2	2	2	2	2	2	2	1	2	2	2	2	2	2	2	2	2	1	2	2	2	2	2	2	2	2	2	1	2	4	4	4	63.933	577	577;577	1	19
>tr|I1H6V0|I1H6V0_BRADI Uncharacterized protein OS=Brachypodium distachyon GN=LOC100821961 PE=4 SV=1	Uncharacterized protein	LOC100821961	>tr|I1H6V0|I1H6V0_BRADI Uncharacterized protein OS=Brachypodium distachyon GN=LOC100821961 PE=4 SV=1	2	2	2	>tr|I1H6V0|I1H6V0_BRADI Uncharacterized protein OS=Brachypodium distachyon GN=LOC100821961 PE=4 SV=1	1	2	2	2	1	2	1	2	2	2	2	2	2	2	1	2	1	2	2	2	2	2	2	2	1	2	1	2	2	2	2	2	2	2	8.8	8.8	8.8	25.187	226	226	1	18
>tr|I1H5P4|I1H5P4_BRADI Uncharacterized protein OS=Brachypodium distachyon GN=LOC100821540 PE=3 SV=1	Uncharacterized protein	LOC100821540	>tr|I1H5P4|I1H5P4_BRADI Uncharacterized protein OS=Brachypodium distachyon GN=LOC100821540 PE=3 SV=1	2	2	2	>tr|I1H5P4|I1H5P4_BRADI Uncharacterized protein OS=Brachypodium distachyon GN=LOC100821540 PE=3 SV=1	1	2	2	2	2	1	2	2	1	2	2	1	1	1	2	1	2	2	1	2	2	1	1	1	2	1	2	2	1	2	2	1	1	1	6.9	6.9	6.9	53.17	494	494	1	15
>tr|I1HKE1|I1HKE1_BRADI Uncharacterized protein OS=Brachypodium distachyon GN=LOC100841634 PE=4 SV=1;>tr|I1HKE0|I1HKE0_BRADI Uncharacterized protein OS=Brachypodium distachyon GN=LOC100841634 PE=4 SV=1	Uncharacterized protein	LOC100841634	>tr|I1HKE1|I1HKE1_BRADI Uncharacterized protein OS=Brachypodium distachyon GN=LOC100841634 PE=4 SV=1;>tr|I1HKE0|I1HKE0_BRADI Uncharacterized protein OS=Brachypodium distachyon GN=LOC100841634 PE=4 SV=1	4;4	4;4	4;4	>tr|I1HKE1|I1HKE1_BRADI Uncharacterized protein OS=Brachypodium distachyon GN=LOC100841634 PE=4 SV=1;>tr|I1HKE0|I1HKE0_BRADI Uncharacterized protein OS=Brachypodium distachyon GN=LOC100841634 PE=4 SV=1	2	4	4	4	2	2	2	2	2	4	3	2	2	3	2	2	2	2	2	4	3	2	2	3	2	2	2	2	2	4	3	2	2	3	12.4	12.4	12.4	43.405	394	394;395	1	24
>tr|I1GUA6|I1GUA6_BRADI Peptidylprolyl isomerase OS=Brachypodium distachyon GN=LOC100843031 PE=4 SV=1;>tr|I1GUA7|I1GUA7_BRADI Peptidylprolyl isomerase OS=Brachypodium distachyon GN=LOC100843031 PE=4 SV=1	Peptidylprolyl isomerase	LOC100843031	>tr|I1GUA6|I1GUA6_BRADI Peptidylprolyl isomerase OS=Brachypodium distachyon GN=LOC100843031 PE=4 SV=1;>tr|I1GUA7|I1GUA7_BRADI Peptidylprolyl isomerase OS=Brachypodium distachyon GN=LOC100843031 PE=4 SV=1	1;1	1;1	1;1	>tr|I1GUA6|I1GUA6_BRADI Peptidylprolyl isomerase OS=Brachypodium distachyon GN=LOC100843031 PE=4 SV=1;>tr|I1GUA7|I1GUA7_BRADI Peptidylprolyl isomerase OS=Brachypodium distachyon GN=LOC100843031 PE=4 SV=1	2	1	1	1	1	0	1	1	1	1	1	1	1	1	1	0	1	1	1	1	1	1	1	1	1	0	1	1	1	1	1	1	1	1	9.6	9.6	9.6	22.768	208	208;250	1	9
>tr|I1ITE4|I1ITE4_BRADI Uncharacterized protein OS=Brachypodium distachyon GN=LOC100822074 PE=3 SV=1	Uncharacterized protein	LOC100822074	>tr|I1ITE4|I1ITE4_BRADI Uncharacterized protein OS=Brachypodium distachyon GN=LOC100822074 PE=3 SV=1	2	2	2	>tr|I1ITE4|I1ITE4_BRADI Uncharacterized protein OS=Brachypodium distachyon GN=LOC100822074 PE=3 SV=1	1	2	2	2	2	2	2	2	2	2	2	2	2	2	2	2	2	2	2	2	2	2	2	2	2	2	2	2	2	2	2	2	2	2	9.5	9.5	9.5	26.335	241	241	1	29
>tr|I1GT20|I1GT20_BRADI Succinate--CoA ligase [ADP-forming] subunit alpha, mitochondrial OS=Brachypodium distachyon GN=LOC100843332 PE=3 SV=1;>tr|I1GT22|I1GT22_BRADI Uncharacterized protein OS=Brachypodium distachyon GN=LOC100843332 PE=4 SV=1;>tr|I1GT21|I1GT21_BRADI Uncharacterized protein OS=Brachypodium distachyon GN=LOC100843332 PE=4 SV=1	Uncharacterized protein	LOC100843332	>tr|I1GT20|I1GT20_BRADI Succinate--CoA ligase [ADP-forming] subunit alpha, mitochondrial OS=Brachypodium distachyon GN=LOC100843332 PE=3 SV=1	3;1;1	3;1;1	3;1;1	>tr|I1GT20|I1GT20_BRADI Succinate--CoA ligase [ADP-forming] subunit alpha, mitochondrial OS=Brachypodium distachyon GN=LOC100843332 PE=3 SV=1	3	3	3	3	2	1	2	3	2	3	1	2	2	2	2	1	2	3	2	3	1	2	2	2	2	1	2	3	2	3	1	2	2	2	12.5	12.5	12.5	33.982	327	327;264;287	1	22
>tr|I1I309|I1I309_BRADI Uncharacterized protein OS=Brachypodium distachyon GN=LOC100844387 PE=4 SV=1	Uncharacterized protein	LOC100844387	>tr|I1I309|I1I309_BRADI Uncharacterized protein OS=Brachypodium distachyon GN=LOC100844387 PE=4 SV=1	1	1	1	>tr|I1I309|I1I309_BRADI Uncharacterized protein OS=Brachypodium distachyon GN=LOC100844387 PE=4 SV=1	1	1	1	1	1	1	1	1	1	1	1	1	0	0	1	1	1	1	1	1	1	1	0	0	1	1	1	1	1	1	1	1	0	0	5	5	5	25.414	242	242	1	8
>tr|I1IDE7|I1IDE7_BRADI Uncharacterized protein OS=Brachypodium distachyon GN=LOC100826551 PE=4 SV=1	Uncharacterized protein	LOC100826551	>tr|I1IDE7|I1IDE7_BRADI Uncharacterized protein OS=Brachypodium distachyon GN=LOC100826551 PE=4 SV=1	3	3	3	>tr|I1IDE7|I1IDE7_BRADI Uncharacterized protein OS=Brachypodium distachyon GN=LOC100826551 PE=4 SV=1	1	3	3	3	2	2	3	3	2	2	3	2	3	3	2	2	3	3	2	2	3	2	3	3	2	2	3	3	2	2	3	2	3	3	14	14	14	36.068	321	321	1	27
>tr|I1GRT5|I1GRT5_BRADI Uncharacterized protein OS=Brachypodium distachyon GN=LOC100842418 PE=4 SV=1	Uncharacterized protein	LOC100842418	>tr|I1GRT5|I1GRT5_BRADI Uncharacterized protein OS=Brachypodium distachyon GN=LOC100842418 PE=4 SV=1	2	2	2	>tr|I1GRT5|I1GRT5_BRADI Uncharacterized protein OS=Brachypodium distachyon GN=LOC100842418 PE=4 SV=1	1	2	2	2	2	2	2	2	1	2	2	2	2	2	2	2	2	2	1	2	2	2	2	2	2	2	2	2	1	2	2	2	2	2	8	8	8	29.64	275	275	1	19
>tr|I1IFG3|I1IFG3_BRADI Pyruvate dehydrogenase E1 component subunit alpha OS=Brachypodium distachyon GN=LOC100841947 PE=4 SV=1	Pyruvate dehydrogenase E1 component subunit alpha	LOC100841947	>tr|I1IFG3|I1IFG3_BRADI Pyruvate dehydrogenase E1 component subunit alpha OS=Brachypodium distachyon GN=LOC100841947 PE=4 SV=1	1	1	1	>tr|I1IFG3|I1IFG3_BRADI Pyruvate dehydrogenase E1 component subunit alpha OS=Brachypodium distachyon GN=LOC100841947 PE=4 SV=1	1	1	1	1	1	0	1	1	1	1	1	1	1	0	1	0	1	1	1	1	1	1	1	0	1	0	1	1	1	1	1	1	1	0	3.6	3.6	3.6	42.836	390	390	1	15
>tr|I1I4T4|I1I4T4_BRADI Nascent polypeptide-associated complex subunit beta OS=Brachypodium distachyon GN=LOC100846627 PE=3 SV=1	Nascent polypeptide-associated complex subunit beta	LOC100846627	>tr|I1I4T4|I1I4T4_BRADI Nascent polypeptide-associated complex subunit beta OS=Brachypodium distachyon GN=LOC100846627 PE=3 SV=1	3	3	3	>tr|I1I4T4|I1I4T4_BRADI Nascent polypeptide-associated complex subunit beta OS=Brachypodium distachyon GN=LOC100846627 PE=3 SV=1	1	3	3	3	2	2	2	3	2	3	2	2	1	1	2	2	2	3	2	3	2	2	1	1	2	2	2	3	2	3	2	2	1	1	33.1	33.1	33.1	18.606	172	172	1	26
>tr|I1IN75|I1IN75_BRADI Uncharacterized protein OS=Brachypodium distachyon GN=LOC100838633 PE=3 SV=1	Uncharacterized protein	LOC100838633	>tr|I1IN75|I1IN75_BRADI Uncharacterized protein OS=Brachypodium distachyon GN=LOC100838633 PE=3 SV=1	5	1	1	>tr|I1IN75|I1IN75_BRADI Uncharacterized protein OS=Brachypodium distachyon GN=LOC100838633 PE=3 SV=1	1	5	1	1	4	4	5	5	5	5	5	5	5	4	1	0	1	1	1	1	1	1	1	0	1	0	1	1	1	1	1	1	1	0	13.6	5.4	5.4	44.599	389	389	1	8
>tr|I1GLC4|I1GLC4_BRADI Uncharacterized protein OS=Brachypodium distachyon GN=LOC100837153 PE=4 SV=1	Uncharacterized protein	LOC100837153	>tr|I1GLC4|I1GLC4_BRADI Uncharacterized protein OS=Brachypodium distachyon GN=LOC100837153 PE=4 SV=1	1	1	1	>tr|I1GLC4|I1GLC4_BRADI Uncharacterized protein OS=Brachypodium distachyon GN=LOC100837153 PE=4 SV=1	1	1	1	1	1	0	1	1	1	0	1	1	1	1	1	0	1	1	1	0	1	1	1	1	1	0	1	1	1	0	1	1	1	1	6.2	6.2	6.2	24.129	226	226	1	8
>tr|I1GLG7|I1GLG7_BRADI Uncharacterized protein OS=Brachypodium distachyon GN=BRADI_1g03490 PE=4 SV=1;>tr|I1IPE3|I1IPE3_BRADI Uncharacterized protein OS=Brachypodium distachyon GN=LOC100823622 PE=4 SV=1;>tr|I1I6S3|I1I6S3_BRADI Uncharacterized protein OS=Brachypodium distachyon GN=LOC100826678 PE=4 SV=1;>tr|I1HTD9|I1HTD9_BRADI Uncharacterized protein OS=Brachypodium distachyon GN=LOC100824057 PE=4…	Uncharacterized protein	LOC100828334	>tr|I1GLG7|I1GLG7_BRADI Uncharacterized protein OS=Brachypodium distachyon GN=BRADI_1g03490 PE=4 SV=1;>tr|I1IPE3|I1IPE3_BRADI Uncharacterized protein OS=Brachypodium distachyon GN=LOC100823622 PE=4 SV=1;>tr|I1I6S3|I1I6S3_BRADI Uncharacterized protein OS=Brachypodium distachyon GN=LOC100826678 PE=4 SV=1;>tr|I1HTD9|I1HTD9_BRADI Uncharacterized protein OS=Brachypodium distachyon GN=LOC100824057 PE=4…	2;2;2;2;2;2;2;2;2;1;1;1;1;1;1;1	2;2;2;2;2;2;2;2;2;1;1;1;1;1;1;1	2;2;2;2;2;2;2;2;2;1;1;1;1;1;1;1	>tr|I1GLG7|I1GLG7_BRADI Uncharacterized protein OS=Brachypodium distachyon GN=BRADI_1g03490 PE=4 SV=1;>tr|I1IPE3|I1IPE3_BRADI Uncharacterized protein OS=Brachypodium distachyon GN=LOC100823622 PE=4 SV=1;>tr|I1I6S3|I1I6S3_BRADI Uncharacterized protein OS=Br	16	2	2	2	2	2	2	1	1	2	2	2	2	2	2	2	2	1	1	2	2	2	2	2	2	2	2	1	1	2	2	2	2	2	9.8	9.8	9.8	23.709	215	215;216;216;216;216;217;221;222;229;216;217;217;219;223;225;226	1	19
>tr|I1IWC1|I1IWC1_BRADI Uncharacterized protein OS=Brachypodium distachyon PE=4 SV=1;>tr|I1IWB2|I1IWB2_BRADI Uncharacterized protein OS=Brachypodium distachyon GN=LOC100843127 PE=4 SV=1	Uncharacterized protein	LOC100843127	>tr|I1IWC1|I1IWC1_BRADI Uncharacterized protein OS=Brachypodium distachyon PE=4 SV=1;>tr|I1IWB2|I1IWB2_BRADI Uncharacterized protein OS=Brachypodium distachyon GN=LOC100843127 PE=4 SV=1	1;1	1;1	1;1	>tr|I1IWC1|I1IWC1_BRADI Uncharacterized protein OS=Brachypodium distachyon PE=4 SV=1;>tr|I1IWB2|I1IWB2_BRADI Uncharacterized protein OS=Brachypodium distachyon GN=LOC100843127 PE=4 SV=1	2	1	1	1	1	1	1	1	1	1	1	1	1	1	1	1	1	1	1	1	1	1	1	1	1	1	1	1	1	1	1	1	1	1	9.2	9.2	9.2	18.331	163	163;236	1	11
>tr|I1HNY4|I1HNY4_BRADI V-type proton ATPase subunit OS=Brachypodium distachyon GN=LOC100827887 PE=3 SV=1	V-type proton ATPase subunit	LOC100827887	>tr|I1HNY4|I1HNY4_BRADI V-type proton ATPase subunit OS=Brachypodium distachyon GN=LOC100827887 PE=3 SV=1	2	2	2	>tr|I1HNY4|I1HNY4_BRADI V-type proton ATPase subunit OS=Brachypodium distachyon GN=LOC100827887 PE=3 SV=1	1	2	2	2	2	2	1	2	2	2	2	1	2	2	2	2	1	2	2	2	2	1	2	2	2	2	1	2	2	2	2	1	2	2	7.4	7.4	7.4	40.725	351	351	1	23
>tr|I1HU78|I1HU78_BRADI Uncharacterized protein OS=Brachypodium distachyon GN=LOC100830508 PE=4 SV=1	Uncharacterized protein	LOC100830508	>tr|I1HU78|I1HU78_BRADI Uncharacterized protein OS=Brachypodium distachyon GN=LOC100830508 PE=4 SV=1	2	2	2	>tr|I1HU78|I1HU78_BRADI Uncharacterized protein OS=Brachypodium distachyon GN=LOC100830508 PE=4 SV=1	1	2	2	2	2	1	1	2	1	2	1	1	1	1	2	1	1	2	1	2	1	1	1	1	2	1	1	2	1	2	1	1	1	1	3.8	3.8	3.8	64.353	609	609	1	13
>tr|I1I023|I1I023_BRADI Uncharacterized protein OS=Brachypodium distachyon GN=LOC100838708 PE=4 SV=1;>tr|I1I022|I1I022_BRADI Uncharacterized protein OS=Brachypodium distachyon GN=LOC100838708 PE=4 SV=1;>tr|I1I021|I1I021_BRADI Uncharacterized protein OS=Brachypodium distachyon GN=LOC100838708 PE=4 SV=1	Uncharacterized protein	LOC100838708	>tr|I1I023|I1I023_BRADI Uncharacterized protein OS=Brachypodium distachyon GN=LOC100838708 PE=4 SV=1;>tr|I1I022|I1I022_BRADI Uncharacterized protein OS=Brachypodium distachyon GN=LOC100838708 PE=4 SV=1;>tr|I1I021|I1I021_BRADI Uncharacterized protein OS=Brachypodium distachyon GN=LOC100838708 PE=4 SV=1	3;3;3	3;3;3	3;3;3	>tr|I1I023|I1I023_BRADI Uncharacterized protein OS=Brachypodium distachyon GN=LOC100838708 PE=4 SV=1;>tr|I1I022|I1I022_BRADI Uncharacterized protein OS=Brachypodium distachyon GN=LOC100838708 PE=4 SV=1;>tr|I1I021|I1I021_BRADI Uncharacterized protein OS=Bra	3	3	3	3	2	1	1	3	2	3	2	3	3	3	2	1	1	3	2	3	2	3	3	3	2	1	1	3	2	3	2	3	3	3	3.9	3.9	3.9	78.925	701	701;887;890	1	24
>tr|I1H693|I1H693_BRADI Uncharacterized protein OS=Brachypodium distachyon GN=LOC100836379 PE=4 SV=1	Uncharacterized protein	LOC100836379	>tr|I1H693|I1H693_BRADI Uncharacterized protein OS=Brachypodium distachyon GN=LOC100836379 PE=4 SV=1	2	2	2	>tr|I1H693|I1H693_BRADI Uncharacterized protein OS=Brachypodium distachyon GN=LOC100836379 PE=4 SV=1	1	2	2	2	2	2	1	2	2	2	2	1	2	2	2	2	1	2	2	2	2	1	2	2	2	2	1	2	2	2	2	1	2	2	14.4	14.4	14.4	18.157	174	174	1	20
>tr|I1HJN2|I1HJN2_BRADI Uncharacterized protein OS=Brachypodium distachyon PE=4 SV=1	Uncharacterized protein	>tr|I1HJN2|I1HJN2_BRADI Uncharacterized protein OS=Brachypodium distachyon	>tr|I1HJN2|I1HJN2_BRADI Uncharacterized protein OS=Brachypodium distachyon PE=4 SV=1	1	1	1	>tr|I1HJN2|I1HJN2_BRADI Uncharacterized protein OS=Brachypodium distachyon PE=4 SV=1	1	1	1	1	1	1	1	1	1	1	1	0	1	1	1	1	1	1	1	1	1	0	1	1	1	1	1	1	1	1	1	0	1	1	3.3	3.3	3.3	29.426	273	273	1	9
>tr|I1HVY8|I1HVY8_BRADI Uncharacterized protein OS=Brachypodium distachyon GN=LOC100843377 PE=3 SV=1;>tr|I1ILU2|I1ILU2_BRADI Uncharacterized protein OS=Brachypodium distachyon GN=LOC100826905 PE=3 SV=1	Uncharacterized protein	LOC100826905	>tr|I1HVY8|I1HVY8_BRADI Uncharacterized protein OS=Brachypodium distachyon GN=LOC100843377 PE=3 SV=1;>tr|I1ILU2|I1ILU2_BRADI Uncharacterized protein OS=Brachypodium distachyon GN=LOC100826905 PE=3 SV=1	1;1	1;1	1;1	>tr|I1HVY8|I1HVY8_BRADI Uncharacterized protein OS=Brachypodium distachyon GN=LOC100843377 PE=3 SV=1;>tr|I1ILU2|I1ILU2_BRADI Uncharacterized protein OS=Brachypodium distachyon GN=LOC100826905 PE=3 SV=1	2	1	1	1	1	1	1	1	1	0	1	1	1	1	1	1	1	1	1	0	1	1	1	1	1	1	1	1	1	0	1	1	1	1	11.3	11.3	11.3	18.709	168	168;181	1	15
>tr|I1GX77|I1GX77_BRADI Uncharacterized protein OS=Brachypodium distachyon GN=LOC100822207 PE=4 SV=1	Uncharacterized protein	LOC100822207	>tr|I1GX77|I1GX77_BRADI Uncharacterized protein OS=Brachypodium distachyon GN=LOC100822207 PE=4 SV=1	1	1	1	>tr|I1GX77|I1GX77_BRADI Uncharacterized protein OS=Brachypodium distachyon GN=LOC100822207 PE=4 SV=1	1	1	1	1	1	1	1	1	1	1	1	1	1	1	1	1	1	1	1	1	1	1	1	1	1	1	1	1	1	1	1	1	1	1	2.8	2.8	2.8	35.246	323	323	1	19
>tr|I1IUA3|I1IUA3_BRADI Uncharacterized protein OS=Brachypodium distachyon GN=LOC100843003 PE=4 SV=1;>tr|I1IUA4|I1IUA4_BRADI Uncharacterized protein OS=Brachypodium distachyon GN=LOC100843003 PE=4 SV=1	Uncharacterized protein	LOC100843003	>tr|I1IUA3|I1IUA3_BRADI Uncharacterized protein OS=Brachypodium distachyon GN=LOC100843003 PE=4 SV=1;>tr|I1IUA4|I1IUA4_BRADI Uncharacterized protein OS=Brachypodium distachyon GN=LOC100843003 PE=4 SV=1	2;1	2;1	2;1	>tr|I1IUA3|I1IUA3_BRADI Uncharacterized protein OS=Brachypodium distachyon GN=LOC100843003 PE=4 SV=1;>tr|I1IUA4|I1IUA4_BRADI Uncharacterized protein OS=Brachypodium distachyon GN=LOC100843003 PE=4 SV=1	2	2	2	2	2	1	2	1	1	2	2	1	2	2	2	1	2	1	1	2	2	1	2	2	2	1	2	1	1	2	2	1	2	2	13.3	13.3	13.3	29.621	271	271;199	1	16
>tr|I1IIU7|I1IIU7_BRADI Uncharacterized protein OS=Brachypodium distachyon PE=4 SV=1	Uncharacterized protein	>tr|I1IIU7|I1IIU7_BRADI Uncharacterized protein OS=Brachypodium distachyon	>tr|I1IIU7|I1IIU7_BRADI Uncharacterized protein OS=Brachypodium distachyon PE=4 SV=1	1	1	1	>tr|I1IIU7|I1IIU7_BRADI Uncharacterized protein OS=Brachypodium distachyon PE=4 SV=1	1	1	1	1	1	1	1	1	1	1	0	1	1	1	1	1	1	1	1	1	0	1	1	1	1	1	1	1	1	1	0	1	1	1	15	15	15	8.0231	80	80	1	14
>tr|I1HEX8|I1HEX8_BRADI Pectinesterase OS=Brachypodium distachyon GN=LOC100831935 PE=4 SV=1	Pectinesterase	LOC100831935	>tr|I1HEX8|I1HEX8_BRADI Pectinesterase OS=Brachypodium distachyon GN=LOC100831935 PE=4 SV=1	3	3	3	>tr|I1HEX8|I1HEX8_BRADI Pectinesterase OS=Brachypodium distachyon GN=LOC100831935 PE=4 SV=1	1	3	3	3	3	2	3	2	3	3	3	3	3	3	3	2	3	2	3	3	3	3	3	3	3	2	3	2	3	3	3	3	3	3	6.6	6.6	6.6	60.471	561	561	1	29
>tr|I1I8T2|I1I8T2_BRADI Peptidylprolyl isomerase OS=Brachypodium distachyon GN=LOC100836575 PE=4 SV=1;>tr|I1I8T1|I1I8T1_BRADI Peptidylprolyl isomerase OS=Brachypodium distachyon GN=LOC100836575 PE=4 SV=1;>tr|I1I8T0|I1I8T0_BRADI Peptidylprolyl isomerase OS=Brachypodium distachyon GN=LOC100836575 PE=4 SV=1	Peptidylprolyl isomerase	LOC100836575	>tr|I1I8T2|I1I8T2_BRADI Peptidylprolyl isomerase OS=Brachypodium distachyon GN=LOC100836575 PE=4 SV=1;>tr|I1I8T1|I1I8T1_BRADI Peptidylprolyl isomerase OS=Brachypodium distachyon GN=LOC100836575 PE=4 SV=1;>tr|I1I8T0|I1I8T0_BRADI Peptidylprolyl isomerase OS=Brachypodium distachyon GN=LOC100836575 PE=4 SV=1	2;2;2	2;2;2	2;2;2	>tr|I1I8T2|I1I8T2_BRADI Peptidylprolyl isomerase OS=Brachypodium distachyon GN=LOC100836575 PE=4 SV=1;>tr|I1I8T1|I1I8T1_BRADI Peptidylprolyl isomerase OS=Brachypodium distachyon GN=LOC100836575 PE=4 SV=1;>tr|I1I8T0|I1I8T0_BRADI Peptidylprolyl isomerase OS=	3	2	2	2	2	2	2	2	2	1	1	2	2	2	2	2	2	2	2	1	1	2	2	2	2	2	2	2	2	1	1	2	2	2	3.2	3.2	3.2	63.044	567	567;571;610	1	18
>tr|I1IEV4|I1IEV4_BRADI Uncharacterized protein OS=Brachypodium distachyon GN=LOC100834109 PE=4 SV=1	Uncharacterized protein	LOC100834109	>tr|I1IEV4|I1IEV4_BRADI Uncharacterized protein OS=Brachypodium distachyon GN=LOC100834109 PE=4 SV=1	1	1	1	>tr|I1IEV4|I1IEV4_BRADI Uncharacterized protein OS=Brachypodium distachyon GN=LOC100834109 PE=4 SV=1	1	1	1	1	1	1	1	1	1	1	1	0	1	1	1	1	1	1	1	1	1	0	1	1	1	1	1	1	1	1	1	0	1	1	1.8	1.8	1.8	66.021	598	598	1	9
>tr|I1H683|I1H683_BRADI Uncharacterized protein OS=Brachypodium distachyon GN=LOC100833428 PE=4 SV=1;>tr|I1H684|I1H684_BRADI Uncharacterized protein OS=Brachypodium distachyon GN=LOC100833428 PE=4 SV=1;>tr|I1H682|I1H682_BRADI Uncharacterized protein OS=Brachypodium distachyon GN=LOC100833428 PE=4 SV=1	Uncharacterized protein	LOC100833428	>tr|I1H683|I1H683_BRADI Uncharacterized protein OS=Brachypodium distachyon GN=LOC100833428 PE=4 SV=1;>tr|I1H684|I1H684_BRADI Uncharacterized protein OS=Brachypodium distachyon GN=LOC100833428 PE=4 SV=1;>tr|I1H682|I1H682_BRADI Uncharacterized protein OS=Brachypodium distachyon GN=LOC100833428 PE=4 SV=1	2;2;2	2;2;2	2;2;2	>tr|I1H683|I1H683_BRADI Uncharacterized protein OS=Brachypodium distachyon GN=LOC100833428 PE=4 SV=1;>tr|I1H684|I1H684_BRADI Uncharacterized protein OS=Brachypodium distachyon GN=LOC100833428 PE=4 SV=1;>tr|I1H682|I1H682_BRADI Uncharacterized protein OS=Bra	3	2	2	2	2	2	2	2	2	1	0	2	2	2	2	2	2	2	2	1	0	2	2	2	2	2	2	2	2	1	0	2	2	2	2.5	2.5	2.5	103.23	931	931;932;939	1	18
>tr|I1HYG5|I1HYG5_BRADI Uncharacterized protein OS=Brachypodium distachyon GN=LOC100843882 PE=3 SV=1;>tr|I1HYG4|I1HYG4_BRADI Uncharacterized protein OS=Brachypodium distachyon GN=LOC100843882 PE=3 SV=1;>tr|I1HYG3|I1HYG3_BRADI Uncharacterized protein OS=Brachypodium distachyon GN=LOC100843882 PE=3 SV=1;>tr|I1GXG2|I1GXG2_BRADI Uncharacterized protein OS=Brachypodium distachyon GN=LOC100835701 PE=3 …	Uncharacterized protein	LOC100834048	>tr|I1HYG5|I1HYG5_BRADI Uncharacterized protein OS=Brachypodium distachyon GN=LOC100843882 PE=3 SV=1;>tr|I1HYG4|I1HYG4_BRADI Uncharacterized protein OS=Brachypodium distachyon GN=LOC100843882 PE=3 SV=1;>tr|I1HYG3|I1HYG3_BRADI Uncharacterized protein OS=Brachypodium distachyon GN=LOC100843882 PE=3 SV=1;>tr|I1GXG2|I1GXG2_BRADI Uncharacterized protein OS=Brachypodium distachyon GN=LOC100835701 PE=3 …	2;2;2;2;1;1;1;1;1;1;1;1;1;1;1;1	2;2;2;2;1;1;1;1;1;1;1;1;1;1;1;1	2;2;2;2;1;1;1;1;1;1;1;1;1;1;1;1	>tr|I1HYG5|I1HYG5_BRADI Uncharacterized protein OS=Brachypodium distachyon GN=LOC100843882 PE=3 SV=1;>tr|I1HYG4|I1HYG4_BRADI Uncharacterized protein OS=Brachypodium distachyon GN=LOC100843882 PE=3 SV=1;>tr|I1HYG3|I1HYG3_BRADI Uncharacterized protein OS=Bra	16	2	2	2	2	1	2	2	2	2	2	2	2	1	2	1	2	2	2	2	2	2	2	1	2	1	2	2	2	2	2	2	2	1	7.4	7.4	7.4	35.898	324	324;361;400;400;333;352;366;393;400;418;419;419;422;432;434;1002	1	18
>tr|I1GQ82|I1GQ82_BRADI Uncharacterized protein OS=Brachypodium distachyon GN=LOC100824660 PE=4 SV=1	Uncharacterized protein	LOC100824660	>tr|I1GQ82|I1GQ82_BRADI Uncharacterized protein OS=Brachypodium distachyon GN=LOC100824660 PE=4 SV=1	1	1	1	>tr|I1GQ82|I1GQ82_BRADI Uncharacterized protein OS=Brachypodium distachyon GN=LOC100824660 PE=4 SV=1	1	1	1	1	1	1	1	1	1	1	1	1	1	1	1	1	1	1	1	1	1	1	1	1	1	1	1	1	1	1	1	1	1	1	2.7	2.7	2.7	48.096	438	438	1	17
>tr|I1GSF2|I1GSF2_BRADI Uncharacterized protein OS=Brachypodium distachyon GN=LOC100830392 PE=3 SV=1;>tr|I1H4P0|I1H4P0_BRADI Uncharacterized protein OS=Brachypodium distachyon GN=LOC100834832 PE=3 SV=1	Uncharacterized protein	LOC100834832	>tr|I1GSF2|I1GSF2_BRADI Uncharacterized protein OS=Brachypodium distachyon GN=LOC100830392 PE=3 SV=1;>tr|I1H4P0|I1H4P0_BRADI Uncharacterized protein OS=Brachypodium distachyon GN=LOC100834832 PE=3 SV=1	2;1	2;1	2;1	>tr|I1GSF2|I1GSF2_BRADI Uncharacterized protein OS=Brachypodium distachyon GN=LOC100830392 PE=3 SV=1;>tr|I1H4P0|I1H4P0_BRADI Uncharacterized protein OS=Brachypodium distachyon GN=LOC100834832 PE=3 SV=1	2	2	2	2	2	1	2	2	2	1	2	1	2	2	2	1	2	2	2	1	2	1	2	2	2	1	2	2	2	1	2	1	2	2	15.2	15.2	15.2	16.053	145	145;148	1	25
>tr|I1IIM5|I1IIM5_BRADI Beta-galactosidase OS=Brachypodium distachyon GN=LOC100828727 PE=3 SV=1;>tr|I1IIM6|I1IIM6_BRADI Beta-galactosidase OS=Brachypodium distachyon GN=LOC100828727 PE=3 SV=1;>tr|I1IIM4|I1IIM4_BRADI Beta-galactosidase OS=Brachypodium distachyon GN=LOC100828727 PE=3 SV=1	Beta-galactosidase	LOC100828727	>tr|I1IIM5|I1IIM5_BRADI Beta-galactosidase OS=Brachypodium distachyon GN=LOC100828727 PE=3 SV=1;>tr|I1IIM6|I1IIM6_BRADI Beta-galactosidase OS=Brachypodium distachyon GN=LOC100828727 PE=3 SV=1;>tr|I1IIM4|I1IIM4_BRADI Beta-galactosidase OS=Brachypodium distachyon GN=LOC100828727 PE=3 SV=1	2;2;2	2;2;2	2;2;2	>tr|I1IIM5|I1IIM5_BRADI Beta-galactosidase OS=Brachypodium distachyon GN=LOC100828727 PE=3 SV=1;>tr|I1IIM6|I1IIM6_BRADI Beta-galactosidase OS=Brachypodium distachyon GN=LOC100828727 PE=3 SV=1;>tr|I1IIM4|I1IIM4_BRADI Beta-galactosidase OS=Brachypodium dista	3	2	2	2	2	0	2	2	2	1	2	0	2	1	2	0	2	2	2	1	2	0	2	1	2	0	2	2	2	1	2	0	2	1	4.8	4.8	4.8	83.092	748	748;781;908	1	14
>tr|I1H722|I1H722_BRADI Uncharacterized protein OS=Brachypodium distachyon GN=LOC100837602 PE=4 SV=1;>tr|I1H723|I1H723_BRADI Uncharacterized protein OS=Brachypodium distachyon GN=LOC100837602 PE=3 SV=1;>tr|I1H724|I1H724_BRADI Uncharacterized protein OS=Brachypodium distachyon GN=LOC100837913 PE=4 SV=1	Uncharacterized protein	LOC100837913	>tr|I1H722|I1H722_BRADI Uncharacterized protein OS=Brachypodium distachyon GN=LOC100837602 PE=4 SV=1;>tr|I1H723|I1H723_BRADI Uncharacterized protein OS=Brachypodium distachyon GN=LOC100837602 PE=3 SV=1;>tr|I1H724|I1H724_BRADI Uncharacterized protein OS=Brachypodium distachyon GN=LOC100837913 PE=4 SV=1	2;1;1	2;1;1	2;1;1	>tr|I1H722|I1H722_BRADI Uncharacterized protein OS=Brachypodium distachyon GN=LOC100837602 PE=4 SV=1;>tr|I1H723|I1H723_BRADI Uncharacterized protein OS=Brachypodium distachyon GN=LOC100837602 PE=3 SV=1;>tr|I1H724|I1H724_BRADI Uncharacterized protein OS=Bra	3	2	2	2	2	1	2	2	2	2	2	2	1	2	2	1	2	2	2	2	2	2	1	2	2	1	2	2	2	2	2	2	1	2	7	7	7	29.136	270	270;212;270	1	18
>tr|I1IZ10|I1IZ10_BRADI Glucose-6-phosphate 1-dehydrogenase OS=Brachypodium distachyon GN=LOC100827539 PE=3 SV=1;>tr|I1IB97|I1IB97_BRADI Glucose-6-phosphate 1-dehydrogenase OS=Brachypodium distachyon GN=LOC100835037 PE=3 SV=1	Glucose-6-phosphate 1-dehydrogenase	LOC100835037	>tr|I1IZ10|I1IZ10_BRADI Glucose-6-phosphate 1-dehydrogenase OS=Brachypodium distachyon GN=LOC100827539 PE=3 SV=1;>tr|I1IB97|I1IB97_BRADI Glucose-6-phosphate 1-dehydrogenase OS=Brachypodium distachyon GN=LOC100835037 PE=3 SV=1	2;1	2;1	2;1	>tr|I1IZ10|I1IZ10_BRADI Glucose-6-phosphate 1-dehydrogenase OS=Brachypodium distachyon GN=LOC100827539 PE=3 SV=1;>tr|I1IB97|I1IB97_BRADI Glucose-6-phosphate 1-dehydrogenase OS=Brachypodium distachyon GN=LOC100835037 PE=3 SV=1	2	2	2	2	2	2	2	2	1	2	2	2	2	2	2	2	2	2	1	2	2	2	2	2	2	2	2	2	1	2	2	2	2	2	3.5	3.5	3.5	58.223	510	510;517	1	19
>tr|I1J3C6|I1J3C6_BRADI Pyruvate kinase OS=Brachypodium distachyon GN=LOC100823647 PE=3 SV=1	Pyruvate kinase	LOC100823647	>tr|I1J3C6|I1J3C6_BRADI Pyruvate kinase OS=Brachypodium distachyon GN=LOC100823647 PE=3 SV=1	1	1	1	>tr|I1J3C6|I1J3C6_BRADI Pyruvate kinase OS=Brachypodium distachyon GN=LOC100823647 PE=3 SV=1	1	1	1	1	1	1	1	1	1	1	1	1	1	1	1	1	1	1	1	1	1	1	1	1	1	1	1	1	1	1	1	1	1	1	2.9	2.9	2.9	55.507	514	514	1	17
>tr|I1H5U6|I1H5U6_BRADI Uncharacterized protein OS=Brachypodium distachyon GN=LOC100830659 PE=4 SV=1	Uncharacterized protein	LOC100830659	>tr|I1H5U6|I1H5U6_BRADI Uncharacterized protein OS=Brachypodium distachyon GN=LOC100830659 PE=4 SV=1	2	2	2	>tr|I1H5U6|I1H5U6_BRADI Uncharacterized protein OS=Brachypodium distachyon GN=LOC100830659 PE=4 SV=1	1	2	2	2	2	2	2	2	2	2	2	2	2	2	2	2	2	2	2	2	2	2	2	2	2	2	2	2	2	2	2	2	2	2	9.1	9.1	9.1	32.931	307	307	1	20
>tr|I1I1E7|I1I1E7_BRADI Uncharacterized protein OS=Brachypodium distachyon GN=LOC100837704 PE=4 SV=1	Uncharacterized protein	LOC100837704	>tr|I1I1E7|I1I1E7_BRADI Uncharacterized protein OS=Brachypodium distachyon GN=LOC100837704 PE=4 SV=1	1	1	1	>tr|I1I1E7|I1I1E7_BRADI Uncharacterized protein OS=Brachypodium distachyon GN=LOC100837704 PE=4 SV=1	1	1	1	1	1	0	1	1	1	1	1	0	1	0	1	0	1	1	1	1	1	0	1	0	1	0	1	1	1	1	1	0	1	0	7.7	7.7	7.7	38.437	350	350	1	15
>tr|I1IVX7|I1IVX7_BRADI Uncharacterized protein OS=Brachypodium distachyon GN=LOC100822708 PE=4 SV=1	Uncharacterized protein	LOC100822708	>tr|I1IVX7|I1IVX7_BRADI Uncharacterized protein OS=Brachypodium distachyon GN=LOC100822708 PE=4 SV=1	1	1	1	>tr|I1IVX7|I1IVX7_BRADI Uncharacterized protein OS=Brachypodium distachyon GN=LOC100822708 PE=4 SV=1	1	1	1	1	1	1	1	1	1	1	1	1	1	1	1	1	1	1	1	1	1	1	1	1	1	1	1	1	1	1	1	1	1	1	8.1	8.1	8.1	28.322	248	248	1	10
>tr|I1I3H9|I1I3H9_BRADI Uncharacterized protein OS=Brachypodium distachyon GN=LOC100838190 PE=3 SV=1;>tr|I1I3I1|I1I3I1_BRADI Uncharacterized protein OS=Brachypodium distachyon GN=LOC100838190 PE=3 SV=1	Uncharacterized protein	LOC100838190	>tr|I1I3H9|I1I3H9_BRADI Uncharacterized protein OS=Brachypodium distachyon GN=LOC100838190 PE=3 SV=1;>tr|I1I3I1|I1I3I1_BRADI Uncharacterized protein OS=Brachypodium distachyon GN=LOC100838190 PE=3 SV=1	2;1	2;1	2;1	>tr|I1I3H9|I1I3H9_BRADI Uncharacterized protein OS=Brachypodium distachyon GN=LOC100838190 PE=3 SV=1;>tr|I1I3I1|I1I3I1_BRADI Uncharacterized protein OS=Brachypodium distachyon GN=LOC100838190 PE=3 SV=1	2	2	2	2	2	1	1	2	1	1	1	2	1	2	2	1	1	2	1	1	1	2	1	2	2	1	1	2	1	1	1	2	1	2	6.7	6.7	6.7	65.08	597	597;499	1	14
>tr|I1HA14|I1HA14_BRADI Uncharacterized protein OS=Brachypodium distachyon GN=LOC100821047 PE=3 SV=1	Uncharacterized protein	LOC100821047	>tr|I1HA14|I1HA14_BRADI Uncharacterized protein OS=Brachypodium distachyon GN=LOC100821047 PE=3 SV=1	4	4	3	>tr|I1HA14|I1HA14_BRADI Uncharacterized protein OS=Brachypodium distachyon GN=LOC100821047 PE=3 SV=1	1	4	4	3	3	2	3	2	3	2	3	2	4	1	3	2	3	2	3	2	3	2	4	1	2	2	3	1	2	2	2	1	3	1	14.6	14.6	12	35.013	308	308	1	26
>tr|I1HLC7|I1HLC7_BRADI Phospholipase D OS=Brachypodium distachyon GN=LOC100822640 PE=3 SV=1;>tr|I1GXI7|I1GXI7_BRADI Phospholipase D OS=Brachypodium distachyon GN=LOC100839982 PE=3 SV=1	Phospholipase D	LOC100839982	>tr|I1HLC7|I1HLC7_BRADI Phospholipase D OS=Brachypodium distachyon GN=LOC100822640 PE=3 SV=1	4;1	2;0	2;0	>tr|I1HLC7|I1HLC7_BRADI Phospholipase D OS=Brachypodium distachyon GN=LOC100822640 PE=3 SV=1	2	4	2	2	3	2	3	3	3	2	3	2	3	2	1	1	1	2	1	1	1	0	1	1	1	1	1	2	1	1	1	0	1	1	4	1.7	1.7	91.608	822	822;823	1	10
>tr|I1HI75|I1HI75_BRADI Proteasome subunit alpha type OS=Brachypodium distachyon GN=LOC100838471 PE=3 SV=1	Proteasome subunit alpha type	LOC100838471	>tr|I1HI75|I1HI75_BRADI Proteasome subunit alpha type OS=Brachypodium distachyon GN=LOC100838471 PE=3 SV=1	2	2	2	>tr|I1HI75|I1HI75_BRADI Proteasome subunit alpha type OS=Brachypodium distachyon GN=LOC100838471 PE=3 SV=1	1	2	2	2	2	0	2	2	2	2	2	1	2	1	2	0	2	2	2	2	2	1	2	1	2	0	2	2	2	2	2	1	2	1	10	10	10	27.238	249	249	1	16
>tr|I1H8L2|I1H8L2_BRADI Uncharacterized protein OS=Brachypodium distachyon GN=LOC100835358 PE=3 SV=1;>tr|I1GKW7|I1GKW7_BRADI Uncharacterized protein OS=Brachypodium distachyon GN=LOC100834382 PE=3 SV=1	Uncharacterized protein	LOC100834382	>tr|I1H8L2|I1H8L2_BRADI Uncharacterized protein OS=Brachypodium distachyon GN=LOC100835358 PE=3 SV=1;>tr|I1GKW7|I1GKW7_BRADI Uncharacterized protein OS=Brachypodium distachyon GN=LOC100834382 PE=3 SV=1	1;1	1;1	1;1	>tr|I1H8L2|I1H8L2_BRADI Uncharacterized protein OS=Brachypodium distachyon GN=LOC100835358 PE=3 SV=1;>tr|I1GKW7|I1GKW7_BRADI Uncharacterized protein OS=Brachypodium distachyon GN=LOC100834382 PE=3 SV=1	2	1	1	1	1	0	1	1	1	1	1	1	0	1	1	0	1	1	1	1	1	1	0	1	1	0	1	1	1	1	1	1	0	1	10.1	10.1	10.1	30.784	287	287;287	1	14
>tr|I1IRN1|I1IRN1_BRADI Pyruvate dehydrogenase E1 component subunit beta OS=Brachypodium distachyon GN=LOC100845850 PE=4 SV=1;>tr|I1IRN0|I1IRN0_BRADI Pyruvate dehydrogenase E1 component subunit beta OS=Brachypodium distachyon GN=LOC100845850 PE=4 SV=1	Pyruvate dehydrogenase E1 component subunit beta	LOC100845850	>tr|I1IRN1|I1IRN1_BRADI Pyruvate dehydrogenase E1 component subunit beta OS=Brachypodium distachyon GN=LOC100845850 PE=4 SV=1;>tr|I1IRN0|I1IRN0_BRADI Pyruvate dehydrogenase E1 component subunit beta OS=Brachypodium distachyon GN=LOC100845850 PE=4 SV=1	2;2	1;1	1;1	>tr|I1IRN1|I1IRN1_BRADI Pyruvate dehydrogenase E1 component subunit beta OS=Brachypodium distachyon GN=LOC100845850 PE=4 SV=1;>tr|I1IRN0|I1IRN0_BRADI Pyruvate dehydrogenase E1 component subunit beta OS=Brachypodium distachyon GN=LOC100845850 PE=4 SV=1	2	2	1	1	2	1	2	2	2	2	1	2	1	1	1	0	1	1	1	1	1	1	0	0	1	0	1	1	1	1	1	1	0	0	7.3	4.3	4.3	39.724	371	371;373	1	16
>tr|I1GWM8|I1GWM8_BRADI Uncharacterized protein OS=Brachypodium distachyon PE=4 SV=1	Uncharacterized protein	>tr|I1GWM8|I1GWM8_BRADI Uncharacterized protein OS=Brachypodium distachyon	>tr|I1GWM8|I1GWM8_BRADI Uncharacterized protein OS=Brachypodium distachyon PE=4 SV=1	2	2	2	>tr|I1GWM8|I1GWM8_BRADI Uncharacterized protein OS=Brachypodium distachyon PE=4 SV=1	1	2	2	2	1	1	1	1	1	1	1	1	1	2	1	1	1	1	1	1	1	1	1	2	1	1	1	1	1	1	1	1	1	2	2.5	2.5	2.5	103.77	945	945	1	11
>tr|I1I5B9|I1I5B9_BRADI Uncharacterized protein OS=Brachypodium distachyon GN=LOC100834018 PE=4 SV=1;>tr|I1I5B8|I1I5B8_BRADI Uncharacterized protein OS=Brachypodium distachyon GN=LOC100826990 PE=4 SV=1	Uncharacterized protein	LOC100826990	>tr|I1I5B9|I1I5B9_BRADI Uncharacterized protein OS=Brachypodium distachyon GN=LOC100834018 PE=4 SV=1;>tr|I1I5B8|I1I5B8_BRADI Uncharacterized protein OS=Brachypodium distachyon GN=LOC100826990 PE=4 SV=1	2;1	2;1	2;1	>tr|I1I5B9|I1I5B9_BRADI Uncharacterized protein OS=Brachypodium distachyon GN=LOC100834018 PE=4 SV=1;>tr|I1I5B8|I1I5B8_BRADI Uncharacterized protein OS=Brachypodium distachyon GN=LOC100826990 PE=4 SV=1	2	2	2	2	2	2	2	2	2	1	2	2	2	2	2	2	2	2	2	1	2	2	2	2	2	2	2	2	2	1	2	2	2	2	3.8	3.8	3.8	55.87	503	503;489	1	19
>tr|I1H5Z4|I1H5Z4_BRADI Uncharacterized protein OS=Brachypodium distachyon GN=LOC100839741 PE=4 SV=1	Uncharacterized protein	LOC100839741	>tr|I1H5Z4|I1H5Z4_BRADI Uncharacterized protein OS=Brachypodium distachyon GN=LOC100839741 PE=4 SV=1	2	2	2	>tr|I1H5Z4|I1H5Z4_BRADI Uncharacterized protein OS=Brachypodium distachyon GN=LOC100839741 PE=4 SV=1	1	2	2	2	2	0	2	2	2	2	2	1	2	1	2	0	2	2	2	2	2	1	2	1	2	0	2	2	2	2	2	1	2	1	11.4	11.4	11.4	36.889	334	334	1	16
>tr|I1GUI7|I1GUI7_BRADI Carboxypeptidase OS=Brachypodium distachyon GN=LOC100837523 PE=3 SV=1;>tr|I1GUI6|I1GUI6_BRADI Carboxypeptidase OS=Brachypodium distachyon GN=LOC100837523 PE=3 SV=1;>tr|I1HWA5|I1HWA5_BRADI Carboxypeptidase OS=Brachypodium distachyon GN=LOC100834205 PE=3 SV=1	Carboxypeptidase	LOC100834205	>tr|I1GUI7|I1GUI7_BRADI Carboxypeptidase OS=Brachypodium distachyon GN=LOC100837523 PE=3 SV=1;>tr|I1GUI6|I1GUI6_BRADI Carboxypeptidase OS=Brachypodium distachyon GN=LOC100837523 PE=3 SV=1;>tr|I1HWA5|I1HWA5_BRADI Carboxypeptidase OS=Brachypodium distachyon GN=LOC100834205 PE=3 SV=1	2;2;1	2;2;1	2;2;1	>tr|I1GUI7|I1GUI7_BRADI Carboxypeptidase OS=Brachypodium distachyon GN=LOC100837523 PE=3 SV=1;>tr|I1GUI6|I1GUI6_BRADI Carboxypeptidase OS=Brachypodium distachyon GN=LOC100837523 PE=3 SV=1;>tr|I1HWA5|I1HWA5_BRADI Carboxypeptidase OS=Brachypodium distachyon	3	2	2	2	2	0	2	2	2	2	2	1	2	2	2	0	2	2	2	2	2	1	2	2	2	0	2	2	2	2	2	1	2	2	4.9	4.9	4.9	57.117	514	514;519;510	1	17
>tr|I1GKA2|I1GKA2_BRADI 50S ribosomal protein L35 OS=Brachypodium distachyon GN=LOC100839673 PE=3 SV=1	50S ribosomal protein L35	LOC100839673	>tr|I1GKA2|I1GKA2_BRADI 50S ribosomal protein L35 OS=Brachypodium distachyon GN=LOC100839673 PE=3 SV=1	1	1	1	>tr|I1GKA2|I1GKA2_BRADI 50S ribosomal protein L35 OS=Brachypodium distachyon GN=LOC100839673 PE=3 SV=1	1	1	1	1	1	1	1	1	1	1	1	1	1	1	1	1	1	1	1	1	1	1	1	1	1	1	1	1	1	1	1	1	1	1	9.7	9.7	9.7	15.404	145	145	1	23
>tr|I1H3Z8|I1H3Z8_BRADI Uncharacterized protein OS=Brachypodium distachyon GN=LOC100829425 PE=4 SV=1	Uncharacterized protein	LOC100829425	>tr|I1H3Z8|I1H3Z8_BRADI Uncharacterized protein OS=Brachypodium distachyon GN=LOC100829425 PE=4 SV=1	2	2	2	>tr|I1H3Z8|I1H3Z8_BRADI Uncharacterized protein OS=Brachypodium distachyon GN=LOC100829425 PE=4 SV=1	1	2	2	2	2	2	1	2	2	2	2	2	2	2	2	2	1	2	2	2	2	2	2	2	2	2	1	2	2	2	2	2	2	2	7	7	7	40.458	373	373	1	21
>tr|I1IMJ5|I1IMJ5_BRADI Uncharacterized protein OS=Brachypodium distachyon GN=LOC100835884 PE=4 SV=1	Uncharacterized protein	LOC100835884	>tr|I1IMJ5|I1IMJ5_BRADI Uncharacterized protein OS=Brachypodium distachyon GN=LOC100835884 PE=4 SV=1	4	4	4	>tr|I1IMJ5|I1IMJ5_BRADI Uncharacterized protein OS=Brachypodium distachyon GN=LOC100835884 PE=4 SV=1	1	4	4	4	2	2	2	4	3	2	2	0	3	3	2	2	2	4	3	2	2	0	3	3	2	2	2	4	3	2	2	0	3	3	10.7	10.7	10.7	76.362	682	682	1	23
>tr|I1IZ59|I1IZ59_BRADI Mitochondrial pyruvate carrier OS=Brachypodium distachyon GN=LOC100838052 PE=3 SV=1;>tr|I1GTK8|I1GTK8_BRADI Mitochondrial pyruvate carrier OS=Brachypodium distachyon GN=LOC100822617 PE=3 SV=1	Mitochondrial pyruvate carrier	LOC100822617	>tr|I1IZ59|I1IZ59_BRADI Mitochondrial pyruvate carrier OS=Brachypodium distachyon GN=LOC100838052 PE=3 SV=1;>tr|I1GTK8|I1GTK8_BRADI Mitochondrial pyruvate carrier OS=Brachypodium distachyon GN=LOC100822617 PE=3 SV=1	2;2	2;2	2;2	>tr|I1IZ59|I1IZ59_BRADI Mitochondrial pyruvate carrier OS=Brachypodium distachyon GN=LOC100838052 PE=3 SV=1;>tr|I1GTK8|I1GTK8_BRADI Mitochondrial pyruvate carrier OS=Brachypodium distachyon GN=LOC100822617 PE=3 SV=1	2	2	2	2	2	0	2	2	2	2	2	1	1	1	2	0	2	2	2	2	2	1	1	1	2	0	2	2	2	2	2	1	1	1	24.5	24.5	24.5	12.296	110	110;111	1	15
>tr|I1I0I7|I1I0I7_BRADI Uncharacterized protein OS=Brachypodium distachyon GN=LOC100840839 PE=3 SV=1;>tr|I1I0I6|I1I0I6_BRADI Uncharacterized protein OS=Brachypodium distachyon GN=LOC100840839 PE=3 SV=1;>tr|I1I0I5|I1I0I5_BRADI Uncharacterized protein OS=Brachypodium distachyon GN=LOC100839929 PE=3 SV=1	Uncharacterized protein	LOC100839929	>tr|I1I0I7|I1I0I7_BRADI Uncharacterized protein OS=Brachypodium distachyon GN=LOC100840839 PE=3 SV=1;>tr|I1I0I6|I1I0I6_BRADI Uncharacterized protein OS=Brachypodium distachyon GN=LOC100840839 PE=3 SV=1;>tr|I1I0I5|I1I0I5_BRADI Uncharacterized protein OS=Brachypodium distachyon GN=LOC100839929 PE=3 SV=1	2;2;2	2;2;2	2;2;2	>tr|I1I0I7|I1I0I7_BRADI Uncharacterized protein OS=Brachypodium distachyon GN=LOC100840839 PE=3 SV=1;>tr|I1I0I6|I1I0I6_BRADI Uncharacterized protein OS=Brachypodium distachyon GN=LOC100840839 PE=3 SV=1;>tr|I1I0I5|I1I0I5_BRADI Uncharacterized protein OS=Bra	3	2	2	2	2	1	2	1	2	2	2	2	2	2	2	1	2	1	2	2	2	2	2	2	2	1	2	1	2	2	2	2	2	2	20	20	20	16.033	140	140;151;151	1	18
>tr|I1GUN9|I1GUN9_BRADI Uncharacterized protein OS=Brachypodium distachyon GN=LOC100837760 PE=4 SV=1;>tr|I1GUN8|I1GUN8_BRADI Uncharacterized protein OS=Brachypodium distachyon GN=LOC100837760 PE=4 SV=1	Uncharacterized protein	LOC100837760	>tr|I1GUN9|I1GUN9_BRADI Uncharacterized protein OS=Brachypodium distachyon GN=LOC100837760 PE=4 SV=1;>tr|I1GUN8|I1GUN8_BRADI Uncharacterized protein OS=Brachypodium distachyon GN=LOC100837760 PE=4 SV=1	2;1	2;1	2;1	>tr|I1GUN9|I1GUN9_BRADI Uncharacterized protein OS=Brachypodium distachyon GN=LOC100837760 PE=4 SV=1;>tr|I1GUN8|I1GUN8_BRADI Uncharacterized protein OS=Brachypodium distachyon GN=LOC100837760 PE=4 SV=1	2	2	2	2	2	0	0	2	1	2	1	0	1	0	2	0	0	2	1	2	1	0	1	0	2	0	0	2	1	2	1	0	1	0	6	6	6	75.289	702	702;648	1	9
>tr|I1HIJ4|I1HIJ4_BRADI Uncharacterized protein OS=Brachypodium distachyon GN=LOC100828084 PE=4 SV=1	Uncharacterized protein	LOC100828084	>tr|I1HIJ4|I1HIJ4_BRADI Uncharacterized protein OS=Brachypodium distachyon GN=LOC100828084 PE=4 SV=1	1	1	1	>tr|I1HIJ4|I1HIJ4_BRADI Uncharacterized protein OS=Brachypodium distachyon GN=LOC100828084 PE=4 SV=1	1	1	1	1	1	1	1	1	1	1	1	0	0	1	1	1	1	1	1	1	1	0	0	1	1	1	1	1	1	1	1	0	0	1	7.9	7.9	7.9	17.71	164	164	1	15
>tr|I1HEN0|I1HEN0_BRADI Uncharacterized protein OS=Brachypodium distachyon GN=LOC100827465 PE=4 SV=1;>tr|I1HEM9|I1HEM9_BRADI Uncharacterized protein OS=Brachypodium distachyon GN=LOC100827465 PE=4 SV=1	Uncharacterized protein	LOC100827465	>tr|I1HEN0|I1HEN0_BRADI Uncharacterized protein OS=Brachypodium distachyon GN=LOC100827465 PE=4 SV=1;>tr|I1HEM9|I1HEM9_BRADI Uncharacterized protein OS=Brachypodium distachyon GN=LOC100827465 PE=4 SV=1	2;2	2;2	2;2	>tr|I1HEN0|I1HEN0_BRADI Uncharacterized protein OS=Brachypodium distachyon GN=LOC100827465 PE=4 SV=1;>tr|I1HEM9|I1HEM9_BRADI Uncharacterized protein OS=Brachypodium distachyon GN=LOC100827465 PE=4 SV=1	2	2	2	2	2	1	1	2	2	2	2	1	2	1	2	1	1	2	2	2	2	1	2	1	2	1	1	2	2	2	2	1	2	1	18.2	18.2	18.2	22.002	203	203;260	1	16
>tr|I1HY53|I1HY53_BRADI Uncharacterized protein OS=Brachypodium distachyon GN=LOC100828601 PE=4 SV=1	Uncharacterized protein	LOC100828601	>tr|I1HY53|I1HY53_BRADI Uncharacterized protein OS=Brachypodium distachyon GN=LOC100828601 PE=4 SV=1	1	1	1	>tr|I1HY53|I1HY53_BRADI Uncharacterized protein OS=Brachypodium distachyon GN=LOC100828601 PE=4 SV=1	1	1	1	1	1	1	1	1	1	1	1	1	1	1	1	1	1	1	1	1	1	1	1	1	1	1	1	1	1	1	1	1	1	1	5.6	5.6	5.6	16.366	142	142	1	10
>tr|I1IQG6|I1IQG6_BRADI Uncharacterized protein OS=Brachypodium distachyon GN=LOC100831288 PE=3 SV=1	Uncharacterized protein	LOC100831288	>tr|I1IQG6|I1IQG6_BRADI Uncharacterized protein OS=Brachypodium distachyon GN=LOC100831288 PE=3 SV=1	3	3	3	>tr|I1IQG6|I1IQG6_BRADI Uncharacterized protein OS=Brachypodium distachyon GN=LOC100831288 PE=3 SV=1	1	3	3	3	2	3	3	2	3	2	2	3	1	3	2	3	3	2	3	2	2	3	1	3	2	3	3	2	3	2	2	3	1	3	9.2	9.2	9.2	54.813	511	511	1	27
>tr|I1IS23|I1IS23_BRADI Uncharacterized protein OS=Brachypodium distachyon GN=BRADI_4g35810 PE=4 SV=1;>tr|I1IS24|I1IS24_BRADI Uncharacterized protein OS=Brachypodium distachyon PE=4 SV=1	Uncharacterized protein	BRADI_4g35810	>tr|I1IS23|I1IS23_BRADI Uncharacterized protein OS=Brachypodium distachyon GN=BRADI_4g35810 PE=4 SV=1;>tr|I1IS24|I1IS24_BRADI Uncharacterized protein OS=Brachypodium distachyon PE=4 SV=1	1;1	1;1	1;1	>tr|I1IS23|I1IS23_BRADI Uncharacterized protein OS=Brachypodium distachyon GN=BRADI_4g35810 PE=4 SV=1;>tr|I1IS24|I1IS24_BRADI Uncharacterized protein OS=Brachypodium distachyon PE=4 SV=1	2	1	1	1	1	1	1	1	0	1	1	1	1	1	1	1	1	1	0	1	1	1	1	1	1	1	1	1	0	1	1	1	1	1	3.5	3.5	3.5	25.592	229	229;254	1	9
>tr|I1IMA6|I1IMA6_BRADI Uncharacterized protein OS=Brachypodium distachyon GN=LOC100824335 PE=4 SV=1	Uncharacterized protein	LOC100824335	>tr|I1IMA6|I1IMA6_BRADI Uncharacterized protein OS=Brachypodium distachyon GN=LOC100824335 PE=4 SV=1	2	2	2	>tr|I1IMA6|I1IMA6_BRADI Uncharacterized protein OS=Brachypodium distachyon GN=LOC100824335 PE=4 SV=1	1	2	2	2	1	0	1	1	1	2	2	1	1	0	1	0	1	1	1	2	2	1	1	0	1	0	1	1	1	2	2	1	1	0	7.2	7.2	7.2	29.493	276	276	1	12
>tr|I1IXS4|I1IXS4_BRADI Uncharacterized protein OS=Brachypodium distachyon GN=LOC100828552 PE=4 SV=1	Uncharacterized protein	LOC100828552	>tr|I1IXS4|I1IXS4_BRADI Uncharacterized protein OS=Brachypodium distachyon GN=LOC100828552 PE=4 SV=1	3	1	1	>tr|I1IXS4|I1IXS4_BRADI Uncharacterized protein OS=Brachypodium distachyon GN=LOC100828552 PE=4 SV=1	1	3	1	1	3	3	3	3	3	3	3	3	3	2	1	1	1	1	1	1	1	1	1	1	1	1	1	1	1	1	1	1	1	1	19.6	7.1	7.1	20.402	184	184	1	19
>tr|I1H686|I1H686_BRADI Uncharacterized protein OS=Brachypodium distachyon GN=LOC100834537 PE=4 SV=1	Uncharacterized protein	LOC100834537	>tr|I1H686|I1H686_BRADI Uncharacterized protein OS=Brachypodium distachyon GN=LOC100834537 PE=4 SV=1	1	1	1	>tr|I1H686|I1H686_BRADI Uncharacterized protein OS=Brachypodium distachyon GN=LOC100834537 PE=4 SV=1	1	1	1	1	1	1	1	1	1	1	1	1	1	1	1	1	1	1	1	1	1	1	1	1	1	1	1	1	1	1	1	1	1	1	5	5	5	26.868	238	238	1	10
>tr|I1ISC8|I1ISC8_BRADI Uncharacterized protein OS=Brachypodium distachyon GN=LOC100838041 PE=4 SV=1	Uncharacterized protein	LOC100838041	>tr|I1ISC8|I1ISC8_BRADI Uncharacterized protein OS=Brachypodium distachyon GN=LOC100838041 PE=4 SV=1	1	1	1	>tr|I1ISC8|I1ISC8_BRADI Uncharacterized protein OS=Brachypodium distachyon GN=LOC100838041 PE=4 SV=1	1	1	1	1	1	1	1	1	1	0	1	0	1	1	1	1	1	1	1	0	1	0	1	1	1	1	1	1	1	0	1	0	1	1	14.3	14.3	14.3	20.774	196	196	1	10
>tr|I1IKE1|I1IKE1_BRADI Proteasome subunit alpha type OS=Brachypodium distachyon GN=LOC100836191 PE=3 SV=1;>tr|I1IIA7|I1IIA7_BRADI Proteasome subunit alpha type OS=Brachypodium distachyon GN=LOC100825853 PE=3 SV=1;>tr|I1IIA6|I1IIA6_BRADI Proteasome subunit alpha type OS=Brachypodium distachyon GN=LOC100825853 PE=3 SV=1	Proteasome subunit alpha type	LOC100825853	>tr|I1IKE1|I1IKE1_BRADI Proteasome subunit alpha type OS=Brachypodium distachyon GN=LOC100836191 PE=3 SV=1;>tr|I1IIA7|I1IIA7_BRADI Proteasome subunit alpha type OS=Brachypodium distachyon GN=LOC100825853 PE=3 SV=1;>tr|I1IIA6|I1IIA6_BRADI Proteasome subunit alpha type OS=Brachypodium distachyon GN=LOC100825853 PE=3 SV=1	2;1;1	2;1;1	2;1;1	>tr|I1IKE1|I1IKE1_BRADI Proteasome subunit alpha type OS=Brachypodium distachyon GN=LOC100836191 PE=3 SV=1;>tr|I1IIA7|I1IIA7_BRADI Proteasome subunit alpha type OS=Brachypodium distachyon GN=LOC100825853 PE=3 SV=1;>tr|I1IIA6|I1IIA6_BRADI Proteasome subunit	3	2	2	2	2	1	2	1	0	2	1	2	2	2	2	1	2	1	0	2	1	2	2	2	2	1	2	1	0	2	1	2	2	2	11.8	11.8	11.8	25.895	237	237;175;237	1	15
>tr|I1H1A6|I1H1A6_BRADI Uncharacterized protein OS=Brachypodium distachyon PE=4 SV=1;>tr|I1H1A5|I1H1A5_BRADI Uncharacterized protein OS=Brachypodium distachyon GN=BRADI_1g50100 PE=4 SV=1	_1g50100 PE=4 SV=1	BRADI_1g50100	>tr|I1H1A6|I1H1A6_BRADI Uncharacterized protein OS=Brachypodium distachyon PE=4 SV=1;>tr|I1H1A5|I1H1A5_BRADI Uncharacterized protein OS=Brachypodium distachyon GN=BRADI_1g50100 PE=4 SV=1	2;2	2;2	2;2	>tr|I1H1A6|I1H1A6_BRADI Uncharacterized protein OS=Brachypodium distachyon PE=4 SV=1;>tr|I1H1A5|I1H1A5_BRADI Uncharacterized protein OS=Brachypodium distachyon GN=BRADI_1g50100 PE=4 SV=1	2	2	2	2	2	2	2	2	2	2	2	0	2	2	2	2	2	2	2	2	2	0	2	2	2	2	2	2	2	2	2	0	2	2	6.5	6.5	6.5	26.032	245	245;258	1	18
>tr|I1HHW2|I1HHW2_BRADI Uncharacterized protein OS=Brachypodium distachyon GN=LOC100821707 PE=4 SV=1	Uncharacterized protein	LOC100821707	>tr|I1HHW2|I1HHW2_BRADI Uncharacterized protein OS=Brachypodium distachyon GN=LOC100821707 PE=4 SV=1	3	3	3	>tr|I1HHW2|I1HHW2_BRADI Uncharacterized protein OS=Brachypodium distachyon GN=LOC100821707 PE=4 SV=1	1	3	3	3	2	1	3	2	1	2	2	1	2	1	2	1	3	2	1	2	2	1	2	1	2	1	3	2	1	2	2	1	2	1	4.6	4.6	4.6	69.878	633	633	1	17
>tr|I1ICS4|I1ICS4_BRADI Uncharacterized protein OS=Brachypodium distachyon GN=LOC100831737 PE=4 SV=1	Uncharacterized protein	LOC100831737	>tr|I1ICS4|I1ICS4_BRADI Uncharacterized protein OS=Brachypodium distachyon GN=LOC100831737 PE=4 SV=1	1	1	1	>tr|I1ICS4|I1ICS4_BRADI Uncharacterized protein OS=Brachypodium distachyon GN=LOC100831737 PE=4 SV=1	1	1	1	1	1	1	1	1	1	1	1	1	1	1	1	1	1	1	1	1	1	1	1	1	1	1	1	1	1	1	1	1	1	1	3.2	3.2	3.2	48.696	444	444	1	10
>tr|I1GR76|I1GR76_BRADI Uncharacterized protein OS=Brachypodium distachyon GN=LOC100832221 PE=4 SV=1;>tr|I1H5N3|I1H5N3_BRADI Uncharacterized protein OS=Brachypodium distachyon GN=BRADI_1g62930 PE=4 SV=1	_1g62930 PE=4 SV=1	BRADI_1g62930	>tr|I1GR76|I1GR76_BRADI Uncharacterized protein OS=Brachypodium distachyon GN=LOC100832221 PE=4 SV=1;>tr|I1H5N3|I1H5N3_BRADI Uncharacterized protein OS=Brachypodium distachyon GN=BRADI_1g62930 PE=4 SV=1	2;1	2;1	2;1	>tr|I1GR76|I1GR76_BRADI Uncharacterized protein OS=Brachypodium distachyon GN=LOC100832221 PE=4 SV=1;>tr|I1H5N3|I1H5N3_BRADI Uncharacterized protein OS=Brachypodium distachyon GN=BRADI_1g62930 PE=4 SV=1	2	2	2	2	1	0	2	1	1	1	0	1	2	0	1	0	2	1	1	1	0	1	2	0	1	0	2	1	1	1	0	1	2	0	8.6	8.6	8.6	21.098	187	187;187	1	9
>tr|I1GSF9|I1GSF9_BRADI Uncharacterized protein OS=Brachypodium distachyon GN=LOC100831009 PE=4 SV=1	Uncharacterized protein	LOC100831009	>tr|I1GSF9|I1GSF9_BRADI Uncharacterized protein OS=Brachypodium distachyon GN=LOC100831009 PE=4 SV=1	1	1	1	>tr|I1GSF9|I1GSF9_BRADI Uncharacterized protein OS=Brachypodium distachyon GN=LOC100831009 PE=4 SV=1	1	1	1	1	1	0	1	1	1	0	0	1	0	1	1	0	1	1	1	0	0	1	0	1	1	0	1	1	1	0	0	1	0	1	4	4	4	27.901	273	273	1	6
>tr|I1HYZ1|I1HYZ1_BRADI 40S ribosomal protein S24 OS=Brachypodium distachyon GN=LOC100833592 PE=3 SV=1;>tr|I1GY20|I1GY20_BRADI 40S ribosomal protein S24 OS=Brachypodium distachyon GN=LOC100846487 PE=3 SV=1;>tr|I1HYZ0|I1HYZ0_BRADI 40S ribosomal protein S24 OS=Brachypodium distachyon GN=LOC100833592 PE=3 SV=1	40S ribosomal protein S24	LOC100833592	>tr|I1HYZ1|I1HYZ1_BRADI 40S ribosomal protein S24 OS=Brachypodium distachyon GN=LOC100833592 PE=3 SV=1;>tr|I1GY20|I1GY20_BRADI 40S ribosomal protein S24 OS=Brachypodium distachyon GN=LOC100846487 PE=3 SV=1;>tr|I1HYZ0|I1HYZ0_BRADI 40S ribosomal protein S24 OS=Brachypodium distachyon GN=LOC100833592 PE=3 SV=1	1;1;1	1;1;1	1;1;1	>tr|I1HYZ1|I1HYZ1_BRADI 40S ribosomal protein S24 OS=Brachypodium distachyon GN=LOC100833592 PE=3 SV=1;>tr|I1GY20|I1GY20_BRADI 40S ribosomal protein S24 OS=Brachypodium distachyon GN=LOC100846487 PE=3 SV=1;>tr|I1HYZ0|I1HYZ0_BRADI 40S ribosomal protein S24	3	1	1	1	1	1	1	1	0	1	1	0	1	1	1	1	1	1	0	1	1	0	1	1	1	1	1	1	0	1	1	0	1	1	8.8	8.8	8.8	15.731	137	137;137;139	1	8
>tr|I1HUV1|I1HUV1_BRADI Uncharacterized protein OS=Brachypodium distachyon GN=LOC100838459 PE=3 SV=1	Uncharacterized protein	LOC100838459	>tr|I1HUV1|I1HUV1_BRADI Uncharacterized protein OS=Brachypodium distachyon GN=LOC100838459 PE=3 SV=1	1	1	1	>tr|I1HUV1|I1HUV1_BRADI Uncharacterized protein OS=Brachypodium distachyon GN=LOC100838459 PE=3 SV=1	1	1	1	1	1	0	1	1	1	1	1	1	1	0	1	0	1	1	1	1	1	1	1	0	1	0	1	1	1	1	1	1	1	0	2.1	2.1	2.1	57.952	516	516	1	8
>tr|I1IZ04|I1IZ04_BRADI Uncharacterized protein OS=Brachypodium distachyon GN=LOC100826927 PE=4 SV=1;>tr|I1IB90|I1IB90_BRADI Uncharacterized protein OS=Brachypodium distachyon GN=LOC100834731 PE=4 SV=1	Uncharacterized protein	LOC100834731	>tr|I1IZ04|I1IZ04_BRADI Uncharacterized protein OS=Brachypodium distachyon GN=LOC100826927 PE=4 SV=1;>tr|I1IB90|I1IB90_BRADI Uncharacterized protein OS=Brachypodium distachyon GN=LOC100834731 PE=4 SV=1	3;3	3;3	3;3	>tr|I1IZ04|I1IZ04_BRADI Uncharacterized protein OS=Brachypodium distachyon GN=LOC100826927 PE=4 SV=1;>tr|I1IB90|I1IB90_BRADI Uncharacterized protein OS=Brachypodium distachyon GN=LOC100834731 PE=4 SV=1	2	3	3	3	2	1	3	2	1	2	1	2	2	2	2	1	3	2	1	2	1	2	2	2	2	1	3	2	1	2	1	2	2	2	10.1	10.1	10.1	44.123	388	388;393	1	18
>tr|I1IP77|I1IP77_BRADI Glucose-1-phosphate adenylyltransferase OS=Brachypodium distachyon GN=LOC100837929 PE=3 SV=1;>tr|I1IP78|I1IP78_BRADI Glucose-1-phosphate adenylyltransferase OS=Brachypodium distachyon GN=LOC100837929 PE=3 SV=1	Glucose-1-phosphate adenylyltransferase	LOC100837929	>tr|I1IP77|I1IP77_BRADI Glucose-1-phosphate adenylyltransferase OS=Brachypodium distachyon GN=LOC100837929 PE=3 SV=1;>tr|I1IP78|I1IP78_BRADI Glucose-1-phosphate adenylyltransferase OS=Brachypodium distachyon GN=LOC100837929 PE=3 SV=1	5;4	1;1	1;1	>tr|I1IP77|I1IP77_BRADI Glucose-1-phosphate adenylyltransferase OS=Brachypodium distachyon GN=LOC100837929 PE=3 SV=1;>tr|I1IP78|I1IP78_BRADI Glucose-1-phosphate adenylyltransferase OS=Brachypodium distachyon GN=LOC100837929 PE=3 SV=1	2	5	1	1	5	5	4	5	4	5	4	5	4	4	1	1	0	1	1	1	1	1	1	1	1	1	0	1	1	1	1	1	1	1	10	1.8	1.8	55.403	508	508;492	1	9
>tr|I1HPD5|I1HPD5_BRADI Uncharacterized protein OS=Brachypodium distachyon GN=LOC100825606 PE=4 SV=1	Uncharacterized protein	LOC100825606	>tr|I1HPD5|I1HPD5_BRADI Uncharacterized protein OS=Brachypodium distachyon GN=LOC100825606 PE=4 SV=1	1	1	1	>tr|I1HPD5|I1HPD5_BRADI Uncharacterized protein OS=Brachypodium distachyon GN=LOC100825606 PE=4 SV=1	1	1	1	1	1	1	1	1	1	1	1	1	1	1	1	1	1	1	1	1	1	1	1	1	1	1	1	1	1	1	1	1	1	1	4.9	4.9	4.9	44.608	448	448	1	16
>tr|I1INH0|I1INH0_BRADI Uncharacterized protein OS=Brachypodium distachyon GN=LOC100827013 PE=4 SV=1	Uncharacterized protein	LOC100827013	>tr|I1INH0|I1INH0_BRADI Uncharacterized protein OS=Brachypodium distachyon GN=LOC100827013 PE=4 SV=1	2	2	2	>tr|I1INH0|I1INH0_BRADI Uncharacterized protein OS=Brachypodium distachyon GN=LOC100827013 PE=4 SV=1	1	2	2	2	2	1	1	2	2	2	2	1	2	1	2	1	1	2	2	2	2	1	2	1	2	1	1	2	2	2	2	1	2	1	6	6	6	49.598	451	451	1	16
>tr|I1IFQ5|I1IFQ5_BRADI Uncharacterized protein OS=Brachypodium distachyon GN=LOC100843578 PE=3 SV=1	Uncharacterized protein	LOC100843578	>tr|I1IFQ5|I1IFQ5_BRADI Uncharacterized protein OS=Brachypodium distachyon GN=LOC100843578 PE=3 SV=1	2	2	2	>tr|I1IFQ5|I1IFQ5_BRADI Uncharacterized protein OS=Brachypodium distachyon GN=LOC100843578 PE=3 SV=1	1	2	2	2	2	2	2	2	2	2	2	2	2	2	2	2	2	2	2	2	2	2	2	2	2	2	2	2	2	2	2	2	2	2	2.6	2.6	2.6	85.478	767	767	1	20
>tr|I1HGU1|I1HGU1_BRADI Uncharacterized protein OS=Brachypodium distachyon GN=LOC100841525 PE=4 SV=1	Uncharacterized protein	LOC100841525	>tr|I1HGU1|I1HGU1_BRADI Uncharacterized protein OS=Brachypodium distachyon GN=LOC100841525 PE=4 SV=1	1	1	1	>tr|I1HGU1|I1HGU1_BRADI Uncharacterized protein OS=Brachypodium distachyon GN=LOC100841525 PE=4 SV=1	1	1	1	1	1	1	1	1	1	1	1	1	1	1	1	1	1	1	1	1	1	1	1	1	1	1	1	1	1	1	1	1	1	1	1.8	1.8	1.8	61.997	556	556	1	10
>tr|I1GSD1|I1GSD1_BRADI Uncharacterized protein OS=Brachypodium distachyon GN=LOC100827448 PE=3 SV=1	Uncharacterized protein	LOC100827448	>tr|I1GSD1|I1GSD1_BRADI Uncharacterized protein OS=Brachypodium distachyon GN=LOC100827448 PE=3 SV=1	3	1	1	>tr|I1GSD1|I1GSD1_BRADI Uncharacterized protein OS=Brachypodium distachyon GN=LOC100827448 PE=3 SV=1	1	3	1	1	3	1	3	3	2	2	2	3	2	2	1	0	1	1	1	0	0	1	1	1	1	0	1	1	1	0	0	1	1	1	7.2	2.4	2.4	49.699	458	458	1	7
>tr|I1J3N2|I1J3N2_BRADI Uncharacterized protein OS=Brachypodium distachyon GN=LOC100837956 PE=4 SV=1;>tr|I1HJ13|I1HJ13_BRADI Uncharacterized protein OS=Brachypodium distachyon GN=LOC100835404 PE=4 SV=1;>tr|I1HJ12|I1HJ12_BRADI Uncharacterized protein OS=Brachypodium distachyon GN=LOC100835404 PE=3 SV=1;>tr|I1J3N1|I1J3N1_BRADI Uncharacterized protein OS=Brachypodium distachyon GN=LOC100837956 PE=3 …	Uncharacterized protein	LOC100835404	>tr|I1J3N2|I1J3N2_BRADI Uncharacterized protein OS=Brachypodium distachyon GN=LOC100837956 PE=4 SV=1;>tr|I1HJ13|I1HJ13_BRADI Uncharacterized protein OS=Brachypodium distachyon GN=LOC100835404 PE=4 SV=1;>tr|I1HJ12|I1HJ12_BRADI Uncharacterized protein OS=Brachypodium distachyon GN=LOC100835404 PE=3 SV=1;>tr|I1J3N1|I1J3N1_BRADI Uncharacterized protein OS=Brachypodium distachyon GN=LOC100837956 PE=3 …	1;1;1;1;1	1;1;1;1;1	1;1;1;1;1	>tr|I1J3N2|I1J3N2_BRADI Uncharacterized protein OS=Brachypodium distachyon GN=LOC100837956 PE=4 SV=1;>tr|I1HJ13|I1HJ13_BRADI Uncharacterized protein OS=Brachypodium distachyon GN=LOC100835404 PE=4 SV=1;>tr|I1HJ12|I1HJ12_BRADI Uncharacterized protein OS=Bra	5	1	1	1	1	1	1	1	1	0	1	1	1	1	1	1	1	1	1	0	1	1	1	1	1	1	1	1	1	0	1	1	1	1	9	9	9	21.365	188	188;199;211;214;224	1	9
>tr|I1GQB5|I1GQB5_BRADI Uncharacterized protein OS=Brachypodium distachyon GN=LOC100830902 PE=3 SV=1	Uncharacterized protein	LOC100830902	>tr|I1GQB5|I1GQB5_BRADI Uncharacterized protein OS=Brachypodium distachyon GN=LOC100830902 PE=3 SV=1	2	2	2	>tr|I1GQB5|I1GQB5_BRADI Uncharacterized protein OS=Brachypodium distachyon GN=LOC100830902 PE=3 SV=1	1	2	2	2	2	2	1	2	2	2	2	2	2	2	2	2	1	2	2	2	2	2	2	2	2	2	1	2	2	2	2	2	2	2	5.7	5.7	5.7	42.668	401	401	1	19
>tr|I1HNC0|I1HNC0_BRADI Uncharacterized protein OS=Brachypodium distachyon GN=LOC100844573 PE=4 SV=1	Uncharacterized protein	LOC100844573	>tr|I1HNC0|I1HNC0_BRADI Uncharacterized protein OS=Brachypodium distachyon GN=LOC100844573 PE=4 SV=1	1	1	1	>tr|I1HNC0|I1HNC0_BRADI Uncharacterized protein OS=Brachypodium distachyon GN=LOC100844573 PE=4 SV=1	1	1	1	1	1	1	1	1	1	1	1	1	1	1	1	1	1	1	1	1	1	1	1	1	1	1	1	1	1	1	1	1	1	1	5.7	5.7	5.7	26.277	244	244	1	16
>tr|I1I1P7|I1I1P7_BRADI Acetyltransferase component of pyruvate dehydrogenase complex OS=Brachypodium distachyon GN=LOC100839523 PE=3 SV=1;>tr|I1I1P6|I1I1P6_BRADI Acetyltransferase component of pyruvate dehydrogenase complex OS=Brachypodium distachyon GN=LOC100839523 PE=3 SV=1;>tr|I1I1P5|I1I1P5_BRADI Acetyltransferase component of pyruvate dehydrogenase complex OS=Brachypodium distachyon GN=LOC10…	Acetyltransferase component of pyruvate dehydrogenase complex	LOC100839523	>tr|I1I1P7|I1I1P7_BRADI Acetyltransferase component of pyruvate dehydrogenase complex OS=Brachypodium distachyon GN=LOC100839523 PE=3 SV=1;>tr|I1I1P6|I1I1P6_BRADI Acetyltransferase component of pyruvate dehydrogenase complex OS=Brachypodium distachyon GN=LOC100839523 PE=3 SV=1;>tr|I1I1P5|I1I1P5_BRADI Acetyltransferase component of pyruvate dehydrogenase complex OS=Brachypodium distachyon GN=LOC10…	1;1;1	1;1;1	1;1;1	>tr|I1I1P7|I1I1P7_BRADI Acetyltransferase component of pyruvate dehydrogenase complex OS=Brachypodium distachyon GN=LOC100839523 PE=3 SV=1;>tr|I1I1P6|I1I1P6_BRADI Acetyltransferase component of pyruvate dehydrogenase complex OS=Brachypodium distachyon GN=L	3	1	1	1	1	0	1	1	1	1	1	0	1	0	1	0	1	1	1	1	1	0	1	0	1	0	1	1	1	1	1	0	1	0	2.4	2.4	2.4	48.26	450	450;452;453	1	7
>tr|I1IAM3|I1IAM3_BRADI Uncharacterized protein OS=Brachypodium distachyon GN=LOC100821332 PE=4 SV=1	Uncharacterized protein	LOC100821332	>tr|I1IAM3|I1IAM3_BRADI Uncharacterized protein OS=Brachypodium distachyon GN=LOC100821332 PE=4 SV=1	4	4	4	>tr|I1IAM3|I1IAM3_BRADI Uncharacterized protein OS=Brachypodium distachyon GN=LOC100821332 PE=4 SV=1	1	4	4	4	1	3	3	3	2	3	3	2	3	3	1	3	3	3	2	3	3	2	3	3	1	3	3	3	2	3	3	2	3	3	18.1	18.1	18.1	30.61	293	293	1	26
>tr|I1H4A0|I1H4A0_BRADI Peroxidase OS=Brachypodium distachyon GN=LOC100839855 PE=3 SV=1	Peroxidase	LOC100839855	>tr|I1H4A0|I1H4A0_BRADI Peroxidase OS=Brachypodium distachyon GN=LOC100839855 PE=3 SV=1	2	2	2	>tr|I1H4A0|I1H4A0_BRADI Peroxidase OS=Brachypodium distachyon GN=LOC100839855 PE=3 SV=1	1	2	2	2	2	2	2	1	2	1	2	2	2	2	2	2	2	1	2	1	2	2	2	2	2	2	2	1	2	1	2	2	2	2	9.4	9.4	9.4	34.836	329	329	1	19
>tr|I1GPU2|I1GPU2_BRADI Uncharacterized protein OS=Brachypodium distachyon GN=LOC100832830 PE=4 SV=1	Uncharacterized protein	LOC100832830	>tr|I1GPU2|I1GPU2_BRADI Uncharacterized protein OS=Brachypodium distachyon GN=LOC100832830 PE=4 SV=1	1	1	1	>tr|I1GPU2|I1GPU2_BRADI Uncharacterized protein OS=Brachypodium distachyon GN=LOC100832830 PE=4 SV=1	1	1	1	1	1	0	1	1	1	1	1	1	1	1	1	0	1	1	1	1	1	1	1	1	1	0	1	1	1	1	1	1	1	1	7	7	7	15.466	142	142	1	9
[truncated: 272 more rows]
[truncated: 44 more columns]
